# Supplementary material for: The draft genome of the carcinogenic human liver fluke Clonorchis sinensis
Source: Genome Biol. 2011 Oct 24;12(10):R107. doi: 10.1186/gb-2011-12-10-r107 (PMC3333777; doi:10.1186/gb-2011-12-10-r107)
Supplement: Additional file 2 — Summary of C. sinensis miRNA precursors. [file gb-2011-12-10-r107-S2.XLS]

## Sheet: C. sinensis miRNA precursors
The summary of C. sinensis miRNA precursors
scffold	strand	start	end	Rfam ID	miRNA name	Score	expression
scf00026	+	26503	26591	RF01059.cm	mir-598	13.34	expression evidence
scf00045	+	42600	42652	RF00951.cm	mir-1302	14.3	no expression evidence
scf00071	+	165545	165616	RF00712.cm	mir-460	14.2	no expression evidence
scf00071	+	27546	27598	RF00951.cm	mir-1302	10.5	no expression evidence
scf00086	-	23506	23555	RF00951.cm	mir-1302	12.63	no expression evidence
scf00099	-	56780	56861	RF01037.cm	mir-644	10.76	no expression evidence
scf00112	-	14471	14540	RF01059.cm	mir-598	11.33	expression evidence
scf00113	-	23141	23193	RF00951.cm	mir-1302	10.8	no expression evidence
scf00117	+	6613	6668	RF00951.cm	mir-1302	11.02	no expression evidence
scf00125	+	17517	17580	RF00693.cm	mir-147	10.13	no expression evidence
scf00152	+	119460	119517	RF00951.cm	mir-1302	12.74	no expression evidence
scf00154	-	26901	26977	RF01037.cm	mir-644	14.96	no expression evidence
scf00158	+	3335	3384	RF00951.cm	mir-1302	10.88	no expression evidence
scf00174	-	16523	16573	RF00951.cm	mir-1302	10.76	no expression evidence
scf00185	+	69759	69847	RF01059.cm	mir-598	10.65	no expression evidence
scf00187	+	51312	51372	RF00076.cm	mir-181	14.52	expression evidence
scf00194	-	42427	42478	RF00951.cm	mir-1302	11.46	no expression evidence
scf00200	-	59399	59448	RF00951.cm	mir-1302	10.66	no expression evidence
scf00247	-	26748	26801	RF00951.cm	mir-1302	14.6	no expression evidence
scf00263	+	1569	1619	RF00951.cm	mir-1302	13.31	no expression evidence
scf00264	-	42447	42497	RF00951.cm	mir-1302	10.44	no expression evidence
scf00277	+	7741	7784	RF00951.cm	mir-1302	11.07	expression evidence
scf00281	-	10820	10889	RF00701.cm	mir-126	11.6	no expression evidence
scf00308	-	2052	2101	RF00951.cm	mir-1302	10.14	no expression evidence
scf00309	+	3766	3818	RF00951.cm	mir-1302	12.78	no expression evidence
scf00309	+	39225	39324	RF01059.cm	mir-598	13.18	no expression evidence
scf00331	+	20705	20759	RF00668.cm	mir-302	10.69	no expression evidence
scf00375	-	100836	100918	RF01045.cm	mir-544	21.64	no expression evidence
scf00400	+	50198	50288	RF01059.cm	mir-598	14.21	expression evidence
scf00421	-	32854	32932	RF00641.cm	mir-154	10.05	no expression evidence
scf00429	+	7913	7964	RF00951.cm	mir-1302	10.03	no expression evidence
scf00432	+	5991	6041	RF00951.cm	mir-1302	10.24	no expression evidence
scf00434	+	162245	162290	RF00951.cm	mir-1302	10.85	no expression evidence
scf00438	+	130792	130843	RF00951.cm	mir-1302	16.17	no expression evidence
scf00438	-	58207	58257	RF00951.cm	mir-1302	15.16	no expression evidence
scf00441	+	57864	57915	RF00951.cm	mir-1302	10.37	no expression evidence
scf00445	-	41322	41374	RF00951.cm	mir-1302	14.03	no expression evidence
scf00453	-	52505	52558	RF00951.cm	mir-1302	10.05	no expression evidence
scf00464	-	116925	117032	RF00989.cm	mir-492	11.21	expression evidence
scf00465	-	26671	26755	RF01045.cm	mir-544	11.9	no expression evidence
scf00466	+	1794	1862	RF00650.cm	mir-153	11.15	no expression evidence
scf00470	+	109001	109077	RF00239.cm	mir-124	13.24	no expression evidence
scf00499	-	13504	13570	RF01059.cm	mir-598	14.16	expression evidence
scf00520	-	11299	11351	RF00951.cm	mir-1302	10.02	no expression evidence
scf00526	+	145962	146020	RF01059.cm	mir-598	13.88	no expression evidence
scf00528	+	11436	11482	RF00951.cm	mir-1302	10.4	no expression evidence
scf00534	+	78837	78907	RF01059.cm	mir-598	13.55	expression evidence
scf00553	+	45109	45160	RF00951.cm	mir-1302	14.13	no expression evidence
scf00554	-	6212	6263	RF00951.cm	mir-1302	13.16	no expression evidence
scf00563	+	47130	47217	RF01059.cm	mir-598	15.52	expression evidence
scf00564	-	25390	25468	RF00918.cm	mir-872	10.21	expression evidence
scf00566	-	49264	49330	RF01059.cm	mir-598	14.98	expression evidence
scf00571	-	7203	7303	RF01059.cm	mir-598	11.39	no expression evidence
scf00576	+	14453	14505	RF00951.cm	mir-1302	10.13	no expression evidence
scf00583	+	44768	44819	RF00951.cm	mir-1302	12.39	no expression evidence
scf00587	+	78303	78385	RF01018.cm	mir-569	15.89	no expression evidence
scf00588	-	24021	24101	RF01045.cm	mir-544	11.84	no expression evidence
scf00595	+	20117	20168	RF00951.cm	mir-1302	13.68	no expression evidence
scf00595	+	58565	58616	RF00951.cm	mir-1302	15.85	no expression evidence
scf00597	+	73071	73122	RF00951.cm	mir-1302	10.95	no expression evidence
scf00605	-	55829	55881	RF00951.cm	mir-1302	11.74	expression evidence
scf00630	-	44753	44804	RF00951.cm	mir-1302	10.03	no expression evidence
scf00630	-	6469	6564	RF01059.cm	mir-598	14.94	expression evidence
scf00637	-	117724	117767	RF00951.cm	mir-1302	11.07	expression evidence
scf00642	-	5240	5317	RF00918.cm	mir-872	10.95	no expression evidence
scf00652	+	29474	29526	RF00951.cm	mir-1302	14.52	no expression evidence
scf00659	+	63638	63728	RF01059.cm	mir-598	11.91	expression evidence
scf00662	+	38225	38273	RF00951.cm	mir-1302	12.72	no expression evidence
scf00677	+	39398	39450	RF00951.cm	mir-1302	10.67	no expression evidence
scf00677	+	84585	84678	RF01059.cm	mir-598	10.22	no expression evidence
scf00687	+	34397	34443	RF00951.cm	mir-1302	12.65	no expression evidence
scf00690	-	103217	103305	RF01059.cm	mir-598	12.16	expression evidence
scf00699	+	83091	83140	RF00951.cm	mir-1302	10.82	no expression evidence
scf00699	-	9441	9492	RF00951.cm	mir-1302	13.21	no expression evidence
scf00705	-	23692	23743	RF00951.cm	mir-1302	13.22	no expression evidence
scf00710	-	120174	120230	RF00951.cm	mir-1302	10.31	no expression evidence
scf00725	+	32478	32565	RF00650.cm	mir-153	10.12	no expression evidence
scf00729	-	178098	178178	RF00661.cm	mir-31	13.31	no expression evidence
scf00746	-	93758	93801	RF00951.cm	mir-1302	11.07	expression evidence
scf00746	+	93660	93763	RF01059.cm	mir-598	17.42	expression evidence
scf00761	-	155117	155201	RF01059.cm	mir-598	10.19	no expression evidence
scf00763	-	9873	9925	RF00951.cm	mir-1302	11.08	no expression evidence
scf00782	-	12401	12448	RF00951.cm	mir-1302	10.59	no expression evidence
scf00790	+	49133	49176	RF00951.cm	mir-1302	10.18	expression evidence
scf00793	-	29089	29136	RF00951.cm	mir-1302	10.05	expression evidence
scf00807	+	46509	46559	RF00951.cm	mir-1302	11.68	no expression evidence
scf00826	-	36343	36398	RF00951.cm	mir-1302	11.14	no expression evidence
scf00826	+	83215	83266	RF00951.cm	mir-1302	16.21	no expression evidence
scf00832	+	32505	32555	RF00951.cm	mir-1302	10.12	no expression evidence
scf00843	+	132297	132348	RF00951.cm	mir-1302	11.13	no expression evidence
scf00845	-	9822	9872	RF00951.cm	mir-1302	18.07	no expression evidence
scf00869	+	127681	127731	RF00951.cm	mir-1302	16.61	no expression evidence
scf00869	+	165872	165917	RF00951.cm	mir-1302	10.21	no expression evidence
scf00870	+	151938	151981	RF00951.cm	mir-1302	13.21	expression evidence
scf00870	+	45636	45719	RF00816.cm	mir-245	13.18	no expression evidence
scf00906	-	56973	57024	RF00951.cm	mir-1302	12.49	no expression evidence
scf00907	+	44398	44446	RF00951.cm	mir-1302	10.67	no expression evidence
scf00921	+	33606	33650	RF00951.cm	mir-1302	10.03	no expression evidence
scf00924	-	35163	35216	RF00951.cm	mir-1302	11.41	no expression evidence
scf00926	+	11246	11298	RF00951.cm	mir-1302	10.21	no expression evidence
scf00926	+	71330	71374	RF00951.cm	mir-1302	10.42	no expression evidence
scf00928	-	31213	31265	RF00951.cm	mir-1302	10.14	no expression evidence
scf00937	-	39086	39171	RF00650.cm	mir-153	11.24	expression evidence
scf00941	+	46357	46420	RF00994.cm	mir-1255	11.23	no expression evidence
scf00958	-	24862	24913	RF00951.cm	mir-1302	15.54	no expression evidence
scf00967	-	19181	19274	RF00841.cm	mir-384	12.53	no expression evidence
scf00983	-	3750	3848	RF01018.cm	mir-569	11	no expression evidence
scf00985	-	61878	61958	RF01059.cm	mir-598	19.54	no expression evidence
scf00987	+	1458	1508	RF00951.cm	mir-1302	15.58	no expression evidence
scf01011	-	22341	22387	RF00951.cm	mir-1302	11.42	no expression evidence
scf01020	-	25250	25293	RF00951.cm	mir-1302	12.71	expression evidence
scf01065	-	30701	30747	RF00951.cm	mir-1302	10.5	no expression evidence
scf01070	+	41661	41715	RF00832.cm	mir-71	10.97	no expression evidence
scf01079	+	122999	123047	RF00951.cm	mir-1302	12.98	no expression evidence
scf01079	+	165313	165364	RF00951.cm	mir-1302	11.49	no expression evidence
scf01081	+	52467	52533	RF00918.cm	mir-872	10.36	no expression evidence
scf01093	-	137330	137380	RF00951.cm	mir-1302	10.78	no expression evidence
scf01093	+	137408	137459	RF00951.cm	mir-1302	19.95	no expression evidence
scf01095	+	125012	125101	RF00876.cm	mir-684	10.36	expression evidence
scf01103	+	40300	40351	RF00951.cm	mir-1302	10.61	no expression evidence
scf01107	-	231102	231199	RF01059.cm	mir-598	10.23	expression evidence
scf01107	+	239229	239280	RF00951.cm	mir-1302	12.02	no expression evidence
scf01112	-	49774	49825	RF00951.cm	mir-1302	11.89	no expression evidence
scf01133	+	43373	43424	RF00951.cm	mir-1302	13.63	no expression evidence
scf01138	+	43809	43857	RF00951.cm	mir-1302	12.99	no expression evidence
scf01155	-	1742	1793	RF00951.cm	mir-1302	10.93	no expression evidence
scf01159	-	78329	78421	RF00905.cm	mir-789	14.98	no expression evidence
scf01212	-	43859	43910	RF00951.cm	mir-1302	10.96	no expression evidence
scf01212	-	59386	59474	RF01037.cm	mir-644	15.03	no expression evidence
scf01224	+	13392	13443	RF00951.cm	mir-1302	10.16	no expression evidence
scf01246	+	20252	20339	RF00654.cm	mir-216	14.94	no expression evidence
scf01260	-	212987	213043	RF00951.cm	mir-1302	12.9	no expression evidence
scf01260	-	59830	59926	RF01037.cm	mir-644	13.81	no expression evidence
scf01264	-	29765	29809	RF00951.cm	mir-1302	10.28	no expression evidence
scf01273	+	16740	16791	RF00951.cm	mir-1302	11.22	no expression evidence
scf01278	-	165626	165676	RF00951.cm	mir-1302	12.78	no expression evidence
scf01278	+	209136	209187	RF00951.cm	mir-1302	12.54	no expression evidence
scf01280	-	6151	6238	RF01059.cm	mir-598	11.14	expression evidence
scf01291	+	65741	65794	RF00951.cm	mir-1302	10.69	no expression evidence
scf01307	+	83960	84047	RF00650.cm	mir-153	14.78	no expression evidence
scf01308	-	120699	120751	RF00951.cm	mir-1302	14.02	no expression evidence
scf01316	+	2331	2411	RF01059.cm	mir-598	12.64	expression evidence
scf01325	+	60070	60120	RF00951.cm	mir-1302	21.78	no expression evidence
scf01333	+	108876	108926	RF00951.cm	mir-1302	11.04	no expression evidence
scf01343	-	64042	64129	RF00650.cm	mir-153	18.08	expression evidence
scf01351	+	14877	14967	RF01059.cm	mir-598	14.53	no expression evidence
scf01367	+	52492	52541	RF00951.cm	mir-1302	11.17	no expression evidence
scf01383	-	4879	4975	RF01059.cm	mir-598	13.44	expression evidence
scf01392	-	160926	160976	RF00951.cm	mir-1302	14.67	no expression evidence
scf01392	-	16905	16956	RF00951.cm	mir-1302	17	no expression evidence
scf01393	-	8617	8668	RF00951.cm	mir-1302	10.75	no expression evidence
scf01421	+	63737	63823	RF01059.cm	mir-598	17.1	expression evidence
scf01432	-	134586	134681	RF01059.cm	mir-598	10.84	expression evidence
scf01457	+	38208	38258	RF00951.cm	mir-1302	15.48	no expression evidence
scf01459	-	72829	72903	RF00708.cm	mir-450	10.73	no expression evidence
scf01469	-	13900	13950	RF00951.cm	mir-1302	11.6	no expression evidence
scf01482	+	2147	2230	RF00985.cm	mir-640	11.47	no expression evidence
scf01482	+	48178	48229	RF00951.cm	mir-1302	10.54	no expression evidence
scf01482	+	48455	48503	RF00951.cm	mir-1302	11	no expression evidence
scf01488	-	53	148	RF01029.cm	mir-649	15.79	expression evidence
scf01495	+	34072	34153	RF00641.cm	mir-154	10.16	no expression evidence
scf01499	+	29510	29582	RF00650.cm	mir-153	13.66	expression evidence
scf01516	-	57244	57295	RF00951.cm	mir-1302	16.38	no expression evidence
scf01528	+	17489	17534	RF00951.cm	mir-1302	14.76	no expression evidence
scf01529	+	17160	17255	RF01059.cm	mir-598	11.21	expression evidence
scf01529	-	58488	58539	RF00951.cm	mir-1302	12.81	no expression evidence
scf01538	+	13336	13441	RF01045.cm	mir-544	21.34	no expression evidence
scf01544	+	17413	17464	RF00951.cm	mir-1302	10.15	no expression evidence
scf01573	+	70899	70950	RF00951.cm	mir-1302	21.13	no expression evidence
scf01574	+	71737	71788	RF00951.cm	mir-1302	10.5	no expression evidence
scf01582	-	78428	78474	RF00951.cm	mir-1302	10.14	no expression evidence
scf01582	+	91237	91285	RF00951.cm	mir-1302	10.23	no expression evidence
scf01583	-	31623	31703	RF00073.cm	mir-156	12.63	no expression evidence
scf01587	-	5165	5241	RF00672.cm	mir-190	16.81	no expression evidence
scf01616	+	1556	1607	RF00951.cm	mir-1302	10.88	no expression evidence
scf01624	+	132704	132755	RF00951.cm	mir-1302	11.29	no expression evidence
scf01647	-	35871	35923	RF00951.cm	mir-1302	11.6	no expression evidence
scf01653	+	21741	21801	RF01059.cm	mir-598	10.36	expression evidence
scf01654	+	72795	72886	RF00650.cm	mir-153	27.53	no expression evidence
scf01662	+	22984	23075	RF01059.cm	mir-598	10.8	no expression evidence
scf01667	+	262011	262060	RF00951.cm	mir-1302	10.59	no expression evidence
scf01667	+	323553	323644	RF01059.cm	mir-598	13.86	no expression evidence
scf01669	-	89229	89279	RF00951.cm	mir-1302	13.52	no expression evidence
scf01678	+	92075	92159	RF00650.cm	mir-153	14.52	expression evidence
scf01694	-	145730	145781	RF00951.cm	mir-1302	10.27	expression evidence
scf01694	+	145872	145921	RF00951.cm	mir-1302	10.79	no expression evidence
scf01695	-	10179	10235	RF00951.cm	mir-1302	20.83	no expression evidence
scf01704	-	4938	4988	RF00951.cm	mir-1302	11.26	no expression evidence
scf01706	+	64085	64128	RF00951.cm	mir-1302	13.02	no expression evidence
scf01712	-	151370	151465	RF01059.cm	mir-598	10.31	expression evidence
scf01756	-	14016	14067	RF00951.cm	mir-1302	15.66	no expression evidence
scf01768	+	33358	33409	RF00951.cm	mir-1302	12.7	no expression evidence
scf01778	+	11064	11113	RF00951.cm	mir-1302	10.89	no expression evidence
scf01778	-	11187	11230	RF00951.cm	mir-1302	11.36	no expression evidence
scf01781	+	247287	247333	RF00951.cm	mir-1302	10.84	no expression evidence
scf01781	-	48544	48590	RF00951.cm	mir-1302	10.88	no expression evidence
scf01781	+	66052	66103	RF00951.cm	mir-1302	10.2	no expression evidence
scf01787	+	3082	3166	RF01045.cm	mir-544	10.52	no expression evidence
scf01792	+	36401	36448	RF00951.cm	mir-1302	13.09	no expression evidence
scf01812	+	84365	84455	RF01059.cm	mir-598	11.41	expression evidence
scf01831	+	5116	5156	RF00951.cm	mir-1302	12.16	no expression evidence
scf01832	-	42798	42865	RF00693.cm	mir-147	14.6	no expression evidence
scf01839	+	26774	26823	RF00951.cm	mir-1302	11.66	no expression evidence
scf01900	-	9237	9286	RF00951.cm	mir-1302	12.2	no expression evidence
scf01912	+	16830	16881	RF00951.cm	mir-1302	13.38	no expression evidence
scf01915	-	19556	19643	RF01059.cm	mir-598	10.52	no expression evidence
scf01915	+	19832	19929	RF01059.cm	mir-598	26.83	expression evidence
scf01939	-	42668	42718	RF00951.cm	mir-1302	11.33	no expression evidence
scf01939	+	43276	43319	RF00951.cm	mir-1302	11.07	expression evidence
scf01943	+	17505	17554	RF00951.cm	mir-1302	14.11	no expression evidence
scf01954	+	37399	37450	RF00951.cm	mir-1302	11.18	no expression evidence
scf02007	-	47766	47844	RF01059.cm	mir-598	10.96	expression evidence
scf02007	-	9123	9221	RF01059.cm	mir-598	20.44	expression evidence
scf02017	+	70704	70770	RF00937.cm	mir-653	10.03	no expression evidence
scf02026	-	12222	12273	RF00951.cm	mir-1302	11.38	expression evidence
scf02030	+	5750	5796	RF00951.cm	mir-1302	13.75	no expression evidence
scf02030	-	6337	6386	RF00951.cm	mir-1302	10.28	no expression evidence
scf02033	-	25850	25901	RF00951.cm	mir-1302	13.5	no expression evidence
scf02033	-	39770	39859	RF00998.cm	mir-562	17.15	no expression evidence
scf02035	+	137469	137518	RF00951.cm	mir-1302	14.54	no expression evidence
scf02042	+	24964	25014	RF00951.cm	mir-1302	11.31	no expression evidence
scf02043	-	106173	106221	RF00951.cm	mir-1302	10.32	no expression evidence
scf02082	+	43727	43817	RF01037.cm	mir-644	10.26	no expression evidence
scf02121	-	60950	61001	RF00951.cm	mir-1302	11.65	no expression evidence
scf02123	+	20	71	RF00951.cm	mir-1302	16.25	no expression evidence
scf02148	-	223928	223977	RF00951.cm	mir-1302	10.22	no expression evidence
scf02154	-	1439	1486	RF00951.cm	mir-1302	10.29	no expression evidence
scf02164	+	124928	124978	RF00951.cm	mir-1302	10.64	no expression evidence
scf02164	+	34888	34985	RF01029.cm	mir-649	18.14	expression evidence
scf02166	+	126585	126658	RF00701.cm	mir-126	10.91	no expression evidence
scf02166	-	94210	94261	RF00951.cm	mir-1302	12.99	no expression evidence
scf02171	+	45377	45470	RF00697.cm	mir-186	11.43	no expression evidence
scf02190	-	48441	48530	RF01059.cm	mir-598	13.66	expression evidence
scf02197	+	80678	80729	RF00951.cm	mir-1302	14.96	no expression evidence
scf02197	+	95323	95392	RF00245.cm	mir-19	13.85	no expression evidence
scf02198	+	41347	41398	RF00951.cm	mir-1302	12.21	no expression evidence
scf02201	+	11681	11728	RF00951.cm	mir-1302	10.39	no expression evidence
scf02210	+	67833	67931	RF00990.cm	mir-552	30.11	no expression evidence
scf02218	-	73742	73838	RF01059.cm	mir-598	13.91	expression evidence
scf02219	+	103499	103578	RF00641.cm	mir-154	13.82	no expression evidence
scf02221	+	20351	20446	RF01059.cm	mir-598	13.74	expression evidence
scf02221	-	8665	8715	RF00951.cm	mir-1302	12.26	no expression evidence
scf02230	+	61164	61212	RF00951.cm	mir-1302	10.21	no expression evidence
scf02245	+	7983	8041	RF00951.cm	mir-1302	12.55	no expression evidence
scf02250	+	146922	146959	RF00951.cm	mir-1302	13.63	no expression evidence
scf02255	-	108585	108671	RF01059.cm	mir-598	10.85	expression evidence
scf02263	+	23450	23501	RF00951.cm	mir-1302	14.59	no expression evidence
scf02263	+	72934	72983	RF00951.cm	mir-1302	18.69	no expression evidence
scf02270	+	102460	102511	RF00951.cm	mir-1302	11.56	no expression evidence
scf02271	-	12876	12927	RF00951.cm	mir-1302	14.48	no expression evidence
scf02281	-	189144	189241	RF00998.cm	mir-562	16.06	no expression evidence
scf02284	+	50255	50306	RF00951.cm	mir-1302	15.25	no expression evidence
scf02303	+	40870	40935	RF01059.cm	mir-598	13.27	expression evidence
scf02305	-	26689	26753	RF00994.cm	mir-1255	13.07	no expression evidence
scf02311	+	134462	134513	RF00951.cm	mir-1302	11.57	no expression evidence
scf02311	-	137706	137802	RF01059.cm	mir-598	11.12	expression evidence
scf02313	+	92392	92443	RF00951.cm	mir-1302	10.31	no expression evidence
scf02325	+	30199	30250	RF00951.cm	mir-1302	10.6	no expression evidence
scf02341	-	7836	7886	RF00951.cm	mir-1302	12.92	no expression evidence
scf02341	+	8180	8231	RF00951.cm	mir-1302	12.51	no expression evidence
scf02351	+	150341	150392	RF00951.cm	mir-1302	10.02	expression evidence
scf02361	-	36461	36541	RF00650.cm	mir-153	10.35	no expression evidence
scf02368	-	92850	92922	RF01059.cm	mir-598	10.03	expression evidence
scf02370	-	17992	18099	RF00713.cm	mir-239	29.42	expression evidence
scf02375	+	15160	15229	RF00876.cm	mir-684	15.13	expression evidence
scf02377	-	92891	92942	RF00951.cm	mir-1302	10.63	expression evidence
scf02397	-	66220	66306	RF01037.cm	mir-644	15.53	no expression evidence
scf02400	-	43097	43148	RF00951.cm	mir-1302	12.14	no expression evidence
scf02415	+	107785	107837	RF00951.cm	mir-1302	11.49	expression evidence
scf02415	-	108079	108130	RF00951.cm	mir-1302	15.82	no expression evidence
scf02415	-	140554	140606	RF00951.cm	mir-1302	10.7	no expression evidence
scf02428	+	21821	21872	RF00951.cm	mir-1302	13.15	no expression evidence
scf02431	-	21074	21147	RF00650.cm	mir-153	13.02	expression evidence
scf02456	-	49864	49914	RF00951.cm	mir-1302	11.05	no expression evidence
scf02462	+	78353	78401	RF00951.cm	mir-1302	11.17	no expression evidence
scf02483	-	10801	10851	RF00951.cm	mir-1302	11.13	no expression evidence
scf02508	+	74113	74190	RF01059.cm	mir-598	19.45	no expression evidence
scf02547	-	37745	37794	RF00951.cm	mir-1302	10.02	no expression evidence
scf02591	+	7351	7426	RF00736.cm	mir-320	10.81	no expression evidence
scf02605	+	30560	30658	RF01037.cm	mir-644	13.75	no expression evidence
scf02615	+	22834	22875	RF00951.cm	mir-1302	10.23	no expression evidence
scf02624	+	6078	6152	RF00650.cm	mir-153	10.38	no expression evidence
scf02632	-	11205	11314	RF01037.cm	mir-644	10.01	no expression evidence
scf02683	-	23658	23748	RF01059.cm	mir-598	14.68	expression evidence
scf02709	-	475	527	RF00951.cm	mir-1302	12.02	no expression evidence
scf02798	+	71936	71987	RF00951.cm	mir-1302	14.31	no expression evidence
scf02866	+	37424	37472	RF00951.cm	mir-1302	10.02	no expression evidence
scf02919	+	59848	59948	RF01037.cm	mir-644	10.42	no expression evidence
scf02919	+	60136	60231	RF01037.cm	mir-644	10.22	no expression evidence
scf02921	-	53483	53534	RF00951.cm	mir-1302	12.76	no expression evidence
scf03052	+	13994	14037	RF00951.cm	mir-1302	10.81	no expression evidence
scf03095	-	2408	2469	RF01059.cm	mir-598	11.69	expression evidence
scf03179	+	5999	6076	RF00650.cm	mir-153	11.75	no expression evidence
scf03182	-	79305	79408	RF01044.cm	mir-345	10.08	no expression evidence
scf03261	+	71413	71464	RF00951.cm	mir-1302	11.07	no expression evidence
scf03263	-	15377	15473	RF01037.cm	mir-644	10.22	no expression evidence
scf03326	-	6892	6935	RF00951.cm	mir-1302	11.07	expression evidence
scf03348	-	82163	82214	RF00951.cm	mir-1302	10.52	no expression evidence
scf03352	-	4911	4962	RF00951.cm	mir-1302	11.62	no expression evidence
scf03419	+	16512	16584	RF00693.cm	mir-147	12.39	no expression evidence
scf03431	+	12814	12870	RF00951.cm	mir-1302	10.31	no expression evidence
scf03435	+	1	74	RF01059.cm	mir-598	25.88	expression evidence
scf03469	+	4018	4066	RF00951.cm	mir-1302	10.66	no expression evidence
scf03527	-	16215	16309	RF01059.cm	mir-598	11.64	no expression evidence
scf03538	+	14743	14790	RF00951.cm	mir-1302	17.28	no expression evidence
scf03563	-	59318	59364	RF00951.cm	mir-1302	10.8	no expression evidence
scf03595	-	35587	35678	RF01059.cm	mir-598	21.1	no expression evidence
scf03601	-	26593	26643	RF00951.cm	mir-1302	10.73	no expression evidence
scf03626	-	46381	46466	RF00697.cm	mir-186	10.71	no expression evidence
scf03665	+	3627	3677	RF00951.cm	mir-1302	14.55	no expression evidence
scf03665	+	3832	3883	RF00951.cm	mir-1302	13.71	no expression evidence
scf03666	-	5058	5101	RF00951.cm	mir-1302	10.26	expression evidence
scf03718	+	4032	4074	RF00951.cm	mir-1302	12.28	no expression evidence
scf03763	-	3349	3450	RF01059.cm	mir-598	15.8	expression evidence
scf03772	+	29422	29475	RF01059.cm	mir-598	11.72	expression evidence
scf03810	+	8878	8925	RF00951.cm	mir-1302	11.18	no expression evidence
scf03833	+	740	800	RF00979.cm	mir-553	11.81	no expression evidence
scf03929	-	9091	9143	RF00951.cm	mir-1302	10.1	no expression evidence
scf04015	+	11925	11972	RF00951.cm	mir-1302	10.66	no expression evidence
scf04037	-	23711	23762	RF00951.cm	mir-1302	11.44	no expression evidence
scf04040	+	16430	16544	RF01045.cm	mir-544	18.41	expression evidence
scf04073	+	21881	21933	RF00951.cm	mir-1302	13.04	no expression evidence
scf04076	-	566	617	RF00951.cm	mir-1302	10.2	no expression evidence
scf04087	+	31916	31976	RF00743.cm	mir-308	10.2	no expression evidence
scf04098	+	17361	17410	RF00951.cm	mir-1302	10.11	no expression evidence
scf04139	+	888	975	RF01059.cm	mir-598	13.87	no expression evidence
scf04247	-	29604	29655	RF00951.cm	mir-1302	10.67	no expression evidence
scf04278	+	3767	3823	RF00951.cm	mir-1302	11.3	no expression evidence
scf04349	+	9632	9724	RF00130.cm	mir-192	12.95	no expression evidence
scf04359	-	17820	17869	RF00951.cm	mir-1302	11.99	no expression evidence
scf04371	+	2760	2811	RF00951.cm	mir-1302	11	no expression evidence
scf04492	+	34566	34618	RF00951.cm	mir-1302	10.65	no expression evidence
scf04509	+	6473	6524	RF00951.cm	mir-1302	13.3	no expression evidence
scf04514	-	34672	34723	RF00951.cm	mir-1302	11.42	no expression evidence
scf04549	+	1761	1851	RF01037.cm	mir-644	10.57	no expression evidence
scf04572	-	10227	10321	RF01059.cm	mir-598	20.05	expression evidence
scf04589	+	5138	5189	RF00951.cm	mir-1302	10.24	no expression evidence
scf04624	-	846	900	RF00951.cm	mir-1302	11.37	no expression evidence
scf04628	+	4657	4708	RF00951.cm	mir-1302	10.97	no expression evidence
scf04684	-	6309	6401	RF01037.cm	mir-644	12.81	expression evidence
scf04873	-	36968	37049	RF00650.cm	mir-153	16.83	no expression evidence
scf04894	+	6225	6276	RF00951.cm	mir-1302	10.51	no expression evidence
scf04953	+	2298	2347	RF00951.cm	mir-1302	12.08	no expression evidence
scf05116	-	607	658	RF00951.cm	mir-1302	14.29	no expression evidence
scf05165	+	47128	47219	RF00816.cm	mir-245	12.4	no expression evidence
scf05175	+	3308	3383	RF00076.cm	mir-181	17.81	no expression evidence
scf05253	+	417	500	RF01059.cm	mir-598	15.78	expression evidence
scf05512	-	7334	7383	RF00951.cm	mir-1302	14.16	no expression evidence
scf05530	+	454	514	RF00047.cm	mir-2	10.42	no expression evidence
scf05551	-	20491	20542	RF00951.cm	mir-1302	21.88	no expression evidence
scf05616	+	47729	47808	RF01037.cm	mir-644	11.28	no expression evidence
scf05616	+	60967	61019	RF00951.cm	mir-1302	10.35	no expression evidence
scf05679	-	4305	4354	RF00951.cm	mir-1302	11.19	no expression evidence
scf05918	+	4814	4904	RF01037.cm	mir-644	10.45	no expression evidence
scf06021	+	32808	32869	RF00237.cm	mir-9	10.66	no expression evidence
scf06054	+	10997	11082	RF00650.cm	mir-153	13.78	no expression evidence
scf06106	+	3309	3383	RF01061.cm	mir-548	15.64	no expression evidence
scf06122	+	64085	64135	RF00951.cm	mir-1302	13.06	no expression evidence
scf06211	+	116325	116376	RF00951.cm	mir-1302	10.87	no expression evidence
scf06221	-	32908	32982	RF01059.cm	mir-598	10.21	expression evidence
scf06256	+	38346	38426	RF01037.cm	mir-644	10.26	no expression evidence
scf06262	+	8459	8537	RF01045.cm	mir-544	14.62	no expression evidence
scf06318	+	32509	32552	RF01059.cm	mir-598	10.62	expression evidence
scf06365	+	12970	13054	RF00697.cm	mir-186	11.14	no expression evidence
scf06367	+	8022	8073	RF00951.cm	mir-1302	10.88	no expression evidence
scf06406	+	44474	44554	RF01037.cm	mir-644	13.98	no expression evidence
scf06431	-	6956	7012	RF00951.cm	mir-1302	10.31	no expression evidence
scf06519	+	22411	22459	RF00951.cm	mir-1302	11.21	no expression evidence
scf06670	-	607	694	RF01029.cm	mir-649	10.78	expression evidence
scf06764	+	3023	3090	RF00994.cm	mir-1255	10.42	no expression evidence
scf06826	+	46399	46449	RF00951.cm	mir-1302	10.16	no expression evidence
scf07034	-	37121	37170	RF00951.cm	mir-1302	11.99	no expression evidence
scf07079	-	3363	3446	RF00737.cm	mir-322	10.47	no expression evidence
scf07102	+	8043	8094	RF00951.cm	mir-1302	11.91	no expression evidence
scf07103	-	744	793	RF00951.cm	mir-1302	10.23	no expression evidence
scf07222	+	2363	2411	RF00951.cm	mir-1302	13.67	no expression evidence
scf07561	+	9072	9166	RF01059.cm	mir-598	20.05	expression evidence
scf07579	+	2266	2317	RF00951.cm	mir-1302	13.2	no expression evidence
scf07701	-	5	52	RF00951.cm	mir-1302	12.01	no expression evidence
scf07701	+	9513	9560	RF00951.cm	mir-1302	12.01	no expression evidence
scf07779	+	9834	9881	RF00951.cm	mir-1302	10.65	no expression evidence
scf07817	-	15045	15080	RF00951.cm	mir-1302	12.04	no expression evidence
scf07907	+	26518	26622	RF01016.cm	mir-584	21.27	expression evidence
scf07908	+	4106	4152	RF00951.cm	mir-1302	10.17	no expression evidence
scf07962	-	1344	1439	RF00968.cm	mir-626	10.4	no expression evidence
scf08026	+	8155	8203	RF00951.cm	mir-1302	13.24	no expression evidence
scf08168	-	3709	3760	RF00951.cm	mir-1302	13.11	no expression evidence
scf08179	-	26405	26453	RF00951.cm	mir-1302	12.03	no expression evidence
scf08203	+	2091	2138	RF00951.cm	mir-1302	12.01	no expression evidence
scf08211	-	1675	1726	RF00951.cm	mir-1302	11.27	no expression evidence
scf08247	+	29926	29977	RF00951.cm	mir-1302	11.26	no expression evidence
scf08366	-	73977	74045	RF00641.cm	mir-154	10.04	no expression evidence
scf08483	-	88917	89010	RF00828.cm	mir-75	11.6	no expression evidence
scf08511	-	9546	9622	RF00650.cm	mir-153	24.73	no expression evidence
scf08532	+	19953	20003	RF00951.cm	mir-1302	14.96	no expression evidence
scf08588	-	20593	20680	RF01059.cm	mir-598	12.46	expression evidence
scf08624	+	18805	18856	RF00951.cm	mir-1302	11.08	no expression evidence
scf08644	-	18504	18551	RF00951.cm	mir-1302	14.04	no expression evidence
scf08779	-	84410	84458	RF00951.cm	mir-1302	14.08	no expression evidence
scf08788	-	5315	5405	RF01059.cm	mir-598	22.78	expression evidence
scf08804	-	16774	16857	RF00650.cm	mir-153	15.74	no expression evidence
scf08851	+	2350	2396	RF00951.cm	mir-1302	10.89	no expression evidence
scf08884	+	36198	36293	RF01059.cm	mir-598	34.7	expression evidence
scf08985	-	18437	18488	RF00951.cm	mir-1302	10.87	no expression evidence
scf09011	+	15074	15168	RF01059.cm	mir-598	11.22	no expression evidence
scf09044	+	57292	57373	RF00446.cm	mir-133	14.78	no expression evidence
scf09074	+	987	1038	RF00951.cm	mir-1302	11.94	no expression evidence
scf09093	+	3927	4000	RF01059.cm	mir-598	11.34	no expression evidence
scf09098	+	28275	28326	RF00951.cm	mir-1302	11.56	no expression evidence
scf09138	+	8211	8286	RF01042.cm	mir-891	11.03	no expression evidence
scf09287	+	12482	12575	RF01059.cm	mir-598	15.37	expression evidence
scf09287	+	12650	12752	RF01059.cm	mir-598	13.45	no expression evidence
scf09326	-	14989	15071	RF00654.cm	mir-216	12.78	no expression evidence
scf09348	+	6392	6499	RF01045.cm	mir-544	22.39	no expression evidence
scf09353	-	11402	11452	RF00951.cm	mir-1302	10.6	no expression evidence
scf09457	+	39851	39908	RF00951.cm	mir-1302	10.84	no expression evidence
scf09508	-	422	487	RF01059.cm	mir-598	10.63	no expression evidence
scf09580	+	51608	51659	RF00951.cm	mir-1302	10.14	no expression evidence
scf09590	+	8668	8740	RF01059.cm	mir-598	10.46	expression evidence
scf09594	+	1953	2004	RF00951.cm	mir-1302	10.26	no expression evidence
scf09630	-	7131	7260	RF01045.cm	mir-544	17.6	expression evidence
scf09659	+	122	171	RF00951.cm	mir-1302	10.33	no expression evidence
scf10070	-	80733	80832	RF01037.cm	mir-644	11.81	no expression evidence
scf10113	+	32131	32182	RF00951.cm	mir-1302	14.08	no expression evidence
scf10174	-	94720	94771	RF00951.cm	mir-1302	10.06	no expression evidence
scf10185	+	3734	3809	RF01059.cm	mir-598	10.25	no expression evidence
scf10198	+	2482	2533	RF00951.cm	mir-1302	10.54	no expression evidence
scf10204	-	13425	13476	RF00951.cm	mir-1302	10.85	no expression evidence
scf10244	+	17726	17773	RF00951.cm	mir-1302	11.34	no expression evidence
scf10256	-	32086	32136	RF00951.cm	mir-1302	10.88	no expression evidence
scf10294	-	2078	2155	RF00076.cm	mir-181	11.77	expression evidence
scf10342	+	7849	7900	RF00951.cm	mir-1302	16.31	no expression evidence
scf10342	+	8337	8387	RF00951.cm	mir-1302	10.74	no expression evidence
scf10493	+	28870	28960	RF00073.cm	mir-156	13.97	no expression evidence
scf10640	-	35928	36017	RF00708.cm	mir-450	21.16	no expression evidence
scf10709	+	30511	30571	RF01059.cm	mir-598	15.31	expression evidence
scf10755	+	6003	6091	RF00697.cm	mir-186	11.08	no expression evidence
scf10767	+	2379	2431	RF00951.cm	mir-1302	10.02	no expression evidence
scf10773	-	13497	13590	RF01059.cm	mir-598	13.9	expression evidence
scf10893	-	3396	3447	RF00951.cm	mir-1302	10.12	no expression evidence
scf11107	+	3381	3432	RF00951.cm	mir-1302	14.22	no expression evidence
scf11302	-	3212	3264	RF01059.cm	mir-598	11.98	no expression evidence
scf11340	+	4143	4224	RF00841.cm	mir-384	10.28	no expression evidence
scf11448	+	2283	2332	RF00951.cm	mir-1302	10.38	no expression evidence
scf11816	+	133824	133879	RF00951.cm	mir-1302	10.35	no expression evidence
scf11834	+	38444	38540	RF01059.cm	mir-598	19.09	no expression evidence
scf11869	-	31902	32001	RF01037.cm	mir-644	11.2	no expression evidence
scf11870	+	15611	15696	RF00650.cm	mir-153	16.69	expression evidence
scf11879	+	5174	5262	RF00653.cm	mir-22	25.95	no expression evidence
scf11946	+	34470	34518	RF00951.cm	mir-1302	10.15	no expression evidence
scf11946	+	43545	43596	RF00951.cm	mir-1302	10.53	no expression evidence
scf11961	+	105665	105756	RF00650.cm	mir-153	10.52	expression evidence
scf11967	+	3702	3775	RF01037.cm	mir-644	12.98	no expression evidence
scf11974	-	218	293	RF00669.cm	mir-96	12.9	no expression evidence
scf11994	+	166	244	RF01059.cm	mir-598	10.79	expression evidence
scf12144	-	5059	5110	RF00951.cm	mir-1302	11.22	no expression evidence
scf12151	+	29187	29269	RF01059.cm	mir-598	11.57	no expression evidence
scf12416	-	78295	78376	RF01059.cm	mir-598	11.86	expression evidence
scf12416	+	8371	8423	RF00951.cm	mir-1302	12.05	no expression evidence
scf12424	+	2864	2947	RF01059.cm	mir-598	15.78	expression evidence
scf12436	-	2481	2594	RF01029.cm	mir-649	12.39	no expression evidence
scf12452	-	10147	10233	RF01042.cm	mir-891	10.71	no expression evidence
scf12476	+	48750	48845	RF01059.cm	mir-598	10.91	expression evidence
scf12492	-	42660	42711	RF00951.cm	mir-1302	11.82	no expression evidence
scf12493	+	11997	12069	RF00661.cm	mir-31	23.15	no expression evidence
scf12530	+	11132	11220	RF01059.cm	mir-598	14.7	expression evidence
scf12535	+	20	67	RF00951.cm	mir-1302	15.35	no expression evidence
scf12552	-	7363	7455	RF01059.cm	mir-598	10.13	expression evidence
scf12580	+	13029	13094	RF00650.cm	mir-153	10.5	no expression evidence
scf12595	+	14023	14073	RF00951.cm	mir-1302	10.46	no expression evidence
scf12597	+	25234	25282	RF00951.cm	mir-1302	11.79	no expression evidence
scf12654	-	18955	18998	RF00951.cm	mir-1302	12.04	expression evidence
scf12675	+	26831	26916	RF00650.cm	mir-153	21.68	no expression evidence
scf12685	-	174	247	RF01015.cm	mir-885	13.9	no expression evidence
scf12727	+	85	169	RF01059.cm	mir-598	11.12	expression evidence
scf12737	-	74594	74645	RF00951.cm	mir-1302	13.97	no expression evidence
scf12784	+	36920	36971	RF00951.cm	mir-1302	13.49	no expression evidence
scf12787	-	3631	3708	RF01059.cm	mir-598	20.28	no expression evidence
scf12839	+	3796	3847	RF00951.cm	mir-1302	13.23	no expression evidence
scf12848	-	37509	37560	RF00951.cm	mir-1302	15.61	no expression evidence
scf12863	+	20205	20260	RF01059.cm	mir-598	11.61	no expression evidence
scf12891	+	6285	6375	RF01059.cm	mir-598	10.54	expression evidence
scf12903	-	8077	8168	RF01045.cm	mir-544	17.56	expression evidence
scf12955	-	14992	15038	RF00951.cm	mir-1302	10.27	no expression evidence
scf13003	+	3062	3149	RF01059.cm	mir-598	18.8	expression evidence
scf13055	-	7891	7939	RF01059.cm	mir-598	11.48	expression evidence
scf13102	+	16	97	RF00841.cm	mir-384	10.28	expression evidence
scf13197	+	9292	9340	RF00951.cm	mir-1302	10.95	no expression evidence
scf13222	-	31070	31121	RF00951.cm	mir-1302	10.35	no expression evidence
scf13224	-	62331	62413	RF01028.cm	mir-633	10.11	no expression evidence
scf13244	+	17525	17601	RF00650.cm	mir-153	10.07	no expression evidence
scf13246	-	22047	22091	RF00951.cm	mir-1302	13.66	no expression evidence
scf13265	-	9503	9555	RF00951.cm	mir-1302	10.79	no expression evidence
scf13281	-	1966	2055	RF01059.cm	mir-598	14.52	expression evidence
scf13308	+	35894	35942	RF00951.cm	mir-1302	10.14	no expression evidence
scf13329	+	16289	16383	RF01037.cm	mir-644	11.59	no expression evidence
scf13398	-	36575	36624	RF00951.cm	mir-1302	11.31	no expression evidence
scf13420	-	5695	5744	RF00951.cm	mir-1302	11.18	no expression evidence
scf13472	-	4542	4604	RF00743.cm	mir-308	13.23	no expression evidence
scf13496	+	1737	1823	RF00446.cm	mir-133	14.71	no expression evidence
scf13560	+	4584	4646	RF01059.cm	mir-598	18.75	expression evidence
scf13568	+	40251	40304	RF00951.cm	mir-1302	11.68	no expression evidence
scf13676	+	23946	23997	RF00951.cm	mir-1302	18.18	no expression evidence
scf13709	-	1070	1117	RF00951.cm	mir-1302	10.34	no expression evidence
scf13720	-	5111	5180	RF01059.cm	mir-598	13.8	expression evidence
scf13875	-	1765	1863	RF01059.cm	mir-598	12.01	expression evidence
scf13959	+	1218	1265	RF00951.cm	mir-1302	13.28	no expression evidence
scf14042	+	19177	19262	RF00650.cm	mir-153	15.53	no expression evidence
scf14182	+	429	480	RF00951.cm	mir-1302	13.94	no expression evidence
scf14229	-	51139	51189	RF00951.cm	mir-1302	12.17	no expression evidence
scf14244	+	10140	10193	RF00951.cm	mir-1302	10.62	no expression evidence
scf14275	+	12084	12133	RF00951.cm	mir-1302	10.27	no expression evidence
scf14315	+	12292	12340	RF00951.cm	mir-1302	11.03	no expression evidence
scf14390	-	31161	31211	RF00951.cm	mir-1302	10.69	no expression evidence
scf14392	+	11565	11616	RF00951.cm	mir-1302	14.42	no expression evidence
scf14392	-	15866	15914	RF00951.cm	mir-1302	10.68	no expression evidence
scf14445	-	21968	22022	RF00951.cm	mir-1302	10.41	no expression evidence
scf14503	-	10697	10747	RF00951.cm	mir-1302	10.81	no expression evidence
scf14509	+	6087	6136	RF00951.cm	mir-1302	10.52	no expression evidence
scf14545	+	46232	46267	RF00951.cm	mir-1302	11.92	no expression evidence
scf14600	-	1268	1321	RF00951.cm	mir-1302	14.81	no expression evidence
scf14636	-	6670	6722	RF01059.cm	mir-598	10.15	expression evidence
scf14662	+	30081	30179	RF00761.cm	mir-340	12.66	no expression evidence
scf14667	+	2045	2095	RF00951.cm	mir-1302	11.37	no expression evidence
scf14748	-	26308	26414	RF00650.cm	mir-153	17.22	expression evidence
scf14758	+	3170	3221	RF00951.cm	mir-1302	17.78	no expression evidence
scf14761	+	11715	11764	RF00951.cm	mir-1302	10.21	no expression evidence
scf15133	+	6901	6982	RF00661.cm	mir-31	12.82	no expression evidence
scf15143	-	2169	2212	RF00951.cm	mir-1302	10.18	expression evidence
scf15178	+	8843	8920	RF00650.cm	mir-153	11.99	no expression evidence
scf15195	-	7488	7570	RF01059.cm	mir-598	11.17	expression evidence
scf15219	-	1280	1327	RF00951.cm	mir-1302	13.28	no expression evidence
scf15229	+	46375	46465	RF01045.cm	mir-544	10.72	no expression evidence
scf15265	-	1131	1195	RF01059.cm	mir-598	13.16	expression evidence
scf15276	-	4850	4900	RF00951.cm	mir-1302	10.52	no expression evidence
scf15362	-	62145	62196	RF00951.cm	mir-1302	10.25	no expression evidence
scf15379	-	44296	44351	RF01045.cm	mir-544	10.66	no expression evidence
scf15411	+	35686	35781	RF01059.cm	mir-598	16.98	no expression evidence
scf15418	+	44837	44931	RF01037.cm	mir-644	14.74	no expression evidence
scf15474	+	72434	72485	RF00951.cm	mir-1302	13.6	no expression evidence
scf15533	-	5379	5430	RF00951.cm	mir-1302	10.24	no expression evidence
scf15574	+	2910	2961	RF00951.cm	mir-1302	13.46	no expression evidence
scf15601	-	64503	64548	RF00951.cm	mir-1302	11.8	no expression evidence
scf15650	-	28119	28169	RF00951.cm	mir-1302	10.25	no expression evidence
scf15664	+	26206	26302	RF01059.cm	mir-598	42.76	no expression evidence
scf15672	-	26065	26117	RF00951.cm	mir-1302	12.74	no expression evidence
scf15699	+	7299	7349	RF00951.cm	mir-1302	12.79	no expression evidence
scf15700	+	20528	20610	RF00650.cm	mir-153	16.15	expression evidence
scf15729	-	12691	12742	RF00951.cm	mir-1302	10.14	no expression evidence
scf15735	+	7143	7191	RF00951.cm	mir-1302	10.97	no expression evidence
scf15769	-	29367	29464	RF01059.cm	mir-598	12.29	expression evidence
scf15781	-	48539	48586	RF00951.cm	mir-1302	10.6	no expression evidence
scf15783	+	3867	3914	RF00951.cm	mir-1302	15.5	no expression evidence
scf15811	+	67590	67640	RF00951.cm	mir-1302	11.85	no expression evidence
scf15875	+	9308	9355	RF00951.cm	mir-1302	17.98	no expression evidence
scf15908	+	12990	13055	RF01059.cm	mir-598	13.74	expression evidence
scf15913	-	8441	8502	RF00761.cm	mir-340	13.34	no expression evidence
scf16003	-	8735	8815	RF01059.cm	mir-598	10.59	expression evidence
scf16014	-	3902	3953	RF00951.cm	mir-1302	13.67	no expression evidence
scf16027	+	30855	30906	RF00951.cm	mir-1302	14.02	no expression evidence
scf16044	+	8545	8596	RF00951.cm	mir-1302	11.18	no expression evidence
scf16065	+	43363	43414	RF00951.cm	mir-1302	15.71	no expression evidence
scf16066	+	24396	24447	RF00951.cm	mir-1302	13.13	no expression evidence
scf16119	+	3574	3651	RF01059.cm	mir-598	12.48	expression evidence
scf16160	+	3443	3515	RF01029.cm	mir-649	14.13	expression evidence
scf16278	-	803	852	RF00951.cm	mir-1302	16.91	no expression evidence
scf16394	+	11578	11672	RF01059.cm	mir-598	15.16	expression evidence
scf16394	-	11590	11672	RF01059.cm	mir-598	16.56	expression evidence
scf16407	-	15336	15415	RF01059.cm	mir-598	10.15	no expression evidence
scf16429	+	2653	2739	RF01028.cm	mir-633	10.2	no expression evidence
scf16445	+	17582	17676	RF01037.cm	mir-644	18.56	no expression evidence
scf16448	+	28613	28685	RF01037.cm	mir-644	11.02	no expression evidence
scf16610	+	51955	52043	RF01045.cm	mir-544	13.01	no expression evidence
scf16616	-	11265	11324	RF01059.cm	mir-598	10.95	no expression evidence
scf16650	+	13351	13394	RF00951.cm	mir-1302	11.66	no expression evidence
scf16658	+	7666	7743	RF01059.cm	mir-598	10.77	expression evidence
scf16673	+	1125	1210	RF00650.cm	mir-153	35.17	expression evidence
scf16698	+	47721	47766	RF00951.cm	mir-1302	10.61	no expression evidence
scf16719	+	12731	12816	RF01037.cm	mir-644	10.38	no expression evidence
scf16851	-	3343	3392	RF00951.cm	mir-1302	11.72	no expression evidence
scf16934	+	4972	5065	RF01059.cm	mir-598	14.78	no expression evidence
scf16947	+	909	960	RF00951.cm	mir-1302	15.73	no expression evidence
scf17010	+	35973	36016	RF00951.cm	mir-1302	10.26	expression evidence
scf17108	-	3574	3702	RF00445.cm	mir-399	19.25	expression evidence
scf17168	+	22897	22948	RF00951.cm	mir-1302	11.71	no expression evidence
scf17186	+	24514	24608	RF00697.cm	mir-186	23.73	no expression evidence
scf17234	+	9483	9535	RF00951.cm	mir-1302	13.6	no expression evidence
scf17258	-	32297	32344	RF00951.cm	mir-1302	10.86	no expression evidence
scf17258	+	32802	32853	RF00951.cm	mir-1302	19.8	no expression evidence
scf17288	-	12837	12903	RF01059.cm	mir-598	10.9	expression evidence
scf17434	-	9283	9334	RF00951.cm	mir-1302	10.75	no expression evidence
scf17546	-	606	659	RF01059.cm	mir-598	11.26	expression evidence
scf17715	+	2450	2501	RF00951.cm	mir-1302	10.54	no expression evidence
scf17776	+	31771	31863	RF01059.cm	mir-598	10.27	no expression evidence
scf17854	+	7344	7438	RF01059.cm	mir-598	20.05	expression evidence
scf18007	-	2605	2698	RF00869.cm	mir-BART7	13.83	no expression evidence
scf18016	+	2329	2376	RF00951.cm	mir-1302	14.4	no expression evidence
scf18019	+	3205	3258	RF00951.cm	mir-1302	10.7	no expression evidence
scf18042	+	140	183	RF00951.cm	mir-1302	11.07	expression evidence
scf18176	-	5371	5426	RF01059.cm	mir-598	11.55	expression evidence
scf18194	+	1817	1880	RF01059.cm	mir-598	12.64	expression evidence
scf18194	-	1820	1894	RF01059.cm	mir-598	10.45	no expression evidence
scf18220	-	19470	19548	RF01037.cm	mir-644	14.94	no expression evidence
scf18369	+	5031	5124	RF01059.cm	mir-598	14.02	expression evidence
scf18419	+	4979	5058	RF01059.cm	mir-598	34.23	expression evidence
scf18423	-	656	706	RF00951.cm	mir-1302	10.21	no expression evidence
scf18500	+	1579	1628	RF00951.cm	mir-1302	16.18	no expression evidence
scf18500	-	1615	1665	RF00951.cm	mir-1302	18.38	no expression evidence
scf18500	-	2393	2443	RF00951.cm	mir-1302	11.28	no expression evidence
scf18636	-	2103	2174	RF00464.cm	mir-92	13.1	no expression evidence
scf18675	+	616	715	RF01059.cm	mir-598	13	no expression evidence
scf18692	-	4189	4232	RF00951.cm	mir-1302	10.52	expression evidence
scf18782	+	144	231	RF01059.cm	mir-598	12.66	no expression evidence
scf18809	-	2733	2801	RF01059.cm	mir-598	12.62	expression evidence
scf19171	+	7189	7240	RF00951.cm	mir-1302	11.4	no expression evidence
scf19178	-	4065	4161	RF00650.cm	mir-153	18.52	no expression evidence
scf19222	+	14544	14596	RF00951.cm	mir-1302	11.67	no expression evidence
scf19256	+	4370	4422	RF00951.cm	mir-1302	10.3	no expression evidence
scf19276	+	7928	7980	RF00951.cm	mir-1302	11.57	no expression evidence
scf19303	-	31645	31693	RF00951.cm	mir-1302	10.1	no expression evidence
scf19662	+	57931	57982	RF00951.cm	mir-1302	10.94	no expression evidence
scf19775	-	12086	12136	RF00951.cm	mir-1302	12.19	no expression evidence
scf19777	+	15874	15919	RF00951.cm	mir-1302	10.88	no expression evidence
scf19799	+	22655	22710	RF01059.cm	mir-598	10.73	no expression evidence
scf19807	-	13915	14008	RF01059.cm	mir-598	10.16	no expression evidence
scf19891	-	15639	15719	RF00650.cm	mir-153	12.06	no expression evidence
scf19912	-	10039	10092	RF00951.cm	mir-1302	10.58	no expression evidence
scf19915	-	2058	2104	RF00951.cm	mir-1302	10.79	no expression evidence
scf19972	+	8926	8995	RF01059.cm	mir-598	11.39	expression evidence
scf20039	+	4061	4137	RF00650.cm	mir-153	11.22	no expression evidence
scf20127	-	2057	2160	RF01037.cm	mir-644	10.24	no expression evidence
scf20249	+	7029	7125	RF01037.cm	mir-644	11.29	no expression evidence
scf20340	+	12817	12868	RF00951.cm	mir-1302	11.01	no expression evidence
scf20452	-	142930	142981	RF00951.cm	mir-1302	13.63	no expression evidence
scf20573	+	13	81	RF01059.cm	mir-598	12.1	no expression evidence
scf20605	+	1632	1713	RF01059.cm	mir-598	10.39	no expression evidence
scf20617	-	5420	5471	RF00951.cm	mir-1302	10.45	no expression evidence
scf20617	+	5712	5762	RF00951.cm	mir-1302	10.75	no expression evidence
scf20657	-	11733	11779	RF00999.cm	mir-924	11.94	no expression evidence
scf20663	-	12101	12142	RF00951.cm	mir-1302	11.88	no expression evidence
scf20679	-	26597	26647	RF00951.cm	mir-1302	10.45	no expression evidence
scf20700	+	1789	1840	RF00951.cm	mir-1302	20.19	no expression evidence
scf20773	-	2095	2175	RF01059.cm	mir-598	12.07	expression evidence
scf20790	+	1060	1109	RF00951.cm	mir-1302	12.9	no expression evidence
scf20792	+	2384	2435	RF00951.cm	mir-1302	12.18	no expression evidence
scf20836	+	1681	1777	RF01059.cm	mir-598	10.97	expression evidence
scf20836	-	1696	1774	RF01059.cm	mir-598	12.26	expression evidence
scf20872	-	476	569	RF00905.cm	mir-789	13.87	no expression evidence
scf20910	+	65536	65587	RF00951.cm	mir-1302	13.43	no expression evidence
scf20933	+	43	130	RF00650.cm	mir-153	44.81	no expression evidence
scf21021	-	20372	20418	RF00951.cm	mir-1302	18.5	no expression evidence
scf21039	+	4274	4378	RF00761.cm	mir-340	28.56	no expression evidence
scf21063	+	50058	50109	RF00951.cm	mir-1302	13.92	no expression evidence
scf21076	-	9295	9336	RF00951.cm	mir-1302	11.28	no expression evidence
scf21127	+	22519	22586	RF00668.cm	mir-302	10.47	no expression evidence
scf21141	+	24018	24107	RF01021.cm	mir-558	23.15	no expression evidence
scf21163	+	123403	123461	RF01059.cm	mir-598	12.28	no expression evidence
scf21163	-	35429	35480	RF00951.cm	mir-1302	13.34	no expression evidence
scf21163	+	35506	35552	RF00951.cm	mir-1302	11.76	no expression evidence
scf21165	+	61614	61664	RF00951.cm	mir-1302	10.28	no expression evidence
scf21170	-	37461	37548	RF01037.cm	mir-644	10.1	no expression evidence
scf21194	+	23643	23694	RF00951.cm	mir-1302	10.81	no expression evidence
scf21198	-	14329	14379	RF00951.cm	mir-1302	10.25	no expression evidence
scf21226	-	8425	8473	RF00951.cm	mir-1302	13.69	no expression evidence
scf21291	-	15	58	RF00951.cm	mir-1302	11.23	expression evidence
scf21360	+	12605	12655	RF00951.cm	mir-1302	11.26	no expression evidence
scf21374	-	1435	1484	RF00951.cm	mir-1302	10.81	no expression evidence
scf21400	-	68341	68389	RF00951.cm	mir-1302	10.4	no expression evidence
scf21417	-	41460	41505	RF00951.cm	mir-1302	10.48	no expression evidence
scf21420	-	39392	39440	RF00951.cm	mir-1302	10.27	no expression evidence
scf21431	+	8339	8397	RF00668.cm	mir-302	11.7	no expression evidence
scf21463	-	2473	2518	RF00951.cm	mir-1302	12.84	no expression evidence
scf21536	-	3456	3545	RF00876.cm	mir-684	14	no expression evidence
scf21556	-	4937	4989	RF00951.cm	mir-1302	10.26	no expression evidence
scf21605	+	8240	8332	RF01059.cm	mir-598	16.43	no expression evidence
scf21679	+	17021	17072	RF00951.cm	mir-1302	10.42	no expression evidence
scf21685	-	4301	4366	RF01045.cm	mir-544	11.16	no expression evidence
scf21780	+	11284	11324	RF00951.cm	mir-1302	11	no expression evidence
scf21898	-	12991	13041	RF00951.cm	mir-1302	11.46	no expression evidence
scf21898	-	12910	12959	RF00951.cm	mir-1302	10.15	no expression evidence
scf21913	-	1043	1090	RF00951.cm	mir-1302	11.62	no expression evidence
scf21960	-	27605	27640	RF00951.cm	mir-1302	10.42	no expression evidence
scf21987	-	5438	5487	RF00951.cm	mir-1302	10.02	no expression evidence
scf21987	-	9806	9857	RF00951.cm	mir-1302	10.13	no expression evidence
scf22064	-	5223	5273	RF00951.cm	mir-1302	11.64	no expression evidence
scf22103	+	19199	19242	RF00951.cm	mir-1302	11.9	expression evidence
scf22206	-	5131	5228	RF01059.cm	mir-598	11.51	no expression evidence
scf22260	-	9434	9483	RF00951.cm	mir-1302	21.1	no expression evidence
scf22278	+	32108	32159	RF00951.cm	mir-1302	12.16	no expression evidence
scf22279	-	8619	8666	RF00951.cm	mir-1302	14.69	no expression evidence
scf22281	-	57992	58043	RF00951.cm	mir-1302	10.01	no expression evidence
scf22330	-	4224	4274	RF00951.cm	mir-1302	11.73	no expression evidence
scf22330	-	4413	4465	RF00951.cm	mir-1302	11.65	no expression evidence
scf22395	+	807	857	RF00951.cm	mir-1302	10.48	no expression evidence
scf22569	-	23952	24035	RF00650.cm	mir-153	12.09	no expression evidence
scf22609	+	4021	4104	RF01037.cm	mir-644	11.1	no expression evidence
scf22616	-	2848	2901	RF00951.cm	mir-1302	10.84	no expression evidence
scf22623	+	20159	20210	RF00951.cm	mir-1302	10.94	no expression evidence
scf22623	+	21529	21579	RF00951.cm	mir-1302	10.57	no expression evidence
scf22624	-	9915	9965	RF01059.cm	mir-598	12.69	expression evidence
scf22630	+	21109	21193	RF00711.cm	mir-449	10.59	no expression evidence
scf22749	+	44314	44359	RF00951.cm	mir-1302	10.93	no expression evidence
scf22783	+	21707	21789	RF00650.cm	mir-153	10.34	expression evidence
scf22914	-	5566	5616	RF00951.cm	mir-1302	10.06	no expression evidence
scf22972	-	5975	6026	RF00951.cm	mir-1302	15.33	no expression evidence
scf22979	-	12908	12984	RF01045.cm	mir-544	10.35	no expression evidence
scf23157	+	48810	48860	RF00951.cm	mir-1302	10.98	no expression evidence
scf23162	+	32679	32722	RF00951.cm	mir-1302	12.22	expression evidence
scf23162	-	45341	45393	RF00951.cm	mir-1302	10.9	no expression evidence
scf23162	+	47686	47729	RF00951.cm	mir-1302	13.73	expression evidence
scf23163	+	12408	12502	RF01037.cm	mir-644	12.54	no expression evidence
scf23204	+	13538	13590	RF00951.cm	mir-1302	13.62	no expression evidence
scf23207	+	11606	11695	RF00816.cm	mir-245	17.17	no expression evidence
scf23250	+	20589	20641	RF00951.cm	mir-1302	10.62	no expression evidence
scf23258	+	28424	28475	RF00951.cm	mir-1302	13.2	no expression evidence
scf23304	-	9189	9240	RF00668.cm	mir-302	14.43	no expression evidence
scf23394	-	4843	4926	RF01059.cm	mir-598	12.49	expression evidence
scf23468	+	40186	40260	RF01037.cm	mir-644	17.91	no expression evidence
scf23469	-	16725	16792	RF00650.cm	mir-153	11.91	no expression evidence
scf23480	+	11055	11100	RF00951.cm	mir-1302	14.54	no expression evidence
scf23531	-	6321	6390	RF00693.cm	mir-147	10.92	no expression evidence
scf23544	-	12198	12247	RF00951.cm	mir-1302	10.26	no expression evidence
scf23702	+	23175	23229	RF00832.cm	mir-71	12.37	no expression evidence
scf23731	+	931	979	RF00951.cm	mir-1302	10.96	no expression evidence
scf23743	+	59638	59689	RF00951.cm	mir-1302	16.72	no expression evidence
scf23757	+	30635	30686	RF00951.cm	mir-1302	11.38	no expression evidence
scf23757	+	30939	30986	RF00951.cm	mir-1302	15.45	no expression evidence
scf23782	+	26250	26301	RF00951.cm	mir-1302	14.22	no expression evidence
scf23782	-	26261	26304	RF00951.cm	mir-1302	12.74	no expression evidence
scf23793	+	15257	15308	RF00951.cm	mir-1302	13.38	no expression evidence
scf23797	+	53185	53258	RF00650.cm	mir-153	10.47	no expression evidence
scf23808	+	10001	10089	RF01059.cm	mir-598	11.94	expression evidence
scf23812	-	2425	2519	RF01059.cm	mir-598	12.18	expression evidence
scf23820	-	6271	6340	RF01059.cm	mir-598	11.15	no expression evidence
scf23821	+	14038	14091	RF00951.cm	mir-1302	15.07	no expression evidence
scf23821	+	14096	14148	RF00951.cm	mir-1302	12.95	no expression evidence
scf23823	+	51667	51718	RF00951.cm	mir-1302	15.14	no expression evidence
scf23826	+	17744	17793	RF00951.cm	mir-1302	12.51	no expression evidence
scf23857	-	1252	1301	RF00951.cm	mir-1302	10.22	no expression evidence
scf23864	+	4959	5067	RF01045.cm	mir-544	22.87	expression evidence
scf23886	-	67274	67325	RF00951.cm	mir-1302	12.04	no expression evidence
scf23893	+	14182	14232	RF00951.cm	mir-1302	14.5	no expression evidence
scf23915	+	10221	10262	RF00951.cm	mir-1302	11.12	no expression evidence
scf23956	-	51603	51648	RF00951.cm	mir-1302	10.02	no expression evidence
scf24062	+	16164	16242	RF00650.cm	mir-153	26.01	no expression evidence
scf24084	-	22662	22712	RF00951.cm	mir-1302	11.4	no expression evidence
scf24129	+	16570	16618	RF00951.cm	mir-1302	12.29	no expression evidence
scf24143	+	7050	7101	RF00951.cm	mir-1302	10.6	no expression evidence
scf24150	-	28159	28212	RF00951.cm	mir-1302	13.08	no expression evidence
scf24180	-	16624	16676	RF00951.cm	mir-1302	10.26	no expression evidence
scf24185	-	10339	10419	RF00650.cm	mir-153	14.74	no expression evidence
scf24194	+	38079	38130	RF00951.cm	mir-1302	11.96	no expression evidence
scf24205	+	38231	38291	RF01059.cm	mir-598	10.26	expression evidence
scf24214	-	18535	18586	RF00951.cm	mir-1302	10.1	no expression evidence
scf24251	-	112406	112501	RF01059.cm	mir-598	11.89	expression evidence
scf24265	+	40019	40102	RF00446.cm	mir-133	12.86	no expression evidence
scf24280	+	4770	4863	RF00650.cm	mir-153	16.46	no expression evidence
scf24367	+	6584	6631	RF00951.cm	mir-1302	13.06	no expression evidence
scf24371	-	17891	17979	RF01059.cm	mir-598	13.13	expression evidence
scf24399	+	31116	31163	RF00951.cm	mir-1302	12.19	no expression evidence
scf24399	+	31698	31748	RF00951.cm	mir-1302	12.47	no expression evidence
scf24424	-	27615	27666	RF00951.cm	mir-1302	10.53	no expression evidence
scf24454	-	32348	32394	RF00951.cm	mir-1302	12.34	no expression evidence
scf24473	+	5382	5431	RF00951.cm	mir-1302	20.42	no expression evidence
scf24485	+	3137	3188	RF00951.cm	mir-1302	10.35	no expression evidence
scf24487	+	20003	20096	RF01059.cm	mir-598	12	expression evidence
scf24516	-	112774	112850	RF00876.cm	mir-684	21.83	no expression evidence
scf24517	+	143864	143913	RF00951.cm	mir-1302	10.49	no expression evidence
scf24531	-	11559	11656	RF01059.cm	mir-598	10.99	no expression evidence
scf24564	-	34893	34943	RF00951.cm	mir-1302	11.76	no expression evidence
scf24585	+	18984	19035	RF00951.cm	mir-1302	10.64	no expression evidence
scf24631	-	2070	2160	RF01045.cm	mir-544	10.28	no expression evidence
scf24632	-	70083	70142	RF00951.cm	mir-1302	11	no expression evidence
scf24654	+	20922	21025	RF00875.cm	mir-692	12.31	no expression evidence
scf24693	-	7733	7778	RF00951.cm	mir-1302	11.62	no expression evidence
scf24698	-	37074	37132	RF00832.cm	mir-71	14.61	no expression evidence
scf24731	-	38840	38892	RF00951.cm	mir-1302	10.3	no expression evidence
scf24731	+	39005	39055	RF00951.cm	mir-1302	11.21	no expression evidence
scf24732	+	4893	4975	RF01059.cm	mir-598	13.25	no expression evidence
scf24754	+	5178	5278	RF01016.cm	mir-584	16.62	no expression evidence
scf24805	-	18951	19074	RF00445.cm	mir-399	11.5	no expression evidence
scf24818	-	16078	16122	RF00951.cm	mir-1302	12.23	no expression evidence
scf24833	+	84338	84388	RF00951.cm	mir-1302	10.07	no expression evidence
scf24847	+	28443	28489	RF00951.cm	mir-1302	10.62	no expression evidence
scf24858	+	22966	23017	RF00951.cm	mir-1302	10.84	no expression evidence
scf24882	+	18524	18575	RF00951.cm	mir-1302	10.13	no expression evidence
scf24885	+	13504	13555	RF00951.cm	mir-1302	10.25	no expression evidence
scf24905	+	13826	13909	RF01059.cm	mir-598	11.7	no expression evidence
scf24911	+	11031	11116	RF01037.cm	mir-644	12.16	no expression evidence
scf24929	-	46431	46520	RF01059.cm	mir-598	13.16	expression evidence
scf24943	-	21753	21814	RF01059.cm	mir-598	10.66	no expression evidence
scf24950	+	15303	15346	RF00951.cm	mir-1302	11.07	expression evidence
scf24952	-	30519	30563	RF00951.cm	mir-1302	10.03	no expression evidence
scf24966	-	63650	63696	RF00951.cm	mir-1302	12.53	no expression evidence
scf25014	-	20491	20587	RF01037.cm	mir-644	12.1	no expression evidence
scf25015	+	26553	26603	RF00951.cm	mir-1302	12.55	no expression evidence
scf25027	-	15613	15702	RF01059.cm	mir-598	13.27	no expression evidence
scf25053	+	165668	165781	RF01029.cm	mir-649	12.98	no expression evidence
scf25053	-	198997	199090	RF01037.cm	mir-644	10.56	expression evidence
scf25071	+	28493	28585	RF01059.cm	mir-598	12.46	no expression evidence
scf25121	-	8962	9050	RF01059.cm	mir-598	14.13	no expression evidence
scf25135	+	45669	45721	RF00951.cm	mir-1302	10.46	no expression evidence
scf25135	-	51985	52046	RF00237.cm	mir-9	13.43	no expression evidence
scf25152	+	5696	5747	RF00951.cm	mir-1302	10.4	no expression evidence
scf25164	+	46792	46837	RF00951.cm	mir-1302	10.53	no expression evidence
scf25193	+	12551	12601	RF00951.cm	mir-1302	10.24	no expression evidence
scf25222	+	13637	13713	RF01061.cm	mir-548	12.12	no expression evidence
scf25254	-	5695	5756	RF01045.cm	mir-544	11.55	no expression evidence
scf25263	+	973	1016	RF00951.cm	mir-1302	11.66	expression evidence
scf25269	-	2838	2888	RF00951.cm	mir-1302	15.46	no expression evidence
scf25298	+	30802	30890	RF00650.cm	mir-153	11.41	no expression evidence
scf25308	-	15525	15576	RF00951.cm	mir-1302	10.63	no expression evidence
scf25311	+	18067	18112	RF00951.cm	mir-1302	11.04	no expression evidence
scf25318	-	5959	6008	RF00951.cm	mir-1302	13.1	no expression evidence
scf25342	-	23767	23847	RF00650.cm	mir-153	13.53	no expression evidence
scf25464	+	6246	6297	RF00951.cm	mir-1302	11.34	no expression evidence
scf25491	+	6251	6346	RF01045.cm	mir-544	19.22	no expression evidence
scf25520	-	4092	4143	RF00951.cm	mir-1302	11.74	no expression evidence
scf25535	+	99721	99769	RF00999.cm	mir-924	11.02	no expression evidence
scf25545	+	11597	11644	RF00951.cm	mir-1302	15.01	no expression evidence
scf25577	-	2170	2220	RF00951.cm	mir-1302	16.69	no expression evidence
scf25594	-	55267	55351	RF00239.cm	mir-124	14.44	expression evidence
scf25606	+	2747	2790	RF00951.cm	mir-1302	11.84	expression evidence
scf25629	+	528	612	RF01059.cm	mir-598	11.58	expression evidence
scf25653	+	48583	48705	RF01045.cm	mir-544	11.92	no expression evidence
scf25654	-	2920	2971	RF00951.cm	mir-1302	10.69	no expression evidence
scf25687	+	1475	1572	RF01059.cm	mir-598	14.27	no expression evidence
scf25697	-	5567	5640	RF01059.cm	mir-598	11.84	expression evidence
scf25716	-	6707	6748	RF00951.cm	mir-1302	12.95	no expression evidence
scf25750	-	29632	29683	RF00951.cm	mir-1302	11.84	no expression evidence
scf25757	+	28215	28265	RF00951.cm	mir-1302	10.1	no expression evidence
scf25767	-	27418	27467	RF00951.cm	mir-1302	10.05	no expression evidence
scf25767	+	7180	7229	RF00951.cm	mir-1302	15.72	no expression evidence
scf25788	+	136164	136215	RF00951.cm	mir-1302	13.47	no expression evidence
scf25788	+	54154	54229	RF01037.cm	mir-644	15.49	no expression evidence
scf25791	-	87425	87473	RF00951.cm	mir-1302	10.98	no expression evidence
scf25798	-	27121	27168	RF00951.cm	mir-1302	11.67	no expression evidence
scf25809	-	7093	7147	RF00951.cm	mir-1302	13.24	no expression evidence
scf25829	+	48245	48288	RF00951.cm	mir-1302	13.02	expression evidence
scf25829	+	48313	48364	RF00951.cm	mir-1302	10.2	no expression evidence
scf25871	+	61763	61807	RF00951.cm	mir-1302	11.04	no expression evidence
scf25927	+	98492	98540	RF00951.cm	mir-1302	11.17	no expression evidence
scf25929	-	63253	63352	RF01037.cm	mir-644	10.29	no expression evidence
scf25939	+	5386	5469	RF01059.cm	mir-598	14.5	no expression evidence
scf25944	+	7156	7201	RF00951.cm	mir-1302	11.46	no expression evidence
scf25957	+	52029	52077	RF00951.cm	mir-1302	10.76	no expression evidence
scf25968	-	4430	4470	RF00951.cm	mir-1302	10.15	no expression evidence
scf25998	+	44990	45039	RF00951.cm	mir-1302	10.58	no expression evidence
scf25999	+	22437	22529	RF00990.cm	mir-552	21	no expression evidence
scf26000	+	38786	38890	RF01059.cm	mir-598	19.3	expression evidence
scf26059	-	95841	95884	RF00951.cm	mir-1302	10.39	no expression evidence
scf26066	+	57636	57721	RF00675.cm	mir-145	15.98	expression evidence
scf26086	-	30321	30412	RF01059.cm	mir-598	12.32	expression evidence
scf26093	+	127992	128041	RF00951.cm	mir-1302	12.19	no expression evidence
scf26093	-	128395	128445	RF00951.cm	mir-1302	10.62	no expression evidence
scf26116	-	10614	10662	RF00951.cm	mir-1302	10.74	no expression evidence
scf26123	-	180237	180291	RF00951.cm	mir-1302	10.29	no expression evidence
scf26210	+	7142	7193	RF00951.cm	mir-1302	11.35	no expression evidence
