# Supplementary material for: The draft genome of the carcinogenic human liver fluke Clonorchis sinensis
Source: Genome Biol. 2011 Oct 24;12(10):R107. doi: 10.1186/gb-2011-12-10-r107 (PMC3333777; doi:10.1186/gb-2011-12-10-r107)
Supplement: Additional file 3 — Detailed information on putative syntenic blocks of C. sinensis versus S. japonicum and C. sinensis versus S. mansoni, respectively. [file gb-2011-12-10-r107-S3.XLS]

## Sheet: Csin2Sjap
Detail information of putative syntenic blocks of C. sinensis vs. S. japonicum
scaffold_C.sin	scaffold_length_of_C.sin	strand of C.sin	start_in_C.sin	end_in_Csin	scaffold_S.jap	scaffold_length_of_S.jap	strand of S.jap	start_in_S.jap	end_in_S.jap	block size	genes in C.sin
scf11821	200943	+	126371	192552	gnl_lsbi_CCON0000096922.1_	431116	+	144636	193086	66181	csin014570,csin014573
scf01838	301891	+	31670	92162	gnl_lsbi_CCON0000097831.1_	96502	-	38864	83089	60492	csin004578,csin004579,csin004580
scf01057	232513	+	37824	92063	gnl_lsbi_CCON0000096818.1_	840760	-	579257	611826	54239	csin002604,csin002605
scf00207	234996	+	182530	234460	gnl_lsbi_CCON0000097100.1_	239063	+	112828	176691	51930	csin000530,csin000531
scf01564	233894	+	143247	191944	gnl_lsbi_CCON0000096955.1_	532257	+	350485	390907	48697	csin003942
scf02282	203997	+	128800	176511	gnl_lsbi_CCON0000097408.1_	199347	-	130056	173368	47711	csin005754
scf01392	349498	+	223520	267729	gnl_lsbi_CCON0000096799.1_	504498	+	417834	454071	44209	csin003537
scf02148	274993	+	91434	131307	gnl_lsbi_CCON0000097369.1_	373441	-	237705	269198	39873	no gene
scf00568	214263	+	163170	202339	gnl_lsbi_CCON0000097475.1_	143865	-	34110	39579	39169	csin001380, csin001381
scf02090	326023	+	273836	312329	gnl_lsbi_CCON0000097497.1_	125699	-	63281	91958	38493	csin005241,csin005242
scf24089	233555	+	11665	49065	gnl_lsbi_CCON0000097129.1_	257200	-	9273	40969	37400	csin036543
scf25053	237975	+	62688	99662	gnl_lsbi_CCON0000097368.1_	278240	-	35113	52534	36974	csin036803
scf00071	203570	+	139418	170514	gnl_lsbi_CCON0000097263.1_	239058	-	108201	153075	31096	csin000211,csin000212
scf00092	246055	+	183857	213922	gnl_lsbi_CCON0000096845.1_	720190	+	454623	481164	30065	csin000250
scf00018	400764	+	187420	216364	gnl_lsbi_CCON0000096850.1_	449243	+	349607	370201	28944	csin000060,csin000061
scf01057	232513	+	185786	210996	gnl_lsbi_CCON0000097118.1_	477918	+	266942	286383	25210	csin002608
scf01684	285832	+	81770	105937	gnl_lsbi_CCON0000096807.1_	992723	-	668469	687494	24167	csin004246,
scf01582	221742	+	24550	47793	gnl_lsbi_CCON0000098639.1_	15377	-	7055	13780	23243	csin032133
scf02164	237280	+	110600	132452	gnl_lsbi_CCON0000097058.1_	203888	+	147757	164487	21852	csin005401
scf24309	210645	+	146552	168145	gnl_lsbi_CCON0000096860.1_	749545	+	513143	529705	21593	csin027946, csin027947
scf01582	338729	+	124944	145684	gnl_lsbi_CCON0000097087.1_	154405	-	133112	148643	20740	csin003983
scf00096	305134	+	4550	25042	gnl_lsbi_CCON0000099183.1_	19145	+	4569	12883	20492	csin000261,csin000262
scf01057	232513	+	155279	175227	gnl_lsbi_CCON0000099778.1_	33819	+	16143	32185	19948	csin002607
scf01278	359156	+	312488	331842	gnl_lsbi_CCON0000104704.1_	17990	-	14	4754	19354	csin003283
scf02306	238724	+	36572	55021	gnl_lsbi_CCON0000097033.1_	415538	-	222071	231025	18449	csin005816,csin005817
scf00092	246055	+	150058	168101	gnl_lsbi_CCON0000096937.1_	741983	-	28856	51617	18043	csin000249
scf01107	358583	+	260373	276441	gnl_lsbi_CCON0000097317.1_	157074	+	115228	123197	16068	csin002780
scf01669	395012	+	242560	257963	gnl_lsbi_CCON0000100383.1_	112269	-	64344	75158	15403	csin004201
scf01816	204339	+	143059	158177	gnl_lsbi_CCON0000096849.1_	582468	-	502316	507370	15118	csin004530
scf02090	326023	+	121631	136522	gnl_lsbi_CCON0000097581.1_	237207	-	61925	70966	14891	csin005233
scf00096	305134	+	116659	131337	gnl_lsbi_CCON0000096792.1_	935303	-	585587	603089	14678	csin000266
scf00018	400764	+	277333	291776	gnl_lsbi_CCON0000098366.1_	120841	+	3835	15253	14443	csin000067
scf02239	317969	+	44966	59080	gnl_lsbi_CCON0000098090.1_	303849	-	40777	48379	14114	csin005593
scf01838	301891	+	104361	118366	gnl_lsbi_CCON0000097831.1_	96502	-	86268	96246	14005	csin004582
scf01081	253095	+	149354	163344	gnl_lsbi_CCON0000096858.1_	464250	+	262249	266914	13990	csin002685
scf00797	294891	+	73566	87545	gnl_lsbi_CCON0000096893.1_	482878	+	379165	389052	13979	csin001961
scf02448	289119	+	206039	219960	gnl_lsbi_CCON0000097561.1_	38712	+	13177	21092	13921	csin006306
scf01081	253095	+	17660	31344	gnl_lsbi_CCON0000096793.1_	794206	+	108887	123994	13684	csin002676
scf01107	358583	+	66002	79615	gnl_lsbi_CCON0000097042.1_	283049	+	141085	146896	13613	csin031941
scf01669	395012	+	146022	159495	gnl_lsbi_CCON0000097038.1_	463275	+	372886	375457	13473	csin004200
scf00018	400764	+	375932	389232	gnl_lsbi_CCON0000096853.1_	656094	+	307457	317315	13300	csin000070
scf01278	359156	+	298906	312184	gnl_lsbi_CCON0000096797.1_	1060875	-	699920	712813	13278	csin003283
scf00797	294891	+	272623	285826	gnl_lsbi_CCON0000097257.1_	290492	-	133750	140895	13203	csin001971
scf01796	269211	+	58394	71457	gnl_lsbi_CCON0000097694.1_	230741	-	68899	75696	13063	csin004494
scf01102	375223	+	217361	230202	gnl_lsbi_CCON0000096800.1_	965527	-	43921	56690	12841	csin031938
scf02090	326023	+	180858	193650	gnl_lsbi_CCON0000096785.1_	1704383	+	498123	502208	12792	csin005237,csin005238
scf01333	215031	+	70	12070	gnl_lsbi_CCON0000100559.1_	16415	+	10416	13460	12000	csin003408
scf01260	373266	+	3885	15600	gnl_lsbi_CCON0000098530.1_	148198	-	123230	131633	11715	csin003181
scf01796	269211	+	125477	136798	gnl_lsbi_CCON0000105092.1_	18040	+	12760	16219	11321	csin004497
scf01667	338729	+	186224	197533	gnl_lsbi_CCON0000096786.1_	1581988	-	285050	318946	11309	csin004188
scf01564	233894	+	55093	66093	gnl_lsbi_CCON0000096955.1_	532257	+	292314	190933	11000	csin003938
scf01057	232513	+	104668	115468	gnl_lsbi_CCON0000096818.1_	840760	-	627088	652920	10800	csin002605
scf00225	244864	+	46483	57236	gnl_lsbi_CCON0000096849.1_	582468	+	167649	173823	10753	csin000559
scf01838	301891	+	120388	130845	gnl_lsbi_CCON0000098420.1_	16490	-	7	13001	10457	csin004582
scf02196	212638	+	55866	66098	gnl_lsbi_CCON0000097761.1_	111835	+	93691	103973	10232	csin005492,csin005493
scf01948	221716	+	195794	205996	gnl_lsbi_CCON0000097107.1_	640167	+	337986	352966	10202	csin032287
scf00541	209566	+	198266	208435	gnl_lsbi_CCON0000097030.1_	360628	+	288880	300975	10169	csin001335
scf01307	329743	+	95936	106086	gnl_lsbi_CCON0000097818.1_	93310	+	50004	56857	10150	csin032023
scf01684	285832	+	57449	67485	gnl_lsbi_CCON0000099365.1_	22705	-	4348	9908	10036	csin004245
scf01333	215031	+	15599	25624	gnl_lsbi_CCON0000096864.1_	643233	-	152780	153858	10025	csin003409,csin003410
scf20452	238094	+	69797	79802	gnl_lsbi_CCON0000097086.1_	426736	+	270820	281707	10005	csin023305

## Sheet: Csin2Sman
Detail information of putative syntenic blocks of C. sinensis vs. S. mansoni
scaffold_C.sin	scaffold_length_of_C.sin	strand of C.sin	start_in_C.sin	end_in_C.sin	scaffold_S.man	scaffold_length_of_S.man	strand of S.man	start_in_S.man	end_in_S.man	block size	genes of C.sin in block
scf01838	301891	+	31621	130836	Smp_scaff000617	462109	+	151055	237001	99215	csin004578,csin004579,csin004580,csin004582
scf00568	214263	+	112764	196282	Smp_scaff000088	492826	-	231534	344874	83518	csin001377,csin001380,csin001381
scf01796	269211	+	80136	161949	Smp_scaff000261	919636	-	572624	634422	81813	csin004496,csin004497
scf01057	232513	+	162210	223136	Smp_scaff000344	99851	-	5283	50131	60926	csin002608
scf01564	233894	+	142959	194881	Smp_scaff000426	518707	-	341441	388056	51922	csin003942
scf00207	234996	+	182557	234466	Smp_scaff000017	2939958	+	2700537	2770456	51909	csin000530,csin000531
scf11821	200943	+	141688	192518	Smp_scaff000435	749063	+	316430	362026	50830	csin014573
scf01392	349498	+	223520	272216	Smp_scaff000044	1160491	+	928116	964518	48696	csin003537
scf01057	232513	+	91895	129841	Smp_scaff000057	1283102	-	546932	632409	37946	csin002605
scf00908	273395	+	21413	59223	Smp_scaff000008	2460020	-	411928	300255	37810	no gene
scf00071	203570	+	138045	175280	Smp_scaff000075	1929245	+	921414	970012	37235	csin000211,csin000212
scf02148	274993	+	91435	128481	Smp_scaff000078	2523220	-	155965	183956	37046	csin005368
scf00092	246055	+	178495	215175	Smp_scaff000006	2731096	+	1678687	1713793	36680	csin000249,csin000250
scf00092	246055	+	53638	89087	Smp_scaff000601	323674	+	144764	189435	35449	csin031566
scf01307	329743	+	95961	128573	Smp_scaff000043	1235922	+	439089	466346	32612	csin003346,
scf24309	210645	+	136774	168145	Smp_scaff000103	2841849	+	151808	174836	31371	csin027946,csin027947
scf25053	237975	+	62688	93728	Smp_scaff000002	2211188	-	1356977	1369341	31040	csin036803
scf01838	301891	+	176788	206302	Smp_scaff000016	1877727	+	1285765	1777617	29514	csin004587
scf02042	202238	+	112503	140219	Smp_scaff000621	344581	+	220218	233487	27716	no gene
scf02282	203997	+	149349	176509	Smp_scaff000177	590560	+	307299	337966	27160	csin005754
scf00890	205154	+	83902	110989	Smp_scaff000389	326482	-	242327	286342	27087	csin002205
scf02282	203997	+	113957	140985	Smp_scaff000177	590560	+	284256	309235	27028	csin005754
scf01564	233894	+	98393	125190	Smp_scaff000009	913214	-	455106	483210	26797	csin003940
scf00640	223900	+	53083	79864	Smp_scaff000035	1622525	+	479085	501696	26781	csin001586
scf00553	200555	+	162774	187426	Smp_scaff000263	1221457	+	188726	1120209	24652	csin001352
scf01057	232513	+	32194	55682	Smp_scaff000057	1283102	-	512000	524123	23488	csin002604
scf01667	338729	+	174359	197529	Smp_scaff000102	2197817	-	1468649	1505095	23170	csin004188
scf24089	233555	+	120985	143481	Smp_scaff000383	260378	+	127	14194	22496	csin027501,csin027502
scf01684	285832	+	251305	273611	Smp_scaff000001	4179495	-	1552464	1573728	22306	csin004254
scf01308	217414	+	30128	52232	Smp_scaff000120	1068542	+	512400	539066	22104	csin032025
scf00092	246055	+	150094	172137	Smp_scaff000242	649394	-	413696	430807	22043	csin000249
scf01971	243446	+	199062	220398	Smp_scaff000078	2523220	+	973379	977871	21336	csin004915,csin004916
scf01278	359156	+	311757	331777	Smp_scaff000001	4179495	-	3690099	3698452	20020	csin003283
scf01816	204339	+	135501	154307	Smp_scaff001978	204893	-	47552	64778	18806	csin004530
scf01667	338729	+	258054	276611	Smp_scaff000001	4179495	-	3051807	3708789	18557	csin004192
scf02306	238724	+	36571	55021	Smp_scaff000116	1160318	-	283915	298907	18450	csin005816,csin005817
scf01095	245180	+	224474	242587	Smp_scaff000027	1184617	-	540100	551569	18113	csin002726
scf01582	221742	+	84355	100937	Smp_scaff000103	2841849	-	2557599	2571822	16582	csin032134
scf01102	375223	+	306485	322828	Smp_scaff000015	1525021	-	646105	917904	16343	csin002751
scf02306	238724	+	123964	140024	Smp_scaff000283	177747	-	96852	108503	16060	csin005821
scf01260	373266	+	2046	18030	Smp_scaff000001	4179495	+	1803603	1825571	15984	csin003181
scf01669	395012	+	242561	257905	Smp_scaff000038	1989733	+	1383597	1393843	15344	csin004201
scf01819	248607	+	9109	24394	Smp_scaff000096	1318182	-	1154833	1163528	15285	csin004532
scf01781	272924	+	121598	136871	Smp_scaff000107	549529	-	85947	98801	15273	csin004456
scf00096	305134	+	116679	131340	Smp_scaff000298	209981	-	26379	40650	14661	csin000266
scf01081	253095	+	149357	163344	Smp_scaff000150	760080	-	449384	459839	13987	csin002685
scf24309	210645	+	56317	70120	Smp_scaff000103	2841849	+	130269	134439	13803	scf24309
scf01081	253095	+	197973	211772	Smp_scaff000003	1818661	-	1091619	1115610	13799	csin031931
scf00541	209566	+	194842	208441	Smp_scaff000329	674749	-	216502	232465	13599	csin001335
scf01669	395012	+	146025	159495	Smp_scaff000622	440402	-	30688	33510	13470	csin004200
scf02166	286707	+	262137	275578	Smp_scaff000005	3831198	+	3795397	3805345	13441	csin005417
scf00018	400764	+	375909	389232	Smp_scaff000628	441776	+	52624	66647	13323	csin000070
scf01107	358583	+	152387	165583	Smp_scaff000001	4179495	-	870236	898880	13196	csin002773,csin002774
scf01079	202916	+	89456	102286	Smp_scaff000327	708014	+	141575	152182	12830	csin002663
scf02090	326023	+	180869	193653	Smp_scaff000176	452501	-	197509	206549	12784	csin005237,csin005238
scf02164	237280	+	107892	120542	Smp_scaff000619	464599	+	261644	269996	12650	csin005401
scf00225	244864	+	205973	218526	Smp_scaff019021	731816	-	88182	100702	12553	csin031620
scf00890	205154	+	178500	190893	Smp_scaff000059	1417180	-	1276980	1285401	12393	csin002208
scf00898	208008	+	118210	130426	Smp_scaff000007	1638906	+	466014	475444	12216	csin002234
scf02266	304749	+	256919	269063	Smp_scaff000552	161210	-	85791	102066	12144	csin005693
scf01333	215031	+	70	12070	Smp_scaff000145	700429	-	254771	257815	12000	csin003408
scf01684	285832	+	81773	93766	Smp_scaff000597	166762	-	94464	107017	11993	csin004246
scf00518	362264	+	82029	93943	Smp_scaff000003	1818661	-	268335	281309	11914	no gene
scf00826	243137	+	26781	38096	Smp_scaff000099	1744414	-	708144	715499	11315	csin002032
scf01081	253095	+	17681	28418	Smp_scaff000160	1242129	-	1069583	1081884	10737	csin002676
scf00826	243137	+	156689	167340	Smp_scaff000047	959487	+	627285	639747	10651	csin002038
scf01248	239495	+	208988	219584	Smp_scaff000073	1106606	+	538014	287436	10596	csin003154
scf02239	317969	+	48770	59080	Smp_scaff000050	2487909	+	1823599	1830386	10310	csin005593
scf01948	221716	+	195794	205996	Smp_scaff000430	617820	+	108936	121529	10202	csin032287
scf20452	238094	+	69663	79704	Smp_scaff000008	2460020	+	2283298	2295044	10041	csin023305
