# Supplementary material for: The draft genome of the carcinogenic human liver fluke Clonorchis sinensis
Source: Genome Biol. 2011 Oct 24;12(10):R107. doi: 10.1186/gb-2011-12-10-r107 (PMC3333777; doi:10.1186/gb-2011-12-10-r107)
Supplement: Additional file 5 — Comprehensive analysis of genes involved in fatty acid biosynthesis in C. sinensis, S. japonicum and S. mansoni. [file gb-2011-12-10-r107-S5.XLS]

## Sheet: C.sinensis
Comprehensive analysis of genes involved in fatty acid biosynthesis in C. sinensis
fatty acid biosynthesis gene	Kegg ID	representive domain organization	Hit gene	Annotated Kegg ID of Hit gene	domain organization of Hit gene	mutual best hit	same domain organization
6.3.4.14	K11263	[CPSase_L_chain]-[CPSase_L_D20]-[Biotin_carb_C]-[Biotin_lipoyl]	csin000466	K01965	[Biotin_lipoyl]	No	No
6.3.4.14	K11263	[CPSase_L_chain]-[CPSase_L_D20]-[Biotin_carb_C]-[Biotin_lipoyl]	csin001769	K11262	[CPSase_L_chain]-[CPSase_L_D2]-[Biotin_carb_C]-[Biotin_lipoyl]-[ACC_central]-[Carboxyl_trans]	No	No
6.3.4.14	K11263	[CPSase_L_chain]-[CPSase_L_D20]-[Biotin_carb_C]-[Biotin_lipoyl]	csin003167	K01965	[Biotin_lipoyl]	No	No
6.3.4.14	K11263	[CPSase_L_chain]-[CPSase_L_D20]-[Biotin_carb_C]-[Biotin_lipoyl]	csin003733	K11540	[CPSase_L_D2]-[CPSase_L_D3]-[CPSase_L_chain]-[CPSase_L_D2]-[MGS]-[Amidohydro_1]-[OTCace_N]-[OTCace]	No	No
6.3.4.14	K11263	[CPSase_L_chain]-[CPSase_L_D20]-[Biotin_carb_C]-[Biotin_lipoyl]	csin006408	K01965	[CPSase_L_chain]-[CPSase_L_D2]	No	No
6.3.4.14	K11263	[CPSase_L_chain]-[CPSase_L_D20]-[Biotin_carb_C]-[Biotin_lipoyl]	csin008578	K01968	[CPSase_L_chain]-[CPSase_L_D20]-[Biotin_carb_C]-[Biotin_lipoyl]	No	Yes
6.3.4.14	K11263	[CPSase_L_chain]-[CPSase_L_D20]-[Biotin_carb_C]-[Biotin_lipoyl]	csin021337	K01965	no domain	No	No
6.3.4.14	K11263	[CPSase_L_chain]-[CPSase_L_D20]-[Biotin_carb_C]-[Biotin_lipoyl]	csin036270	K01965	[CPSase_L_D2]	No	No
6.3.4.14,6.4.1.2	K01961	[CPSase_L_chain]-[CPSase_L_D2]-[Biotin_carb_C]	csin001769	K11262	[CPSase_L_chain]-[CPSase_L_D2]-[Biotin_carb_C]-[Biotin_lipoyl]-[ACC_central]-[Carboxyl_trans]	No	No
6.3.4.14,6.4.1.2	K01961	[CPSase_L_chain]-[CPSase_L_D2]-[Biotin_carb_C]	csin003733	K11540	[CPSase_L_D2]-[CPSase_L_D3]-[CPSase_L_chain]-[CPSase_L_D2]-[MGS]-[Amidohydro_1]-[OTCace_N]-[OTCace]	No	No
6.3.4.14,6.4.1.2	K01961	[CPSase_L_chain]-[CPSase_L_D2]-[Biotin_carb_C]	csin006408	K01965	[CPSase_L_chain]-[CPSase_L_D2]	No	No
6.3.4.14,6.4.1.2	K01961	[CPSase_L_chain]-[CPSase_L_D2]-[Biotin_carb_C]	csin008578	K01968	[CPSase_L_chain]-[CPSase_L_D2]-[Biotin_carb_C]-[Biotin_lipoyl]	No	No
6.3.4.14,6.4.1.2	K01961	[CPSase_L_chain]-[CPSase_L_D2]-[Biotin_carb_C]	csin021337	K01965	no domain	No	No
6.3.4.14,6.4.1.2	K01961	[CPSase_L_chain]-[CPSase_L_D2]-[Biotin_carb_C]	csin036270	K01965	[CPSase_L_D2]	No	No
6.3.4.14,6.4.1.2	K11262	[CPSase_L_chain]-[CPSase_L_D20]-[Biotin_carb_C]-[Biotin_lipoyl]-[ACC_central]-[Carboxyl_trans]	csin001769	K11262	[CPSase_L_chain]-[CPSase_L_D20]-[Biotin_carb_C]-[Biotin_lipoyl]-[ACC_central]-[Carboxyl_trans]	Yes	Yes
6.3.4.14,6.4.1.2	K11262	[CPSase_L_chain]-[CPSase_L_D20]-[Biotin_carb_C]-[Biotin_lipoyl]-[ACC_central]-[Carboxyl_trans]	csin003733	K11540	[CPSase_L_D2]-[CPSase_L_D3]-[CPSase_L_chain]-[CPSase_L_D2]-[MGS]-[Amidohydro_1]-[OTCace_N]-[OTCace]	No	No
6.3.4.14,6.4.1.2	K11262	[CPSase_L_chain]-[CPSase_L_D20]-[Biotin_carb_C]-[Biotin_lipoyl]-[ACC_central]-[Carboxyl_trans]	csin005736	K11262	no domain	Yes	No
6.3.4.14,6.4.1.2	K11262	[CPSase_L_chain]-[CPSase_L_D20]-[Biotin_carb_C]-[Biotin_lipoyl]-[ACC_central]-[Carboxyl_trans]	csin006352	K11262	no domain	Yes	No
6.3.4.14,6.4.1.2	K11262	[CPSase_L_chain]-[CPSase_L_D20]-[Biotin_carb_C]-[Biotin_lipoyl]-[ACC_central]-[Carboxyl_trans]	csin006408	K01965	[CPSase_L_chain]-[CPSase_L_D2]	No	No
6.3.4.14,6.4.1.2	K11262	[CPSase_L_chain]-[CPSase_L_D20]-[Biotin_carb_C]-[Biotin_lipoyl]-[ACC_central]-[Carboxyl_trans]	csin006910	K01966	[Carboxyl_trans]	No	No
6.3.4.14,6.4.1.2	K11262	[CPSase_L_chain]-[CPSase_L_D20]-[Biotin_carb_C]-[Biotin_lipoyl]-[ACC_central]-[Carboxyl_trans]	csin008578	K01968	[CPSase_L_chain]-[CPSase_L_D2]-[Biotin_carb_C]-[Biotin_lipoyl]	No	No
6.3.4.14,6.4.1.2	K11262	[CPSase_L_chain]-[CPSase_L_D20]-[Biotin_carb_C]-[Biotin_lipoyl]-[ACC_central]-[Carboxyl_trans]	csin010984	K11262	no domain	Yes	No
6.3.4.14,6.4.1.2	K11262	[CPSase_L_chain]-[CPSase_L_D20]-[Biotin_carb_C]-[Biotin_lipoyl]-[ACC_central]-[Carboxyl_trans]	csin013130	K01969	[Carboxyl_trans]	No	No
6.3.4.14,6.4.1.2	K11262	[CPSase_L_chain]-[CPSase_L_D20]-[Biotin_carb_C]-[Biotin_lipoyl]-[ACC_central]-[Carboxyl_trans]	csin015170	K11262	no domain	Yes	No
6.3.4.14,6.4.1.2	K11262	[CPSase_L_chain]-[CPSase_L_D20]-[Biotin_carb_C]-[Biotin_lipoyl]-[ACC_central]-[Carboxyl_trans]	csin017086	no	no domain	No	No
6.3.4.14,6.4.1.2	K11262	[CPSase_L_chain]-[CPSase_L_D20]-[Biotin_carb_C]-[Biotin_lipoyl]-[ACC_central]-[Carboxyl_trans]	csin024808	K11262	no domain	Yes	No
6.3.4.14,6.4.1.2	K11262	[CPSase_L_chain]-[CPSase_L_D20]-[Biotin_carb_C]-[Biotin_lipoyl]-[ACC_central]-[Carboxyl_trans]	csin028077	K09091	[HLH]-[Hairy_orange]	No	No
6.3.4.14,6.4.1.2	K11262	[CPSase_L_chain]-[CPSase_L_D20]-[Biotin_carb_C]-[Biotin_lipoyl]-[ACC_central]-[Carboxyl_trans]	csin031033	K11262	no domain	Yes	No
6.3.4.14,6.4.1.2	K11262	[CPSase_L_chain]-[CPSase_L_D20]-[Biotin_carb_C]-[Biotin_lipoyl]-[ACC_central]-[Carboxyl_trans]	csin032040	no	[Tctex-1]	No	No
6.3.4.14,6.4.1.2	K11262	[CPSase_L_chain]-[CPSase_L_D20]-[Biotin_carb_C]-[Biotin_lipoyl]-[ACC_central]-[Carboxyl_trans]	csin036270	K01965	[CPSase_L_D2]	No	No
6.3.4.14,6.4.1.2	K11262	[CPSase_L_chain]-[CPSase_L_D20]-[Biotin_carb_C]-[Biotin_lipoyl]-[ACC_central]-[Carboxyl_trans]	csin036733	K01966	no domain	No	No
6.4.1.2	K01962	[ACCA]	csin001190	K10596	no domain	No	No
6.4.1.2	K01962	[ACCA]	csin006910	K01966	[Carboxyl_trans]	No	No
6.4.1.2	K01962	[ACCA]	csin013130	K01969	[Carboxyl_trans]	No	No
6.4.1.2	K01962	[ACCA]	csin026506	K10597	no domain	No	No
6.4.1.2	K01962	[ACCA]	csin036733	K01966	no domain	No	No
6.4.1.2	K01963	[Carboxyl_trans]	csin001769	K11262	[CPSase_L_chain]-[CPSase_L_D2]-[Biotin_carb_C]-[Biotin_lipoyl]-[ACC_central]-[Carboxyl_trans]	No	No
6.4.1.2	K01963	[Carboxyl_trans]	csin006910	K01966	[Carboxyl_trans]	No	Yes
6.4.1.2	K01963	[Carboxyl_trans]	csin013130	K01969	[Carboxyl_trans]	No	Yes
6.4.1.2	K01963	[Carboxyl_trans]	csin036733	K01966	no domain	No	No
6.4.1.2	K02160	[Biotin_lipoyl]	csin000466	K01965	[Biotin_lipoyl]	No	Yes
6.4.1.2	K02160	[Biotin_lipoyl]	csin003167	K01965	[Biotin_lipoyl]	No	Yes
6.4.1.2	K02160	[Biotin_lipoyl]	csin008578	K01968	[CPSase_L_chain]-[CPSase_L_D2]-[Biotin_carb_C]-[Biotin_lipoyl]	No	No
fabB	K00647	[ketoacyl-synt]-[Ketoacyl-synt_C]	csin013665	K09458	[ketoacyl-synt]-[Ketoacyl-synt_C]	No	Yes
fabD	K00645	[Acyl_transf_1]	csin013927	K00645	[Acyl_transf_1]	Yes	Yes
fabF	K09458	[ketoacyl-synt]-[Ketoacyl-synt_C]	csin013665	K09458	[ketoacyl-synt]-[Ketoacyl-synt_C]	Yes	Yes
fabG	K00059	[adh_short]	csin001263	K04349	[RhoGEF]	No	No
fabG	K00059	[adh_short]	csin002113	K11168	[adh_short]	No	Yes
fabG	K00059	[adh_short]	csin004747	K11163	no domain	No	No
fabG	K00059	[adh_short]	csin007626	no	[adh_short]	No	Yes
fabG	K00059	[adh_short]	csin009572	K11161	[adh_short]	No	Yes
fabG	K00059	[adh_short]	csin010147	K11163	[adh_short]	No	Yes
fabG	K00059	[adh_short]	csin010287	no	[adh_short]	No	Yes
fabG	K00059	[adh_short]	csin013470	no	[MaoC_dehydratas]	No	No
fabG	K00059	[adh_short]	csin013749	K08683	[adh_short]	No	Yes
fabG	K00059	[adh_short]	csin015869	no	no domain	No	No
fabG	K00059	[adh_short]	csin015995	K10251	no domain	No	No
fabG	K00059	[adh_short]	csin016348	K04708	no domain	No	No
fabG	K00059	[adh_short]	csin018559	K10251	no domain	No	No
fabG	K00059	[adh_short]	csin022734	K11153	no domain	No	No
fabG	K00059	[adh_short]	csin023234	K10251	no domain	No	No
fabG	K00059	[adh_short]	csin023339	K00079	no domain	No	No
fabG	K00059	[adh_short]	csin026979	K00100	[adh_short]	No	Yes
fabG	K00059	[adh_short]	csin028235	K11153	no domain	No	No
fabG	K00059	[adh_short]	csin031442	K08683	no domain	No	No
fabG	K00059	[adh_short]	csin034141	K13775	[adh_short]	No	Yes
fabG	K00059	[adh_short]	csin035558	K13236	[adh_short]	No	Yes
fabI	K00208	no domain	csin015869	no	no domain	No	No
fabL	K10780	[adh_short]	csin002113	K11168	[adh_short]	No	Yes
fabL	K10780	[adh_short]	csin004747	K11163	no domain	No	No
fabL	K10780	[adh_short]	csin010147	K11163	[adh_short]	No	Yes
fabL	K10780	[adh_short]	csin015869	no	no domain	No	No
fabL	K10780	[adh_short]	csin015995	K10251	no domain	No	No
fabL	K10780	[adh_short]	csin022734	K11153	no domain	No	No
fabL	K10780	[adh_short]	csin034141	K13775	[adh_short]	No	Yes
fabL	K10780	[adh_short]	csin035558	K13236	[adh_short]	No	Yes
fas	K11533	[DUF1729]-[MaoC_dehydratas]-[Acyl_transf_1]-[ketoacyl-synt]-[Ketoacyl-synt_C]	csin013665	K09458	[ketoacyl-synt]-[Ketoacyl-synt_C]	No	No
FAS1	K00668	[DUF1729]-[MaoC_dehydratas]-[Acyl_transf_1]	csin013665	K09458	[ketoacyl-synt]-[Ketoacyl-synt_C]	No	No
FAS2	K00667	[adh_short]-[ketoacyl-synt]-[Ketoacyl-synt_C]-[ACPS]	csin013665	K09458	[ketoacyl-synt]-[Ketoacyl-synt_C]	No	No
FASN	K00665	[ketoacyl-synt]-[Ketoacyl-synt_C]-[Acyl_transf_1]-[Methyltransf_12]-[ADH_zinc_N]-[KR]-[PP-binding]-[Thioesterase]	csin000504	K13358	[PDZ]	No	No
FASN	K00665	[ketoacyl-synt]-[Ketoacyl-synt_C]-[Acyl_transf_1]-[Methyltransf_12]-[ADH_zinc_N]-[KR]-[PP-binding]-[Thioesterase]	csin000920	no	[PID]-[SH2]	No	No
FASN	K00665	[ketoacyl-synt]-[Ketoacyl-synt_C]-[Acyl_transf_1]-[Methyltransf_12]-[ADH_zinc_N]-[KR]-[PP-binding]-[Thioesterase]	csin001851	K12196	[MIT]-[AAA]-[Vps4_C]	No	No
FASN	K00665	[ketoacyl-synt]-[Ketoacyl-synt_C]-[Acyl_transf_1]-[Methyltransf_12]-[ADH_zinc_N]-[KR]-[PP-binding]-[Thioesterase]	csin003019	no	[ADH_N]-[ADH_zinc_N]	No	No
FASN	K00665	[ketoacyl-synt]-[Ketoacyl-synt_C]-[Acyl_transf_1]-[Methyltransf_12]-[ADH_zinc_N]-[KR]-[PP-binding]-[Thioesterase]	csin004552	K03064	[AAA]	No	No
FASN	K00665	[ketoacyl-synt]-[Ketoacyl-synt_C]-[Acyl_transf_1]-[Methyltransf_12]-[ADH_zinc_N]-[KR]-[PP-binding]-[Thioesterase]	csin004761	K07767	[AAA]	No	No
FASN	K00665	[ketoacyl-synt]-[Ketoacyl-synt_C]-[Acyl_transf_1]-[Methyltransf_12]-[ADH_zinc_N]-[KR]-[PP-binding]-[Thioesterase]	csin010468	no	[PID]-[SH2]	No	No
FASN	K00665	[ketoacyl-synt]-[Ketoacyl-synt_C]-[Acyl_transf_1]-[Methyltransf_12]-[ADH_zinc_N]-[KR]-[PP-binding]-[Thioesterase]	csin013665	K09458	[ketoacyl-synt]-[Ketoacyl-synt_C]	No	No
FASN	K00665	[ketoacyl-synt]-[Ketoacyl-synt_C]-[Acyl_transf_1]-[Methyltransf_12]-[ADH_zinc_N]-[KR]-[PP-binding]-[Thioesterase]	csin019445	K13358	no domain	No	No
FASN	K00665	[ketoacyl-synt]-[Ketoacyl-synt_C]-[Acyl_transf_1]-[Methyltransf_12]-[ADH_zinc_N]-[KR]-[PP-binding]-[Thioesterase]	csin027182	no	[AAA]	No	No
FASN	K00665	[ketoacyl-synt]-[Ketoacyl-synt_C]-[Acyl_transf_1]-[Methyltransf_12]-[ADH_zinc_N]-[KR]-[PP-binding]-[Thioesterase]	csin028233	no	no domain	No	No
FASN	K00665	[ketoacyl-synt]-[Ketoacyl-synt_C]-[Acyl_transf_1]-[Methyltransf_12]-[ADH_zinc_N]-[KR]-[PP-binding]-[Thioesterase]	csin032116	no	[PTB]	No	No
FASN	K00665	[ketoacyl-synt]-[Ketoacyl-synt_C]-[Acyl_transf_1]-[Methyltransf_12]-[ADH_zinc_N]-[KR]-[PP-binding]-[Thioesterase]	csin032324	no	[AAA]	No	No
FASN	K00665	[ketoacyl-synt]-[Ketoacyl-synt_C]-[Acyl_transf_1]-[Methyltransf_12]-[ADH_zinc_N]-[KR]-[PP-binding]-[Thioesterase]	csin032441	no	[SH2]	No	No
FASN	K00665	[ketoacyl-synt]-[Ketoacyl-synt_C]-[Acyl_transf_1]-[Methyltransf_12]-[ADH_zinc_N]-[KR]-[PP-binding]-[Thioesterase]	csin033394	K13254	[AAA]	No	No
FASN	K00665	[ketoacyl-synt]-[Ketoacyl-synt_C]-[Acyl_transf_1]-[Methyltransf_12]-[ADH_zinc_N]-[KR]-[PP-binding]-[Thioesterase]	csin036665	K15009	no domain	No	No
FASN	K00665	[ketoacyl-synt]-[Ketoacyl-synt_C]-[Acyl_transf_1]-[Methyltransf_12]-[ADH_zinc_N]-[KR]-[PP-binding]-[Thioesterase]	csin037055	no	no domain	No	No
mdcH	K13935	[Acyl_transf_1]	csin013927	K00645	[Acyl_transf_1]	No	Yes
Note:
*Yellow rows show the fatty acid biosynthesis gene is present in corresponding species with both support of mutual best hit and same domain organization.
*blue rows show the fatty acid biosyntheis gene is probably present in corresponding speces with supprot of mutual best hit, and key domains are present in different genes.
*gray rows show the fatty acid biosyntheis gene is absent in corresponding species with only support of mutual best his, but domain organization is obviously lost.

## Sheet: S.japonicum
Comprehensive analysis of genes involved in fatty acid biosynthesis in S. japonicum
fatty acid biosynthesis gene	Kegg ID	representive domain organization	Hit gene	Annotated Kegg ID of Hit gene	domain organization of Hit gene	mutual best hit	same domain organization
6.3.4.14	K11263	[CPSase_L_chain]-[CPSase_L_D20]-[Biotin_carb_C]-[Biotin_lipoyl]	Sjc_0089840	K01965	[CPSase_L_chain]-[CPSase_L_D2]-[Biotin_carb_C]-[Biotin_lipoyl]	No	Yes
6.3.4.14	K11263	[CPSase_L_chain]-[CPSase_L_D20]-[Biotin_carb_C]-[Biotin_lipoyl]	Sjc_0056500	K01958	[CPSase_L_chain]-[CPSase_L_D2]-[Biotin_carb_C]-[HMGL-like]-[PYC_OADA]-[Biotin_lipoyl]	No	No
6.3.4.14	K11263	[CPSase_L_chain]-[CPSase_L_D20]-[Biotin_carb_C]-[Biotin_lipoyl]	Sjc_0089770	K11262	[CPSase_L_chain]-[Biotin_lipoyl]-[ACC_central]-[ACC_central]	No	No
6.3.4.14	K11263	[CPSase_L_chain]-[CPSase_L_D20]-[Biotin_carb_C]-[Biotin_lipoyl]	Sjc_0026200	K11540	[CPSase_L_chain]-[CPSase_L_D2]-[CPSase_L_D3]-[CPSase_L_chain]-[CPSase_L_D2]-[MGS]	No	No
6.3.4.14,6.4.1.2	K01961	[CPSase_L_chain]-[CPSase_L_D2]-[Biotin_carb_C]	Sjc_0089840	K01965	[CPSase_L_chain]-[CPSase_L_D2]-[Biotin_carb_C]-[Biotin_lipoyl]	No	No
6.3.4.14,6.4.1.2	K01961	[CPSase_L_chain]-[CPSase_L_D2]-[Biotin_carb_C]	Sjc_0056500	K01958	[CPSase_L_chain]-[CPSase_L_D2]-[Biotin_carb_C]-[HMGL-like]-[PYC_OADA]-[Biotin_lipoyl]	No	No
6.3.4.14,6.4.1.2	K01961	[CPSase_L_chain]-[CPSase_L_D2]-[Biotin_carb_C]	Sjc_0026200	K11540	[CPSase_L_chain]-[CPSase_L_D2]-[CPSase_L_D3]-[CPSase_L_chain]-[CPSase_L_D2]-[MGS]	No	No
6.3.4.14,6.4.1.2	K01961	[CPSase_L_chain]-[CPSase_L_D2]-[Biotin_carb_C]	Sjc_0089770	K11262	[CPSase_L_chain]-[Biotin_lipoyl]-[ACC_central]-[ACC_central]	No	No
6.3.4.14,6.4.1.2	K11262	[CPSase_L_chain]-[CPSase_L_D20]-[Biotin_carb_C]-[Biotin_lipoyl]-[ACC_central]-[Carboxyl_trans]	Sjc_0081470	K11262	[Carboxyl_trans]-[Carboxyl_trans]	Yes	No
6.3.4.14,6.4.1.2	K11262	[CPSase_L_chain]-[CPSase_L_D20]-[Biotin_carb_C]-[Biotin_lipoyl]-[ACC_central]-[Carboxyl_trans]	Sjc_0086560	K11262	[ACC_central]	Yes	No
6.3.4.14,6.4.1.2	K11262	[CPSase_L_chain]-[CPSase_L_D20]-[Biotin_carb_C]-[Biotin_lipoyl]-[ACC_central]-[Carboxyl_trans]	Sjc_0089770	K11262	[CPSase_L_chain]-[Biotin_lipoyl]-[ACC_central]-[ACC_central]	Yes	No
6.3.4.14,6.4.1.2	K11262	[CPSase_L_chain]-[CPSase_L_D20]-[Biotin_carb_C]-[Biotin_lipoyl]-[ACC_central]-[Carboxyl_trans]	Sjc_0089840	K01965	[CPSase_L_chain]-[CPSase_L_D2]-[Biotin_carb_C]-[Biotin_lipoyl]	No	No
6.3.4.14,6.4.1.2	K11262	[CPSase_L_chain]-[CPSase_L_D20]-[Biotin_carb_C]-[Biotin_lipoyl]-[ACC_central]-[Carboxyl_trans]	Sjc_0056500	K01958	[CPSase_L_chain]-[CPSase_L_D2]-[Biotin_carb_C]-[HMGL-like]-[PYC_OADA]-[Biotin_lipoyl]	No	No
6.3.4.14,6.4.1.2	K11262	[CPSase_L_chain]-[CPSase_L_D20]-[Biotin_carb_C]-[Biotin_lipoyl]-[ACC_central]-[Carboxyl_trans]	Sjc_0107560	K11262	no domain	Yes	No
6.3.4.14,6.4.1.2	K11262	[CPSase_L_chain]-[CPSase_L_D20]-[Biotin_carb_C]-[Biotin_lipoyl]-[ACC_central]-[Carboxyl_trans]	Sjc_0021810	K01966	[Carboxyl_trans]	No	No
6.3.4.14,6.4.1.2	K11262	[CPSase_L_chain]-[CPSase_L_D20]-[Biotin_carb_C]-[Biotin_lipoyl]-[ACC_central]-[Carboxyl_trans]	Sjc_0026200	K11540	[CPSase_L_chain]-[CPSase_L_D2]-[CPSase_L_D3]-[CPSase_L_chain]-[CPSase_L_D2]-[MGS]	No	No
6.3.4.14,6.4.1.2	K11262	[CPSase_L_chain]-[CPSase_L_D20]-[Biotin_carb_C]-[Biotin_lipoyl]-[ACC_central]-[Carboxyl_trans]	Sjc_0117400	K11262	no domain	Yes	No
6.3.4.14,6.4.1.2	K11262	[CPSase_L_chain]-[CPSase_L_D20]-[Biotin_carb_C]-[Biotin_lipoyl]-[ACC_central]-[Carboxyl_trans]	Sjc_0014730	no	[SH2]-[SOCS_box]-[HLH]-[Hairy_orange]	No	No
6.3.4.14,6.4.1.2	K11262	[CPSase_L_chain]-[CPSase_L_D20]-[Biotin_carb_C]-[Biotin_lipoyl]-[ACC_central]-[Carboxyl_trans]	Sjc_0028770	no	[HLH]	No	No
6.3.4.14,6.4.1.2	K11262	[CPSase_L_chain]-[CPSase_L_D20]-[Biotin_carb_C]-[Biotin_lipoyl]-[ACC_central]-[Carboxyl_trans]	Sjc_0214250	no	no domain	No	No
6.3.4.14,6.4.1.2	K11262	[CPSase_L_chain]-[CPSase_L_D20]-[Biotin_carb_C]-[Biotin_lipoyl]-[ACC_central]-[Carboxyl_trans]	Sjc_0202380	no	no domain	No	No
6.3.4.14,6.4.1.2	K11262	[CPSase_L_chain]-[CPSase_L_D20]-[Biotin_carb_C]-[Biotin_lipoyl]-[ACC_central]-[Carboxyl_trans]	Sjc_0132420	K11262	no domain	Yes	No
6.4.1.2	K01962	[ACCA]	Sjc_0021810	K01966	[Carboxyl_trans]	No	No
6.4.1.2	K01962	[ACCA]	Sjc_0112450	no	[U-box]	No	No
6.4.1.2	K01963	[Carboxyl_trans]	Sjc_0021810	K01966	[Carboxyl_trans]	No	Yes
6.4.1.2	K02160	[Biotin_lipoyl]	Sjc_0089840	K01965	[CPSase_L_chain]-[CPSase_L_D2]-[Biotin_carb_C]-[Biotin_lipoyl]	No	No
6.4.1.2	K02160	[Biotin_lipoyl]	Sjc_0056500	K01958	[CPSase_L_chain]-[CPSase_L_D2]-[Biotin_carb_C]-[HMGL-like]-[PYC_OADA]-[Biotin_lipoyl]	No	No
fabB	K00647	[ketoacyl-synt]-[Ketoacyl-synt_C]	Sjc_0091870	K09458	[ketoacyl-synt]	No	No
fabD	K00645	[Acyl_transf_1]	Sjc_0302820	K00645	[Acyl_transf_1]	Yes	Yes
fabF	K09458	[ketoacyl-synt]-[Ketoacyl-synt_C]	Sjc_0091870	K09458	[ketoacyl-synt]	Yes	No
fabG	K00059	[adh_short]	Sjc_0210540	no	[adh_short]	No	Yes
fabG	K00059	[adh_short]	Sjc_0304650	K08683	no domain	No	No
fabG	K00059	[adh_short]	Sjc_0214470	no	[adh_short]	No	Yes
fabG	K00059	[adh_short]	Sjc_0057930	no	[adh_short]	No	Yes
fabG	K00059	[adh_short]	Sjc_0214460	no	[adh_short]	No	Yes
fabG	K00059	[adh_short]	Sjc_0074380	no	[adh_short]	No	Yes
fabG	K00059	[adh_short]	Sjc_0004470	no	[adh_short]	No	Yes
fabG	K00059	[adh_short]	Sjc_0036830	no	[adh_short]-[adh_short]-[adh_short]	No	No
fabG	K00059	[adh_short]	Sjc_0218500	no	[adh_short]-[adh_short]	No	No
fabG	K00059	[adh_short]	Sjc_0211990	no	[adh_short]	No	Yes
fabG	K00059	[adh_short]	Sjc_0058300	no	[adh_short]	No	Yes
fabG	K00059	[adh_short]	Sjc_0303510	no	no domain	No	No
fabG	K00059	[adh_short]	Sjc_0212190	no	[adh_short]	No	Yes
fabG	K00059	[adh_short]	Sjc_0203960	no	[adh_short]	No	Yes
fabG	K00059	[adh_short]	Sjc_0217990	no	[adh_short]	No	Yes
fabG	K00059	[adh_short]	Sjc_0083640	no	[adh_short]	No	Yes
fabG	K00059	[adh_short]	Sjc_0075840	no	[adh_short]	No	Yes
fabG	K00059	[adh_short]	Sjc_0132490	no	[adh_short]	No	Yes
fabG	K00059	[adh_short]	Sjc_0036820	no	[adh_short]	No	Yes
fabG	K00059	[adh_short]	Sjc_0303440	K00072	no domain	No	No
fabG	K00059	[adh_short]	Sjc_0088470	no	[adh_short]	No	Yes
fabG	K00059	[adh_short]	Sjc_0002580	K00357	no domain	No	No
fabG	K00059	[adh_short]	Sjc_0128240	no	[adh_short]	No	Yes
fabG	K00059	[adh_short]	Sjc_0085530	no	[MaoC_dehydratas]	No	No
fabG	K00059	[adh_short]	Sjc_0129580	no	no domain	No	No
fabG	K00059	[adh_short]	Sjc_0052900	no	no domain	No	No
fabI	K00208	no domain	Sjc_0210540	no	[adh_short]	No	No
fabI	K00208	no domain	Sjc_0304650	K08683	no domain	No	No
fabL	K10780	[adh_short]	Sjc_0210540	no	[adh_short]	No	Yes
fabL	K10780	[adh_short]	Sjc_0214470	no	[adh_short]	No	Yes
fabL	K10780	[adh_short]	Sjc_0214460	no	[adh_short]	No	Yes
fabL	K10780	[adh_short]	Sjc_0004470	no	[adh_short]	No	Yes
fabL	K10780	[adh_short]	Sjc_0074380	no	[adh_short]	No	Yes
fabL	K10780	[adh_short]	Sjc_0211990	no	[adh_short]	No	Yes
fabL	K10780	[adh_short]	Sjc_0057930	no	[adh_short]	No	Yes
fabL	K10780	[adh_short]	Sjc_0304650	K08683	no domain	No	No
fabL	K10780	[adh_short]	Sjc_0036830	no	[adh_short]-[adh_short]-[adh_short]	No	No
fabL	K10780	[adh_short]	Sjc_0303510	no	no domain	No	No
FASN	K00665	[ketoacyl-synt]-[Ketoacyl-synt_C]-[Acyl_transf_1]-[Methyltransf_12]-[ADH_zinc_N]-[KR]-[PP-binding]-[Thioesterase]	Sjc_0091870	K09458	[ketoacyl-synt]	No	No
FASN	K00665	[ketoacyl-synt]-[Ketoacyl-synt_C]-[Acyl_transf_1]-[Methyltransf_12]-[ADH_zinc_N]-[KR]-[PP-binding]-[Thioesterase]	Sjc_0044380	no	[PTB]	No	No
FASN	K00665	[ketoacyl-synt]-[Ketoacyl-synt_C]-[Acyl_transf_1]-[Methyltransf_12]-[ADH_zinc_N]-[KR]-[PP-binding]-[Thioesterase]	Sjc_0072070	no	[SH2]	No	No
FASN	K00665	[ketoacyl-synt]-[Ketoacyl-synt_C]-[Acyl_transf_1]-[Methyltransf_12]-[ADH_zinc_N]-[KR]-[PP-binding]-[Thioesterase]	Sjc_0035830	no	no domain	No	No
FASN	K00665	[ketoacyl-synt]-[Ketoacyl-synt_C]-[Acyl_transf_1]-[Methyltransf_12]-[ADH_zinc_N]-[KR]-[PP-binding]-[Thioesterase]	Sjc_0217660	no	[SH2]	No	No
FASN	K00665	[ketoacyl-synt]-[Ketoacyl-synt_C]-[Acyl_transf_1]-[Methyltransf_12]-[ADH_zinc_N]-[KR]-[PP-binding]-[Thioesterase]	Sjc_0100930	no	[PTB]	No	No
FASN	K00665	[ketoacyl-synt]-[Ketoacyl-synt_C]-[Acyl_transf_1]-[Methyltransf_12]-[ADH_zinc_N]-[KR]-[PP-binding]-[Thioesterase]	Sjc_0203490	no	[PDZ]	No	No
FASN	K00665	[ketoacyl-synt]-[Ketoacyl-synt_C]-[Acyl_transf_1]-[Methyltransf_12]-[ADH_zinc_N]-[KR]-[PP-binding]-[Thioesterase]	Sjc_0006740	no	[AAA]	No	No
FASN	K00665	[ketoacyl-synt]-[Ketoacyl-synt_C]-[Acyl_transf_1]-[Methyltransf_12]-[ADH_zinc_N]-[KR]-[PP-binding]-[Thioesterase]	Sjc_0006750	no	no domain	No	No
FASN	K00665	[ketoacyl-synt]-[Ketoacyl-synt_C]-[Acyl_transf_1]-[Methyltransf_12]-[ADH_zinc_N]-[KR]-[PP-binding]-[Thioesterase]	Sjc_0208420	K07767	[AAA]-[Vps4_C]	No	No
FASN	K00665	[ketoacyl-synt]-[Ketoacyl-synt_C]-[Acyl_transf_1]-[Methyltransf_12]-[ADH_zinc_N]-[KR]-[PP-binding]-[Thioesterase]	Sjc_0072420	K03064	[AAA]	No	No
FASN	K00665	[ketoacyl-synt]-[Ketoacyl-synt_C]-[Acyl_transf_1]-[Methyltransf_12]-[ADH_zinc_N]-[KR]-[PP-binding]-[Thioesterase]	Sjc_0218650	K12196	[MIT]-[AAA]-[Vps4_C]	No	No
FASN	K00665	[ketoacyl-synt]-[Ketoacyl-synt_C]-[Acyl_transf_1]-[Methyltransf_12]-[ADH_zinc_N]-[KR]-[PP-binding]-[Thioesterase]	Sjc_0049080	no	[AAA]	No	No
mdcH	K13935	[Acyl_transf_1]	Sjc_0302820	K00645	[Acyl_transf_1]	No	Yes
Note:
*Yellow rows show the fatty acid biosynthesis gene is present in corresponding species with both support of mutual best hit and same domain organization.
*blue rows show the fatty acid biosyntheis gene is probably present in corresponding speces with supprot of mutual best hit, and key domains are present in different genes.
*gray rows show the fatty acid biosyntheis gene is absent in corresponding species with only support of mutual best his, but domain organization is obviously lost.

## Sheet: S.mansoni
Comprehensive analysis of genes involved in fatty acid biosynthesis in S. mansoni
fatty acid biosynthesis gene	Kegg ID	representive domain organization	Hit gene	Annotated Kegg ID of Hit gene	domain organization of Hit gene	mutual best hit	same domain organization
6.3.4.14	K11263	[CPSase_L_chain]-[CPSase_L_D20]-[Biotin_carb_C]-[Biotin_lipoyl]	Smp_123710	K11262	[CPSase_L_chain]-[CPSase_L_D2]-[Biotin_carb_C]-[ACC_central]-[Carboxyl_trans]	No	No
6.3.4.14	K11263	[CPSase_L_chain]-[CPSase_L_D20]-[Biotin_carb_C]-[Biotin_lipoyl]	Smp_141360	K01958	[CPSase_L_chain]-[CPSase_L_D2]-[Biotin_carb_C]-[HMGL-like]-[PYC_OADA]-[PYC_OADA]-[Biotin_lipoyl]	No	No
6.3.4.14	K11263	[CPSase_L_chain]-[CPSase_L_D20]-[Biotin_carb_C]-[Biotin_lipoyl]	Smp_165400.3	K01965	[CPSase_L_chain]-[CPSase_L_D20]-[Biotin_carb_C]-[Biotin_lipoyl]	No	Yes
6.3.4.14	K11263	[CPSase_L_chain]-[CPSase_L_D20]-[Biotin_carb_C]-[Biotin_lipoyl]	Smp_186670	No	no domain	No	No
6.3.4.14,6.4.1.2	K01961	[CPSase_L_chain]-[CPSase_L_D2]-[Biotin_carb_C]	Smp_106150	No	[CPSase_L_chain]-[CPSase_L_D2]-[MGS]-[Amidohydro_1]-[OTCace_N]-[OTCace]	No	No
6.3.4.14,6.4.1.2	K01961	[CPSase_L_chain]-[CPSase_L_D2]-[Biotin_carb_C]	Smp_123710	K11262	[CPSase_L_chain]-[CPSase_L_D2]-[Biotin_carb_C]-[ACC_central]-[Carboxyl_trans]	No	No
6.3.4.14,6.4.1.2	K01961	[CPSase_L_chain]-[CPSase_L_D2]-[Biotin_carb_C]	Smp_141360	K01958	[CPSase_L_chain]-[CPSase_L_D2]-[Biotin_carb_C]-[HMGL-like]-[PYC_OADA]-[PYC_OADA]-[Biotin_lipoyl]	No	No
6.3.4.14,6.4.1.2	K01961	[CPSase_L_chain]-[CPSase_L_D2]-[Biotin_carb_C]	Smp_165400.3	K01965	[CPSase_L_chain]-[CPSase_L_D2]-[Biotin_carb_C]-[Biotin_lipoyl]	No	No
6.3.4.14,6.4.1.2	K01961	[CPSase_L_chain]-[CPSase_L_D2]-[Biotin_carb_C]	Smp_186670	No	no domain	No	No
6.3.4.14,6.4.1.2	K11262	[CPSase_L_chain]-[CPSase_L_D20]-[Biotin_carb_C]-[Biotin_lipoyl]-[ACC_central]-[Carboxyl_trans]	Smp_117990	No	no domain	No	No
6.3.4.14,6.4.1.2	K11262	[CPSase_L_chain]-[CPSase_L_D20]-[Biotin_carb_C]-[Biotin_lipoyl]-[ACC_central]-[Carboxyl_trans]	Smp_121350	No	no domain	No	No
6.3.4.14,6.4.1.2	K11262	[CPSase_L_chain]-[CPSase_L_D20]-[Biotin_carb_C]-[Biotin_lipoyl]-[ACC_central]-[Carboxyl_trans]	Smp_123710	K11262	[CPSase_L_chain]-[CPSase_L_D2]-[Biotin_carb_C]-[ACC_central]-[Carboxyl_trans]	Yes	Yes
6.3.4.14,6.4.1.2	K11262	[CPSase_L_chain]-[CPSase_L_D20]-[Biotin_carb_C]-[Biotin_lipoyl]-[ACC_central]-[Carboxyl_trans]	Smp_141360	K01958	[CPSase_L_chain]-[CPSase_L_D2]-[Biotin_carb_C]-[HMGL-like]-[PYC_OADA]-[PYC_OADA]-[Biotin_lipoyl]	No	No
6.3.4.14,6.4.1.2	K11262	[CPSase_L_chain]-[CPSase_L_D20]-[Biotin_carb_C]-[Biotin_lipoyl]-[ACC_central]-[Carboxyl_trans]	Smp_152190	No	[HLH]	No	No
6.3.4.14,6.4.1.2	K11262	[CPSase_L_chain]-[CPSase_L_D20]-[Biotin_carb_C]-[Biotin_lipoyl]-[ACC_central]-[Carboxyl_trans]	Smp_163230	K01966	[Carboxyl_trans]	No	No
6.3.4.14,6.4.1.2	K11262	[CPSase_L_chain]-[CPSase_L_D20]-[Biotin_carb_C]-[Biotin_lipoyl]-[ACC_central]-[Carboxyl_trans]	Smp_165400.3	K01965	[CPSase_L_chain]-[CPSase_L_D2]-[Biotin_carb_C]-[Biotin_lipoyl]	No	No
6.3.4.14,6.4.1.2	K11262	[CPSase_L_chain]-[CPSase_L_D20]-[Biotin_carb_C]-[Biotin_lipoyl]-[ACC_central]-[Carboxyl_trans]	Smp_186670	No	no domain	No	No
6.4.1.2	K01962	[ACCA]	Smp_138830	No	[U-box]	No	No
6.4.1.2	K01962	[ACCA]	Smp_163230	K01966	[Carboxyl_trans]	No	No
6.4.1.2	K01963	[Carboxyl_trans]	Smp_123710	K11262	[CPSase_L_chain]-[CPSase_L_D2]-[Biotin_carb_C]-[ACC_central]-[Carboxyl_trans]	No	No
6.4.1.2	K01963	[Carboxyl_trans]	Smp_163230	K01966	[Carboxyl_trans]	No	Yes
6.4.1.2	K02160	[Biotin_lipoyl]	Smp_141360	K01958	[CPSase_L_chain]-[CPSase_L_D2]-[Biotin_carb_C]-[HMGL-like]-[PYC_OADA]-[PYC_OADA]-[Biotin_lipoyl]	No	No
6.4.1.2	K02160	[Biotin_lipoyl]	Smp_165400.3	K01965	[CPSase_L_chain]-[CPSase_L_D2]-[Biotin_carb_C]-[Biotin_lipoyl]	No	No
fabB	K00647	[ketoacyl-synt]-[Ketoacyl-synt_C]	Smp_009150.2	K09458	[ketoacyl-synt]-[Ketoacyl-synt_C]	No	Yes
fabD	K00645	[Acyl_transf_1]	Smp_072090.1	EC:2.3.1.39	[Acyl_transf_1]	Yes	Yes
fabF	K09458	[ketoacyl-synt]-[Ketoacyl-synt_C]	Smp_009150.2	K09458	[ketoacyl-synt]-[Ketoacyl-synt_C]	Yes	Yes
fabG	K00059	adh_short	Smp_000190	No	[adh_short]	No	Yes
fabG	K00059	adh_short	Smp_009430	No	[adh_short]	No	Yes
fabG	K00059	adh_short	Smp_032370	No	[adh_short]	No	Yes
fabG	K00059	adh_short	Smp_033530.3	No	[adh_short]	No	Yes
fabG	K00059	adh_short	Smp_033540	No	[adh_short]	No	Yes
fabG	K00059	adh_short	Smp_042680	No	[adh_short]	No	Yes
fabG	K00059	adh_short	Smp_076580	No	[adh_short]	No	Yes
fabG	K00059	adh_short	Smp_078600	No	[adh_short]	No	Yes
fabG	K00059	adh_short	Smp_081430	No	[adh_short]	No	Yes
fabG	K00059	adh_short	Smp_084570	No	[adh_short]	No	Yes
fabG	K00059	adh_short	Smp_086210	K00357	no domain	No	No
fabG	K00059	adh_short	Smp_092740	No	no domain	No	No
fabG	K00059	adh_short	Smp_101730	No	[adh_short]	No	Yes
fabG	K00059	adh_short	Smp_102190	No	no domain	No	No
fabG	K00059	adh_short	Smp_115700	No	no domain	No	No
fabG	K00059	adh_short	Smp_117920	No	no domain	No	No
fabG	K00059	adh_short	Smp_120070	No	[adh_short]	No	Yes
fabG	K00059	adh_short	Smp_120510	No	[adh_short]	No	Yes
fabG	K00059	adh_short	Smp_131430	No	[adh_short]	No	Yes
fabG	K00059	adh_short	Smp_139680	No	[adh_short]	No	Yes
fabG	K00059	adh_short	Smp_139690	No	[adh_short]	No	Yes
fabG	K00059	adh_short	Smp_139700	No	[adh_short]	No	Yes
fabG	K00059	adh_short	Smp_140270	No	no domain	No	No
fabG	K00059	adh_short	Smp_141720	No	[adh_short]	No	Yes
fabG	K00059	adh_short	Smp_151030	K08683	[adh_short]	No	Yes
fabG	K00059	adh_short	Smp_168550	No	[adh_short]	No	Yes
fabG	K00059	adh_short	Smp_168560	No	[adh_short]	No	Yes
fabG	K00059	adh_short	Smp_170300	No	[adh_short]	No	Yes
fabG	K00059	adh_short	Smp_171030	No	[adh_short]	No	Yes
fabG	K00059	adh_short	Smp_171960	No	[adh_short]	No	Yes
fabG	K00059	adh_short	Smp_173000	No	[MaoC_dehydratas]	No	No
fabG	K00059	adh_short	Smp_178940	No	[adh_short]	No	Yes
fabG	K00059	adh_short	Smp_179830	No	no domain	No	No
fabG	K00059	adh_short	Smp_179850	No	no domain	No	No
fabI	K00208	no domain	Smp_042680	No	[adh_short]	No	Yes
fabL	K10780	[adh_short]	Smp_000190	No	[adh_short]	No	Yes
fabL	K10780	[adh_short]	Smp_042680	No	[adh_short]	No	Yes
fabL	K10780	[adh_short]	Smp_084570	No	[adh_short]	No	Yes
fabL	K10780	[adh_short]	Smp_102190	No	no domain	No	No
fabL	K10780	[adh_short]	Smp_141720	No	[adh_short]	No	Yes
fabL	K10780	[adh_short]	Smp_151030	K08683	[adh_short]	No	Yes
fabL	K10780	[adh_short]	Smp_171030	No	[adh_short]	No	Yes
fabL	K10780	[adh_short]	Smp_171960	No	[adh_short]	No	Yes
fabL	K10780	[adh_short]	Smp_178940	No	[adh_short]	No	Yes
fabL	K10780	[adh_short]	Smp_179830	No	no domain	No	No
FAS1	K00668	[DUF1729]-[MaoC_dehydratas]-[Acyl_transf_1]	Smp_009150.2	K09458	[ketoacyl-synt]-[Ketoacyl-synt_C]	No	No
FASN	K00665	[ketoacyl-synt]-[Ketoacyl-synt_C]-[Acyl_transf_1]-[Methyltransf_12]-[ADH_zinc_N]-[KR]-[PP-binding]-[Thioesterase]	Smp_002810	No	[AAA]	No	No
FASN	K00665	[ketoacyl-synt]-[Ketoacyl-synt_C]-[Acyl_transf_1]-[Methyltransf_12]-[ADH_zinc_N]-[KR]-[PP-binding]-[Thioesterase]	Smp_009150.2	K09458	[ketoacyl-synt]-[Ketoacyl-synt_C]	No	No
FASN	K00665	[ketoacyl-synt]-[Ketoacyl-synt_C]-[Acyl_transf_1]-[Methyltransf_12]-[ADH_zinc_N]-[KR]-[PP-binding]-[Thioesterase]	Smp_013080	No	[AAA]	No	No
FASN	K00665	[ketoacyl-synt]-[Ketoacyl-synt_C]-[Acyl_transf_1]-[Methyltransf_12]-[ADH_zinc_N]-[KR]-[PP-binding]-[Thioesterase]	Smp_017070	K03064	[AAA]	No	No
FASN	K00665	[ketoacyl-synt]-[Ketoacyl-synt_C]-[Acyl_transf_1]-[Methyltransf_12]-[ADH_zinc_N]-[KR]-[PP-binding]-[Thioesterase]	Smp_025510	K12196	[MIT]-[AAA]-[Vps4_C]	No	No
FASN	K00665	[ketoacyl-synt]-[Ketoacyl-synt_C]-[Acyl_transf_1]-[Methyltransf_12]-[ADH_zinc_N]-[KR]-[PP-binding]-[Thioesterase]	Smp_082740	No	[PDZ]	No	No
FASN	K00665	[ketoacyl-synt]-[Ketoacyl-synt_C]-[Acyl_transf_1]-[Methyltransf_12]-[ADH_zinc_N]-[KR]-[PP-binding]-[Thioesterase]	Smp_105540	No	[PID]-[SH2]	No	No
FASN	K00665	[ketoacyl-synt]-[Ketoacyl-synt_C]-[Acyl_transf_1]-[Methyltransf_12]-[ADH_zinc_N]-[KR]-[PP-binding]-[Thioesterase]	Smp_126110	K07767	[AAA]	No	No
FASN	K00665	[ketoacyl-synt]-[Ketoacyl-synt_C]-[Acyl_transf_1]-[Methyltransf_12]-[ADH_zinc_N]-[KR]-[PP-binding]-[Thioesterase]	Smp_126500	No	no domain	No	No
FASN	K00665	[ketoacyl-synt]-[Ketoacyl-synt_C]-[Acyl_transf_1]-[Methyltransf_12]-[ADH_zinc_N]-[KR]-[PP-binding]-[Thioesterase]	Smp_139400	No	[PTEN_C2]-[PTB]	No	No
FASN	K00665	[ketoacyl-synt]-[Ketoacyl-synt_C]-[Acyl_transf_1]-[Methyltransf_12]-[ADH_zinc_N]-[KR]-[PP-binding]-[Thioesterase]	Smp_139470	No	[PID]-[SH2]	No	No
FASN	K00665	[ketoacyl-synt]-[Ketoacyl-synt_C]-[Acyl_transf_1]-[Methyltransf_12]-[ADH_zinc_N]-[KR]-[PP-binding]-[Thioesterase]	Smp_140150	No	[AAA]	No	No
FASN	K00665	[ketoacyl-synt]-[Ketoacyl-synt_C]-[Acyl_transf_1]-[Methyltransf_12]-[ADH_zinc_N]-[KR]-[PP-binding]-[Thioesterase]	Smp_144280	No	no domain	No	No
mdcH	K13935	[Acyl_transf_1]	Smp_072090.1	EC:2.3.1.39	[Acyl_transf_1]	No	No
Note:
*Yellow rows show the fatty acid biosynthesis gene is present in corresponding species with both support of mutual best hit and same domain organization.
