# Supplementary material for: The draft genome of the carcinogenic human liver fluke Clonorchis sinensis
Source: Genome Biol. 2011 Oct 24;12(10):R107. doi: 10.1186/gb-2011-12-10-r107 (PMC3333777; doi:10.1186/gb-2011-12-10-r107)
Supplement: Additional file 6 — Key molecules of C. sinenisis. Table S12: glycolysis molecules of C. sinensis. Table S13: protease molecules of C. sinensis. Table S14: kinase molecules of C. sinensis. Table S15: phosphatase molecules of C. sinensis. Table S16: tegument molecules of C. sinensis. Table S17: ES molecules of C. sinensis. Table S18: host binding molecules of C. sinensis. Table S19: sex determination molecules of C. sinensis. Table S20: CCA-related molecules of C. sinensis. [file gb-2011-12-10-r107-S6.ZIP]

Archive with 10 entries (9 files):
- Additional file 3/
- Additional file 3/Table S12.xls
- Additional file 3/Table S13.xls
- Additional file 3/Table S14.xls
- Additional file 3/Table S15.xls
- Additional file 3/Table S16.xls
- Additional file 3/Table S17.xls
- Additional file 3/Table S18.xls
- Additional file 3/Table S19.xls
- Additional file 3/Table S20.xls
