# Supplementary material for: The draft genome of the carcinogenic human liver fluke Clonorchis sinensis
Source: Genome Biol. 2011 Oct 24;12(10):R107. doi: 10.1186/gb-2011-12-10-r107 (PMC3333777; doi:10.1186/gb-2011-12-10-r107)
Supplement: Additional file 6 — Key molecules of C. sinenisis. Table S12: glycolysis molecules of C. sinensis. Table S13: protease molecules of C. sinensis. Table S14: kinase molecules of C. sinensis. Table S15: phosphatase molecules of C. sinensis. Table S16: tegument molecules of C. sinensis. Table S17: ES molecules of C. sinensis. Table S18: host binding molecules of C. sinensis. Table S19: sex determination molecules of C. sinensis. Table S20: CCA-related molecules of C. sinensis. [file gb-2011-12-10-r107-S6.ZIP › Additional file 3/Table S12.xls]

## Sheet: Glycolysis molecules
Table S12. Glycolysis molecules of C. sinensis
gene_id	e_value	subgene_id	subgene_name	subgene_anno	species_id	species_name	go_id	go_des
csin000021	9e-48	RGD_2917	Insr	insulin receptor	10116	Rattus norvegicus	GO:0045821	positive regulation of glycolysis
csin000053	1e-28	FB_FBgn0033570	CG7712		7227	Drosophila melanogaster	GO:0008137	NADH dehydrogenase (ubiquinone) activity
csin000184	9e-99	ZFIN_ZDB-GENE-991026-5	ldha	lactate dehydrogenase A4	7955	Danio rerio	GO:0006096	glycolysis
csin000471	5e-21	UNIPROTKB_A6NNW6	ENO4	Enolase-like protein ENO4	9606	Homo sapiens	GO:0003674	molecular_function
csin000753	1e-156	UNIPROTKB_Q3ZC42	ADH5	Alcohol dehydrogenase class-3	9913	Bos taurus	GO:0018467	formaldehyde dehydrogenase activity
csin001250	1e-167	FB_FBgn0037146	CG7470		7227	Drosophila melanogaster	GO:0004350	glutamate-5-semialdehyde dehydrogenase activity
csin001275	1e-115	UNIPROTKB_P00356	GAPDH	Glyceraldehyde-3-phosphate dehydrogenase	9031	Gallus gallus	GO:0006096	glycolysis
csin001286	8e-37	CGD_CAL0005657	TDH3		5476	Candida albicans	GO:0006096	glycolysis
csin001375	3e-81	UNIPROTKB_Q3T0V9	DERA	Putative deoxyribose-phosphate aldolase	9913	Bos taurus	GO:0016829	lyase activity
csin001671	1e-141	UNIPROTKB_P10096	GAPDH	Glyceraldehyde-3-phosphate dehydrogenase	9913	Bos taurus	GO:0006096	glycolysis
csin001681	0	UNIPROTKB_Q6P6V0	Gpi	Glucose-6-phosphate isomerase	10116	Rattus norvegicus	GO:0006096	glycolysis
csin002034	1e-137	UNIPROTKB_Q3ZBY4	ALDOC	Fructose-bisphosphate aldolase	9913	Bos taurus	GO:0005739	mitochondrion
csin002661	2e-12	FB_FBgn0025839	CG3621		7227	Drosophila melanogaster	GO:0008137	NADH dehydrogenase (ubiquinone) activity
csin002778	8e-11	UNIPROTKB_O95169	NDUFB8	NADH dehydrogenase [ubiquinone] 1 beta subcomplex subunit 8, mitochondrial	9606	Homo sapiens	GO:0006120	mitochondrial electron transport, NADH to ubiquinone
csin003208	4e-20	ZFIN_ZDB-GENE-020416-3	tpi1a	triosephosphate isomerase 1a	7955	Danio rerio	GO:0006096	glycolysis
csin003596	1e-38	RGD_1311135	Aasdh	aminoadipate-semialdehyde dehydrogenase	10116	Rattus norvegicus	GO:0000036	acyl carrier activity
csin003969	2e-85	ZFIN_ZDB-GENE-031201-4	pkm2a	pyruvate kinase, muscle, a	7955	Danio rerio	GO:0004743	pyruvate kinase activity
csin004448	1e-100	UNIPROTKB_A6QQT4	ALDH3A2	ALDH3A2 protein	9913	Bos taurus	GO:0004030	aldehyde dehydrogenase [NAD(P)+] activity
csin004674	3e-56	FB_FBgn0001186	Hex-A	Hexokinase A	7227	Drosophila melanogaster	GO:0006096	glycolysis
csin004802	1e-111	UNIPROTKB_P51650	Aldh5a1	Succinate-semialdehyde dehydrogenase, mitochondrial	10116	Rattus norvegicus	GO:0016491	oxidoreductase activity
csin005792	4e-86	FB_FBgn0037001	CG6020		7227	Drosophila melanogaster	GO:0008137	NADH dehydrogenase (ubiquinone) activity
csin005950	7e-98	DICTYBASE_DDB_G0285311	gpmA	phosphoglycerate mutase	44689	Dictyostelium discoideum	GO:0006096	glycolysis
csin006148	1e-135	ZFIN_ZDB-GENE-030131-1257	aldh9a1a	aldehyde dehydrogenase 9 family, member A1a	7955	Danio rerio	GO:0004029	aldehyde dehydrogenase (NAD) activity
csin006297	2e-30	UNIPROTKB_P06213	INSR	Insulin receptor	9606	Homo sapiens	GO:0045821	positive regulation of glycolysis
csin006868	2e-33	WB_WBGene00011510	T05H10.6		6239	Caenorhabditis elegans	GO:0006096	glycolysis
csin006879	3e-30	ZFIN_ZDB-GENE-020416-3	tpi1a	triosephosphate isomerase 1a	7955	Danio rerio	GO:0006096	glycolysis
csin007261	1e-178	FB_FBgn0039909	CG1970		7227	Drosophila melanogaster	GO:0008137	NADH dehydrogenase (ubiquinone) activity
csin008856	1e-125	UNIPROTKB_P50311	PGK	Phosphoglycerate kinase	41765	Opisthorchis sinensis	GO:0004618	phosphoglycerate kinase activity
csin008888	2e-41	UNIPROTKB_P51913	ENO1	Alpha-enolase	9031	Gallus gallus	GO:0009615	response to virus
csin009174	1e-124	FB_FBgn0000064	Ald	Aldolase	7227	Drosophila melanogaster	GO:0006096	glycolysis
csin009542	7e-82	SGD_S000000425	PDB1	E1 beta subunit of the pyruvate dehydrogenase (PDH) complex, which is an evolutionarily-conserved multi-protein complex found in mitochondria	4932	Saccharomyces cerevisiae	GO:0006096	glycolysis
csin009742	3e-42	UNIPROTKB_P29803	PDHA2	Pyruvate dehydrogenase E1 component subunit alpha, testis-specific form, mitochondrial	9606	Homo sapiens	GO:0006096	glycolysis
csin009999	3e-06	UNIPROTKB_P63303	SEPW1	Selenoprotein W	9544	Macaca mulatta	GO:0003954	NADH dehydrogenase activity
csin010990	7e-06	FB_FBgn0001258	ImpL3	Ecdysone-inducible gene L3	7227	Drosophila melanogaster	GO:0006096	glycolysis
csin011166	3e-50	UNIPROTKB_P41759	PGK	Phosphoglycerate kinase	6183	Schistosoma mansoni	GO:0004618	phosphoglycerate kinase activity
csin011594	1e-61	UNIPROTKB_P06733	ENO1	Alpha-enolase	9606	Homo sapiens	GO:0016564	transcription repressor activity
csin013884	1e-61	FB_FBgn0001258	ImpL3	Ecdysone-inducible gene L3	7227	Drosophila melanogaster	GO:0006096	glycolysis
csin016463	6e-55	FB_FBgn0001186	Hex-A	Hexokinase A	7227	Drosophila melanogaster	GO:0006096	glycolysis
csin016791	7e-21	ZFIN_ZDB-GENE-030131-9801	hkdc1	hexokinase domain containing 1	7955	Danio rerio	GO:0006096	glycolysis
csin017367	0	ZFIN_ZDB-GENE-030131-9192	aldh6a1	aldehyde dehydrogenase 6 family, member A1	7955	Danio rerio	GO:0016491	oxidoreductase activity
csin018973	1e-11	UNIPROTKB_P04394	NDUFV2	NADH dehydrogenase [ubiquinone] flavoprotein 2, mitochondrial	9913	Bos taurus	GO:0006810	transport
csin019469	1e-140	FB_FBgn0000064	Ald	Aldolase	7227	Drosophila melanogaster	GO:0006096	glycolysis
csin020396	7e-90	ZFIN_ZDB-GENE-050417-274	ndufs3	NADH dehydrogenase (ubiquinone) Fe-S protein 3, (NADH-coenzyme Q reductase)	7955	Danio rerio	GO:0055114	oxidation reduction
csin024224	8e-33	UNIPROTKB_P40926	MDH2	Malate dehydrogenase, mitochondrial	9606	Homo sapiens	GO:0006096	glycolysis
csin024957	1e-67	ZFIN_ZDB-GENE-030909-13	tkt	transketolase	7955	Danio rerio	GO:0004802	transketolase activity
csin025760	6e-90	UNIPROTKB_P51913	ENO1	Alpha-enolase	9031	Gallus gallus	GO:0009615	response to virus
csin026176	1e-119	UNIPROTKB_Q3T145	MDH1	Malate dehydrogenase, cytoplasmic	9913	Bos taurus	GO:0006096	glycolysis
csin026649	9e-40	FB_FBgn0031021	CG12203		7227	Drosophila melanogaster	GO:0008137	NADH dehydrogenase (ubiquinone) activity
csin027913	1e-107	UNIPROTKB_P29401	TKT	Transketolase	9606	Homo sapiens	GO:0016740	transferase activity
csin029342	2e-07	UNIPROTKB_Q5ZJ57	RCJMB04_20j17	NADH-ubiquinone oxidoreductase 75 kDa subunit	9031	Gallus gallus	GO:0008137	NADH dehydrogenase (ubiquinone) activity
csin030040	5e-33	FB_FBgn0019957	ND42	NADH:ubiquinone reductase 42kD subunit precursor	7227	Drosophila melanogaster	GO:0008137	NADH dehydrogenase (ubiquinone) activity
csin030329	3e-66	ZFIN_ZDB-GENE-991026-5	ldha	lactate dehydrogenase A4	7955	Danio rerio	GO:0006096	glycolysis
csin030710	1e-103	UNIPROTKB_P56524	HDAC4	Histone deacetylase 4	9606	Homo sapiens	GO:0045820	negative regulation of glycolysis
csin030782	1e-109	RGD_2996	Ldha	lactate dehydrogenase A	10116	Rattus norvegicus	GO:0006096	glycolysis
csin031385	4e-81	RGD_620674	Taldo1	transaldolase 1	10116	Rattus norvegicus	GO:0003674	molecular_function
csin031562	7e-84	MGI_MGI:2385079	Ndufs8	NADH dehydrogenase (ubiquinone) Fe-S protein 8	10090	Mus musculus	GO:0003674	molecular_function
csin031729	0	FB_FBgn0003071	Pfk	Phosphofructokinase	7227	Drosophila melanogaster	GO:0006096	glycolysis
csin032129	2e-91	UNIPROTKB_A5D984	PKM2	Pyruvate kinase	9913	Bos taurus	GO:0006096	glycolysis
csin032296	4e-64	FB_FBgn0030718	CG9172		7227	Drosophila melanogaster	GO:0008137	NADH dehydrogenase (ubiquinone) activity
csin034266	1e-87	FB_FBgn0003178	PyK	Pyruvate kinase	7227	Drosophila melanogaster	GO:0016310	phosphorylation
csin034581	7e-84	RGD_69219	Aldh2	aldehyde dehydrogenase 2 family (mitochondrial)	10116	Rattus norvegicus	GO:0001889	liver development
csin034999	2e-07	FB_FBgn0032926	CG9243		7227	Drosophila melanogaster	GO:0008137	NADH dehydrogenase (ubiquinone) activity
csin035173	1e-09	RGD_1311462	Ndufa12	NADH dehydrogenase (ubiquinone) 1 alpha subcomplex, 12	10116	Rattus norvegicus	GO:0005739	mitochondrion
csin035177	1e-127	ZFIN_ZDB-GENE-040718-96	pdha1b	pyruvate dehydrogenase (lipoamide) alpha 1b	7955	Danio rerio	GO:0006096	glycolysis
csin035512	2e-25	UNIPROTKB_P19404	NDUFV2	NADH dehydrogenase [ubiquinone] flavoprotein 2, mitochondrial	9606	Homo sapiens	GO:0005747	mitochondrial respiratory chain complex I
csin035729	2e-15	RGD_1305909	Ndufb5	NADH dehydrogenase (ubiquinone) 1 beta subcomplex, 5	10116	Rattus norvegicus	GO:0003674	molecular_function
csin035990	0	UNIPROTKB_P25708	NDUFV1	NADH dehydrogenase [ubiquinone] flavoprotein 1, mitochondrial	9913	Bos taurus	GO:0046872	metal ion binding
csin036781	0	UNIPROTKB_P15690	NDUFS1	NADH-ubiquinone oxidoreductase 75 kDa subunit, mitochondrial	9913	Bos taurus	GO:0008137	NADH dehydrogenase (ubiquinone) activity
csin037077	2e-23	SGD_S000000980	PDA1	E1 alpha subunit of the pyruvate dehydrogenase (PDH) complex, catalyzes the direct oxidative decarboxylation of pyruvate to acetyl-CoA	4932	Saccharomyces cerevisiae	GO:0006096	glycolysis
