# Supplementary material for: The draft genome of the carcinogenic human liver fluke Clonorchis sinensis
Source: Genome Biol. 2011 Oct 24;12(10):R107. doi: 10.1186/gb-2011-12-10-r107 (PMC3333777; doi:10.1186/gb-2011-12-10-r107)
Supplement: Additional file 6 — Key molecules of C. sinenisis. Table S12: glycolysis molecules of C. sinensis. Table S13: protease molecules of C. sinensis. Table S14: kinase molecules of C. sinensis. Table S15: phosphatase molecules of C. sinensis. Table S16: tegument molecules of C. sinensis. Table S17: ES molecules of C. sinensis. Table S18: host binding molecules of C. sinensis. Table S19: sex determination molecules of C. sinensis. Table S20: CCA-related molecules of C. sinensis. [file gb-2011-12-10-r107-S6.ZIP › Additional file 3/Table S13.xls]

## Sheet: protease molecules
Table S13. Protease molecules of C. sinensis
gene_id	e_value	subgene_id	subgene_name	subgene_anno	species_id	species_name	go_id	go_des
csin001129	5e-08	UNIPROTKB_P59510	ADAMTS20	A disintegrin and metalloproteinase with thrombospondin motifs 20	9606	Homo sapiens	GO:0045636	positive regulation of melanocyte differentiation
csin001976	2e-24	DICTYBASE_DDB_G0279411	ctsD	cathepsin D, preprocathepsin D	44689	Dictyostelium discoideum	GO:0005764	lysosome
csin002974	2e-22	UNIPROTKB_O15393	TMPRSS2	Transmembrane protease serine 2	9606	Homo sapiens	GO:0008236	serine-type peptidase activity
csin003332	3e-06	ZFIN_ZDB-GENE-030131-4153	usp16	ubiquitin specific protease 16	7955	Danio rerio	GO:0006511	ubiquitin-dependent protein catabolic process
csin003603	2e-72	UNIPROTKB_Q0IIM6	USP8	Ubiquitin carboxyl-terminal hydrolase	9913	Bos taurus	GO:0004843	ubiquitin-specific protease activity
csin003611	5e-95	UNIPROTKB_P07858	CTSB	Cathepsin B	9606	Homo sapiens	GO:0005622	intracellular
csin003911	1e-152	RGD_3274	Furin	furin (paired basic amino acid cleaving enzyme)	10116	Rattus norvegicus	GO:0002020	protease binding
csin004472	0	UNIPROTKB_Q93009	USP7	Ubiquitin carboxyl-terminal hydrolase 7	9606	Homo sapiens	GO:0004843	ubiquitin-specific protease activity
csin004797	8e-36	UNIPROTKB_P0C8Z3	USP22	Ubiquitin carboxyl-terminal hydrolase 22	9913	Bos taurus	GO:0004843	ubiquitin-specific protease activity
csin004798	1e-29	FB_FBgn0013717	not	non-stop	7227	Drosophila melanogaster	GO:0004843	ubiquitin-specific protease activity
csin005228	2e-78	ZFIN_ZDB-GENE-040426-2650	ctsba	cathepsin B, a	7955	Danio rerio	GO:0004197	cysteine-type endopeptidase activity
csin005871	2e-53	UNIPROTKB_Q5F3A6	YOD1	Ubiquitin thioesterase OTU1	9031	Gallus gallus	GO:0004843	ubiquitin-specific protease activity
csin007510	2e-43	ZFIN_ZDB-GENE-030131-537	ctsa	cathepsin A	7955	Danio rerio	GO:0004185	serine-type carboxypeptidase activity
csin009482	4e-77	ZFIN_ZDB-GENE-030131-9831	ctsf	cathepsin F	7955	Danio rerio	GO:0004869	cysteine-type endopeptidase inhibitor activity
csin010773	5e-11	UNIPROTKB_O18733	MMP9	Matrix metalloproteinase-9	9615	Canis lupus familiaris	GO:0004222	metalloendopeptidase activity
csin011119	4e-12	UNIPROTKB_P49223	SPINT3	Kunitz-type protease inhibitor 3	9606	Homo sapiens	GO:0004867	serine-type endopeptidase inhibitor activity
csin012658	3e-55	FB_FBgn0013770	Cp1	Cysteine proteinase-1	7227	Drosophila melanogaster	GO:0004197	cysteine-type endopeptidase activity
csin012874	6e-81	RGD_1308045	Usp12	ubiquitin specific peptidase 12	10116	Rattus norvegicus	GO:0004843	ubiquitin-specific protease activity
csin013661	6e-27	RGD_1310558	Nfrkb	nuclear factor related to kappa B binding protein	10116	Rattus norvegicus	GO:0002020	protease binding
csin015044	3e-69	ZFIN_ZDB-GENE-030131-9831	ctsf	cathepsin F	7955	Danio rerio	GO:0004869	cysteine-type endopeptidase inhibitor activity
csin015315	3e-23	UNIPROTKB_O00507	USP9Y	Probable ubiquitin carboxyl-terminal hydrolase FAF-Y	9606	Homo sapiens	GO:0004843	ubiquitin-specific protease activity
csin015392	5e-88	UNIPROTKB_Q2HJE4	USP15	Ubiquitin carboxyl-terminal hydrolase	9913	Bos taurus	GO:0004843	ubiquitin-specific protease activity
csin016380	2e-51	RGD_2219	Brca2	breast cancer 2	10116	Rattus norvegicus	GO:0002020	protease binding
csin016995	2e-17	UNIPROTKB_Q05744	CTSD	Cathepsin D	9031	Gallus gallus	GO:0005739	mitochondrion
csin017051	2e-61	FB_FBgn0013770	Cp1	Cysteine proteinase-1	7227	Drosophila melanogaster	GO:0004197	cysteine-type endopeptidase activity
csin017657	3e-67	UNIPROTKB_Q05744	CTSD	Cathepsin D	9031	Gallus gallus	GO:0005739	mitochondrion
csin019982	2e-08	UNIPROTKB_O00187	MASP2	Mannan-binding lectin serine protease 2	9606	Homo sapiens	GO:0008233	peptidase activity
csin020611	1e-35	RGD_1309226	Cts7	cathepsin 7	10116	Rattus norvegicus	GO:0004197	cysteine-type endopeptidase activity
csin020950	2e-43	RGD_620057	Polg	polymerase (DNA directed), gamma	10116	Rattus norvegicus	GO:0002020	protease binding
csin021256	6e-40	FB_FBgn0028985	Spn4	Serine protease inhibitor 4	7227	Drosophila melanogaster	GO:0004867	serine-type endopeptidase inhibitor activity
csin021551	2e-53	UNIPROTKB_Q59HJ6	LONP1	Lon protease homolog, mitochondrial	9913	Bos taurus	GO:0001666	response to hypoxia
csin022872	3e-14	FB_FBgn0028985	Spn4	Serine protease inhibitor 4	7227	Drosophila melanogaster	GO:0004867	serine-type endopeptidase inhibitor activity
csin022903	2e-71	ZFIN_ZDB-GENE-030131-9831	ctsf	cathepsin F	7955	Danio rerio	GO:0004869	cysteine-type endopeptidase inhibitor activity
csin023488	2e-14	UNIPROTKB_O93428	ctsd	Cathepsin D	36188	Chionodraco hamatus	GO:0004190	aspartic-type endopeptidase activity
csin023916	7e-07	TAIR_locus:2025052	ftsh10	FtsH protease 10	3702	Arabidopsis thaliana	GO:0000166	nucleotide binding
csin024118	9e-73	ZFIN_ZDB-GENE-030131-9831	ctsf	cathepsin F	7955	Danio rerio	GO:0004869	cysteine-type endopeptidase inhibitor activity
csin024501	1e-101	RGD_620057	Polg	polymerase (DNA directed), gamma	10116	Rattus norvegicus	GO:0002020	protease binding
csin024984	7e-13	RGD_1311046	Prss7	protease, serine, 7 (enterokinase)	10116	Rattus norvegicus	GO:0003674	molecular_function
csin025171	1e-07	UNIPROTKB_Q805F3	ctse-a	Cathepsin E-A	8355	Xenopus laevis	GO:0004190	aspartic-type endopeptidase activity
csin025772	1e-10	UNIPROTKB_P07339	CTSD	Cathepsin D	9606	Homo sapiens	GO:0006508	proteolysis
csin027435	1e-08	UNIPROTKB_P55956	asp-3	Aspartic protease 3	6239	Caenorhabditis elegans	GO:0005515	protein binding
csin027619	2e-21	ZFIN_ZDB-GENE-000616-4	apaf1	apoptotic protease activating factor 1	7955	Danio rerio	GO:0005515	protein binding
csin028473	7e-51	FB_FBgn0013770	Cp1	Cysteine proteinase-1	7227	Drosophila melanogaster	GO:0004197	cysteine-type endopeptidase activity
csin029046	3e-27	ZFIN_ZDB-GENE-030131-4153	usp16	ubiquitin specific protease 16	7955	Danio rerio	GO:0006511	ubiquitin-dependent protein catabolic process
csin029510	2e-12	UNIPROTKB_Q9UNA0	ADAMTS5	A disintegrin and metalloproteinase with thrombospondin motifs 5	9606	Homo sapiens	GO:0008270	zinc ion binding
csin029576	2e-33	RGD_1311938	Bap1	BRCA1 associated protein-1 (ubiquitin carboxy-terminal hydrolase)	10116	Rattus norvegicus	GO:0004843	ubiquitin-specific protease activity
csin029932	1e-81	ZFIN_ZDB-GENE-040426-2650	ctsba	cathepsin B, a	7955	Danio rerio	GO:0004197	cysteine-type endopeptidase activity
csin030452	4e-10	UNIPROTKB_P25796	CTSE	Cathepsin E	10141	Cavia porcellus	GO:0004190	aspartic-type endopeptidase activity
csin031249	1e-08	UNIPROTKB_Q8VHJ4	Tmprss11d	Transmembrane protease serine 11D	10116	Rattus norvegicus	GO:0005887	integral to plasma membrane
csin031406	2e-64	ZFIN_ZDB-GENE-030131-6598	mbtps2	membrane-bound transcription factor protease, site 2	7955	Danio rerio	GO:0006629	lipid metabolic process
csin031734	1e-101	UNIPROTKB_O76031	CLPX	ATP-dependent Clp protease ATP-binding subunit clpX-like, mitochondrial	9606	Homo sapiens	GO:0016887	ATPase activity
csin031738	1e-19	UNIPROTKB_Q6PZ05	ATG4A	Cysteine protease ATG4A	9913	Bos taurus	GO:0008233	peptidase activity
csin032209	1e-148	ZFIN_ZDB-GENE-040426-2876	pitrm1	pitrilysin metalloproteinase 1	7955	Danio rerio	GO:0046872	metal ion binding
csin032638	3e-14	ZFIN_ZDB-GENE-040426-1583	ctssa	cathepsin S, a	7955	Danio rerio	GO:0006508	proteolysis
csin032975	2e-53	RGD_1310275	Senp1	SUMO1/sentrin specific peptidase 1	10116	Rattus norvegicus	GO:0016929	SUMO-specific protease activity
csin033460	8e-88	ZFIN_ZDB-GENE-030131-9831	ctsf	cathepsin F	7955	Danio rerio	GO:0004869	cysteine-type endopeptidase inhibitor activity
csin033481	5e-22	UNIPROTKB_Q28BR5	pitrm1	Presequence protease, mitochondrial	8364	Xenopus (Silurana) tropicalis	GO:0004222	metalloendopeptidase activity
csin033796	8e-14	ZFIN_ZDB-GENE-010131-8	ctsd	cathepsin D	7955	Danio rerio	GO:0004190	aspartic-type endopeptidase activity
csin034232	1e-07	UNIPROTKB_P59510	ADAMTS20	A disintegrin and metalloproteinase with thrombospondin motifs 20	9606	Homo sapiens	GO:0045636	positive regulation of melanocyte differentiation
csin034528	1e-16	UNIPROTKB_Q9P2N4	ADAMTS9	A disintegrin and metalloproteinase with thrombospondin motifs 9	9606	Homo sapiens	GO:0008270	zinc ion binding
csin035016	4e-15	UNIPROTKB_Q5RBQ4	USP46	Ubiquitin carboxyl-terminal hydrolase 46	9601	Pongo abelii	GO:0004843	ubiquitin-specific protease activity
csin035213	9e-28	UNIPROTKB_P57727	TMPRSS3	Transmembrane protease serine 3	9606	Homo sapiens	GO:0017080	sodium channel regulator activity
csin035450	2e-10	RGD_1549730	Serpinb9	serine (or cysteine) peptidase inhibitor, clade B, member 9	10116	Rattus norvegicus	GO:0002020	protease binding
csin036003	8e-14	UNIPROTKB_O93428	ctsd	Cathepsin D	36188	Chionodraco hamatus	GO:0004190	aspartic-type endopeptidase activity
csin036104	2e-61	FB_FBgn0013770	Cp1	Cysteine proteinase-1	7227	Drosophila melanogaster	GO:0004197	cysteine-type endopeptidase activity
csin036797	1e-28	FB_FBgn0024294	Spn43Aa	Serine protease inhibitor 43Aa	7227	Drosophila melanogaster	GO:0004867	serine-type endopeptidase inhibitor activity
csin037076	4e-58	UNIPROTKB_Q5ZIF3	UFSP2	Ufm1-specific protease 2	9031	Gallus gallus	GO:0019783	small conjugating protein-specific protease activity
