# Supplementary material for: The draft genome of the carcinogenic human liver fluke Clonorchis sinensis
Source: Genome Biol. 2011 Oct 24;12(10):R107. doi: 10.1186/gb-2011-12-10-r107 (PMC3333777; doi:10.1186/gb-2011-12-10-r107)
Supplement: Additional file 6 — Key molecules of C. sinenisis. Table S12: glycolysis molecules of C. sinensis. Table S13: protease molecules of C. sinensis. Table S14: kinase molecules of C. sinensis. Table S15: phosphatase molecules of C. sinensis. Table S16: tegument molecules of C. sinensis. Table S17: ES molecules of C. sinensis. Table S18: host binding molecules of C. sinensis. Table S19: sex determination molecules of C. sinensis. Table S20: CCA-related molecules of C. sinensis. [file gb-2011-12-10-r107-S6.ZIP › Additional file 3/Table S14.xls]

## Sheet: kinase molecules
Table S14. Kinase molecules of C. sinensis
gene_id	e_value	subgene_id	subgene_name	subgene_anno	species_id	species_name	go_id	go_des
csin000021	9e-48	RGD_2917	Insr	insulin receptor	10116	Rattus norvegicus	GO:0004672	protein kinase activity
csin000035	2e-50	RGD_1311439	Eif2ak4	eukaryotic translation initiation factor 2 alpha kinase 4	10116	Rattus norvegicus	GO:0004674	protein serine/threonine kinase activity
csin000119	1e-144	UNIPROTKB_P21868	CSNK2A1	Casein kinase II subunit alpha	9031	Gallus gallus	GO:0016055	Wnt receptor signaling pathway
csin000138	1e-07	UNIPROTKB_Q9UPT6	MAPK8IP3	C-Jun-amino-terminal kinase-interacting protein 3	9606	Homo sapiens	GO:0000139	Golgi membrane
csin000170	1e-130	UNIPROTKB_A4IFN7	UBE3A	UBE3A protein	9913	Bos taurus	GO:0014068	positive regulation of phosphoinositide 3-kinase cascade
csin000181	2e-64	UNIPROTKB_Q17850	pak-1	Serine/threonine-protein kinase pak-1	6239	Caenorhabditis elegans	GO:0004672	protein kinase activity
csin000182	3e-65	RGD_3250	Pak1	p21 protein (Cdc42/Rac)-activated kinase 1	10116	Rattus norvegicus	GO:0000166	nucleotide binding
csin000234	3e-24	RGD_62059	Tesk1	testis-specific kinase 1	10116	Rattus norvegicus	GO:0000166	nucleotide binding
csin000253	1e-46	RGD_3350	Pld2	phospholipase D2	10116	Rattus norvegicus	GO:0005080	protein kinase C binding
csin000274	2e-19	FB_FBgn0026064	KP78a	KP78a	7227	Drosophila melanogaster	GO:0004674	protein serine/threonine kinase activity
csin000285	2e-82	UNIPROTKB_Q8IY84	NIM1	Serine/threonine-protein kinase NIM1	9606	Homo sapiens	GO:0000287	magnesium ion binding
csin000286	5e-24	UNIPROTKB_O75962	TRIO	Triple functional domain protein	9606	Homo sapiens	GO:0004674	protein serine/threonine kinase activity
csin000348	6e-31	WB_WBGene00000518	ckk-1		6239	Caenorhabditis elegans	GO:0004672	protein kinase activity
csin000404	3e-20	FB_FBgn0030573	nmdyn-D6	nmdyn-D6	7227	Drosophila melanogaster	GO:0004550	nucleoside diphosphate kinase activity
csin000413	1e-28	FB_FBgn0016081	fry	furry	7227	Drosophila melanogaster	GO:0045860	positive regulation of protein kinase activity
csin000425	3e-41	UNIPROTKB_P0C0T1	ITPK1	Inositol-tetrakisphosphate 1-kinase	9913	Bos taurus	GO:0016740	transferase activity
csin000456	1e-117	RGD_1304639	Lig4	ligase IV, DNA, ATP-dependent	10116	Rattus norvegicus	GO:0005958	DNA-dependent protein kinase-DNA ligase 4 complex
csin000559	1e-138	UNIPROTKB_Q15131	CDK10	Cell division protein kinase 10	9606	Homo sapiens	GO:0004693	cyclin-dependent protein kinase activity
csin000614	3e-95	UNIPROTKB_Q6GPL3	aurkb-b	Serine/threonine-protein kinase 12-B	8355	Xenopus laevis	GO:0000775	chromosome, centromeric region
csin000630	1e-160	UNIPROTKB_D4AAH3	Mark3	Uncharacterized protein	10116	Rattus norvegicus	GO:0004674	protein serine/threonine kinase activity
csin000637	2e-58	UNIPROTKB_P05081	AK1	Adenylate kinase isoenzyme 1	9031	Gallus gallus	GO:0004017	adenylate kinase activity
csin000651	1e-117	UNIPROTKB_Q00536	CDK16	Cell division protein kinase 16	9606	Homo sapiens	GO:0006468	protein phosphorylation
csin000663	1e-156	UNIPROTKB_Q91013	cPITSLRE	Protein kinase	9031	Gallus gallus	GO:0006468	protein phosphorylation
csin000668	1e-106	ZFIN_ZDB-GENE-040704-69	zgc:92014	zgc:92014	7955	Danio rerio	GO:0004672	protein kinase activity
csin000681	1e-134	RGD_621663	Csnk2a1	casein kinase 2, alpha 1 polypeptide	10116	Rattus norvegicus	GO:0000166	nucleotide binding
csin000792	1e-112	ZFIN_ZDB-GENE-100204-2	pi4ka	phosphatidylinositol 4-kinase, catalytic, alpha	7955	Danio rerio	GO:0046854	phosphoinositide phosphorylation
csin000832	5e-90	RGD_1303331	Pnkp	polynucleotide kinase 3'-phosphatase	10116	Rattus norvegicus	GO:0005515	protein binding
csin000912	2e-92	ZFIN_ZDB-GENE-990415-29	ck2b	casein kinase 2 beta	7955	Danio rerio	GO:0019887	protein kinase regulator activity
csin000936	1e-136	UNIPROTKB_Q5ZIK0	PI4K2B	Phosphatidylinositol 4-kinase type 2-beta	9031	Gallus gallus	GO:0000166	nucleotide binding
csin000970	1e-162	ZFIN_ZDB-GENE-050904-4	prkacbb	protein kinase, cAMP-dependent, catalytic, beta b	7955	Danio rerio	GO:0004672	protein kinase activity
csin001100	7e-16	UNIPROTKB_Q8TEW0	PARD3	Partitioning defective 3 homolog	9606	Homo sapiens	GO:0007205	activation of protein kinase C activity by G-protein coupled receptor protein signaling pathway
csin001113	4e-49	RGD_1308743	Ern2	endoplasmic reticulum to nucleus signaling 2	10116	Rattus norvegicus	GO:0004674	protein serine/threonine kinase activity
csin001132	3e-16	RGD_68371	Mtor	mechanistic target of rapamycin (serine/threonine kinase)	10116	Rattus norvegicus	GO:0000082	G1/S transition of mitotic cell cycle
csin001159	2e-81	FB_FBgn0039908	Asator	Asator	7227	Drosophila melanogaster	GO:0004674	protein serine/threonine kinase activity
csin001187	3e-42	ZFIN_ZDB-GENE-040426-896	chek1	CHK1 checkpoint homolog (S. pombe)	7955	Danio rerio	GO:0004672	protein kinase activity
csin001215	5e-18	RGD_1595708	Prkrip1	Prkr interacting protein 1 (IL11 inducible)	10116	Rattus norvegicus	GO:0004860	protein kinase inhibitor activity
csin001250	1e-167	FB_FBgn0037146	CG7470		7227	Drosophila melanogaster	GO:0004349	glutamate 5-kinase activity
csin001270	1e-122	FB_FBgn0000442	Pkg21D	cGMP-dependent protein kinase 21D	7227	Drosophila melanogaster	GO:0004692	cGMP-dependent protein kinase activity
csin001294	1e-147	UNIPROTKB_P32871	PIK3CA	Phosphatidylinositol-4,5-bisphosphate 3-kinase catalytic subunit alpha isoform	9913	Bos taurus	GO:0016773	phosphotransferase activity, alcohol group as acceptor
csin001301	3e-20	UNIPROTKB_Q5F3M9	RCJMB04_12k21	Putative uncharacterized protein	9031	Gallus gallus	GO:0004697	protein kinase C activity
csin001309	9e-09	UNIPROTKB_Q5ZM91	PRKAR1A	cAMP-dependent protein kinase type I-alpha regulatory subunit	9031	Gallus gallus	GO:0005952	cAMP-dependent protein kinase complex
csin001330	3e-23	ZFIN_ZDB-GENE-040426-2795	rp2	retinitis pigmentosa 2 (X-linked recessive)	7955	Danio rerio	GO:0004550	nucleoside diphosphate kinase activity
csin001346	5e-34	UNIPROTKB_D3ZT14	LOC316457	Similar to phosphatidylinositol-3-phosphate/phosphatidylinositol 5-kinase, type III isoform 2	10116	Rattus norvegicus	GO:0005515	protein binding
csin001347	2e-28	FB_FBgn0034789	PIP5K59B	PIP5K59B	7227	Drosophila melanogaster	GO:0016308	1-phosphatidylinositol-4-phosphate 5-kinase activity
csin001357	1e-122	UNIPROTKB_Q9UPZ9	ICK	Serine/threonine-protein kinase ICK	9606	Homo sapiens	GO:0016740	transferase activity
csin001368	1e-179	UNIPROTKB_Q03468	ERCC6	DNA excision repair protein ERCC-6	9606	Homo sapiens	GO:0007257	activation of JUN kinase activity
csin001558	2e-98	UNIPROTKB_P67962	CSNK1A1	Casein kinase I isoform alpha	9031	Gallus gallus	GO:0016055	Wnt receptor signaling pathway
csin001600	7e-93	UNIPROTKB_O60336	MAPKBP1	Mitogen-activated protein kinase-binding protein 1	9606	Homo sapiens	GO:0005515	protein binding
csin001641	1e-112	UNIPROTKB_A5PJQ9	PIK3C3	PIK3C3 protein	9913	Bos taurus	GO:0016303	1-phosphatidylinositol-3-kinase activity
csin001675	5e-29	UNIPROTKB_Q9UNN5	FAF1	FAS-associated factor 1	9606	Homo sapiens	GO:0019901	protein kinase binding
csin001684	1e-06	UNIPROTKB_Q96L34	MARK4	MAP/microtubule affinity-regulating kinase 4	9606	Homo sapiens	GO:0005815	microtubule organizing center
csin001734	8e-14	FB_FBgn0038816	Lrrk	Leucine-rich repeat kinase	7227	Drosophila melanogaster	GO:0004672	protein kinase activity
csin001737	9e-10	ZFIN_ZDB-GENE-061013-767	smg1	PI-3-kinase-related kinase SMG-1	7955	Danio rerio	GO:0016773	phosphotransferase activity, alcohol group as acceptor
csin001742	4e-10	WB_WBGene00006820	unc-89		6239	Caenorhabditis elegans	GO:0004672	protein kinase activity
csin001954	3e-53	FB_FBgn0025574	Pli	Pellino	7227	Drosophila melanogaster	GO:0019207	kinase regulator activity
csin002008	2e-84	FB_FBgn0034789	PIP5K59B	PIP5K59B	7227	Drosophila melanogaster	GO:0016308	1-phosphatidylinositol-4-phosphate 5-kinase activity
csin002035	4e-15	UNIPROTKB_Q9GM70	STK17A	Serine/threonine-protein kinase 17A	9986	Oryctolagus cuniculus	GO:0005524	ATP binding
csin002040	2e-29	ZFIN_ZDB-GENE-030131-5556	zgc:158623	zgc:158623	7955	Danio rerio	GO:0004672	protein kinase activity
csin002062	6e-57	FB_FBgn0017558	Pdk	Pyruvate dehydrogenase kinase	7227	Drosophila melanogaster	GO:0004740	pyruvate dehydrogenase (acetyl-transferring) kinase activity
csin002214	6e-75	ZFIN_ZDB-GENE-030131-6497	map4k5	mitogen-activated protein kinase kinase kinase kinase 5	7955	Danio rerio	GO:0004672	protein kinase activity
csin002226	0	RGD_1587326	Polr2a	polymerase (RNA) II (DNA directed) polypeptide A	10116	Rattus norvegicus	GO:0004672	protein kinase activity
csin002251	1e-126	UNIPROTKB_P67962	CSNK1A1	Casein kinase I isoform alpha	9031	Gallus gallus	GO:0016055	Wnt receptor signaling pathway
csin002264	1e-141	ZFIN_ZDB-GENE-050114-6	prkacaa	protein kinase, cAMP-dependent, catalytic, alpha, genome duplicate a	7955	Danio rerio	GO:0004672	protein kinase activity
csin002283	2e-71	UNIPROTKB_Q5ZJL4	CLP1	Polyribonucleotide 5'-hydroxyl-kinase Clp1	9031	Gallus gallus	GO:0005524	ATP binding
csin002302	1e-115	ZFIN_ZDB-GENE-040826-2	dstyk	dual serine/threonine and tyrosine protein kinase	7955	Danio rerio	GO:0004672	protein kinase activity
csin002354	8e-91	UNIPROTKB_Q5ZJ82	RCJMB04_20c6	Putative uncharacterized protein	9031	Gallus gallus	GO:0004674	protein serine/threonine kinase activity
csin002362	2e-18	UNIPROTKB_Q8NFU5	IPMK	Inositol polyphosphate multikinase	9606	Homo sapiens	GO:0000166	nucleotide binding
csin002383	2e-07	RGD_1311919	Ss18	synovial sarcoma translocation, Chromosome 18	10116	Rattus norvegicus	GO:0007243	intracellular protein kinase cascade
csin002423	2e-19	FB_FBgn0015402	ksr	kinase suppressor of ras	7227	Drosophila melanogaster	GO:0004672	protein kinase activity
csin002442	1e-142	RGD_1308245	Cabc1	chaperone, ABC1 activity of bc1 complex homolog (S. pombe)	10116	Rattus norvegicus	GO:0016301	kinase activity
csin002487	1e-114	RGD_3988	Map3k12	mitogen activated protein kinase kinase kinase 12	10116	Rattus norvegicus	GO:0000166	nucleotide binding
csin002527	9e-80	FB_FBgn0025936	Eph	Eph receptor tyrosine kinase	7227	Drosophila melanogaster	GO:0004714	transmembrane receptor protein tyrosine kinase activity
csin002576	3e-69	FB_FBgn0014001	Pak	PAK-kinase	7227	Drosophila melanogaster	GO:0005925	focal adhesion
csin002624	2e-98	FB_FBgn0013955	PR2	Fak-like tyrosine kinase	7227	Drosophila melanogaster	GO:0004713	protein tyrosine kinase activity
csin002633	1e-164	FB_FBgn0022029	l(2)k01209	lethal (2) k01209	7227	Drosophila melanogaster	GO:0004849	uridine kinase activity
csin002650	1e-135	UNIPROTKB_Q8WXG6	MADD	MAP kinase-activating death domain protein	9606	Homo sapiens	GO:0042981	regulation of apoptosis
csin002676	0	FB_FBgn0086911	rg	rugose	7227	Drosophila melanogaster	GO:0051018	protein kinase A binding
csin002679	7e-71	UNIPROTKB_Q86SC3	Ci-CaM-K	Calmodulin-dependent protein kinase homologue	7719	Ciona intestinalis	GO:0005954	calcium- and calmodulin-dependent protein kinase complex
csin002680	1e-18	DICTYBASE_DDB_G0285963	fhkD	putative protein serine/threonine kinase, protein kinase, CAMK group, RAD53 family protein kinase, FHA domain-containing protein	44689	Dictyostelium discoideum	GO:0006974	response to DNA damage stimulus
csin002701	1e-58	UNIPROTKB_Q9NL44	Cibeta-catenin	Beta-catenin	7719	Ciona intestinalis	GO:0019901	protein kinase binding
csin002709	1e-164	FB_FBgn0010355	Taf1	TBP-associated factor 1	7227	Drosophila melanogaster	GO:0004672	protein kinase activity
csin002712	5e-68	FB_FBgn0016126	CaMKI	Calcium/calmodulin-dependent protein kinase I	7227	Drosophila melanogaster	GO:0005829	cytosol
csin002785	6e-30	RGD_1307040	Map2k4	mitogen activated protein kinase kinase 4	10116	Rattus norvegicus	GO:0000165	MAPKKK cascade
csin002788	1e-114	MGI_MGI:87940	Adrbk1	adrenergic receptor kinase, beta 1	10090	Mus musculus	GO:0014070	response to organic cyclic substance
csin002793	1e-35	RGD_2062	Adrbk1	adrenergic, beta, receptor kinase 1	10116	Rattus norvegicus	GO:0000166	nucleotide binding
csin002838	8e-07	DICTYBASE_DDB_G0279407	calA	calmodulin	44689	Dictyostelium discoideum	GO:0043549	regulation of kinase activity
csin002846	1e-101	RGD_1305390	Plk4	polo-like kinase 4 (Drosophila)	10116	Rattus norvegicus	GO:0000166	nucleotide binding
csin002866	9e-13	RGD_1596276	LOC687827	similar to Serine/threonine-protein kinase Haspin (Haploid germ cell-specific nuclear protein kinase) (Germ cell-specific gene 2 protein)	10116	Rattus norvegicus	GO:0004672	protein kinase activity
csin002870	1e-38	ZFIN_ZDB-GENE-050417-39	zgc:110083	zgc:110083	7955	Danio rerio	GO:0003951	NAD+ kinase activity
csin002885	3e-87	UNIPROTKB_O93257	XRCC6	X-ray repair cross-complementing protein 5	9031	Gallus gallus	GO:0005958	DNA-dependent protein kinase-DNA ligase 4 complex
csin003020	8e-54	FB_FBgn0010909	msn	misshapen	7227	Drosophila melanogaster	GO:0004674	protein serine/threonine kinase activity
csin003021	5e-84	FB_FBgn0022382	Pka-R2	cAMP-dependent protein kinase R2	7227	Drosophila melanogaster	GO:0008603	cAMP-dependent protein kinase regulator activity
csin003039	7e-53	UNIPROTKB_Q96M32	AK7	Putative adenylate kinase 7	9606	Homo sapiens	GO:0030030	cell projection organization
csin003232	1e-84	ZFIN_ZDB-GENE-050522-275	zgc:112030	zgc:112030	7955	Danio rerio	GO:0004017	adenylate kinase activity
csin003270	4e-24	UNIPROTKB_Q5ZLW5	RCJMB04_4j14	Putative uncharacterized protein	9031	Gallus gallus	GO:0004674	protein serine/threonine kinase activity
csin003279	4e-89	UNIPROTKB_P67998	RPS6KB1	Ribosomal protein S6 kinase beta-1	9986	Oryctolagus cuniculus	GO:0043066	negative regulation of apoptosis
csin003305	1e-23	ZFIN_ZDB-GENE-041014-337	si:ch211-199m3.2	si:ch211-199m3.2	7955	Danio rerio	GO:0019205	nucleobase, nucleoside, nucleotide kinase activity
csin003322	5e-12	UNIPROTKB_A8WE96	Mylk3	Cardiac myosin light chain kinase	10116	Rattus norvegicus	GO:0000166	nucleotide binding
csin003359	9e-59	FB_FBgn0028427	Ilk	Integrin linked kinase	7227	Drosophila melanogaster	GO:0007229	integrin-mediated signaling pathway
csin003454	4e-33	CGD_CAL0005299	ERG12		5476	Candida albicans	GO:0004496	mevalonate kinase activity
csin003459	0	WB_WBGene00000958	dgk-1		6239	Caenorhabditis elegans	GO:0004143	diacylglycerol kinase activity
csin003491	3e-45	UNIPROTKB_Q9DEI1	prkdc	DNA-dependent protein kinase catalytic subunit	8355	Xenopus laevis	GO:0070419	nonhomologous end joining complex
csin003510	0	UNIPROTKB_D3ZR44	Cdc42bpa	Uncharacterized protein	10116	Rattus norvegicus	GO:0004674	protein serine/threonine kinase activity
csin003514	8e-55	UNIPROTKB_Q63206	Fgr	FGR protein	10116	Rattus norvegicus	GO:0004715	non-membrane spanning protein tyrosine kinase activity
csin003546	7e-17	UNIPROTKB_O60563	CCNT1	Cyclin-T1	9606	Homo sapiens	GO:0000079	regulation of cyclin-dependent protein kinase activity
csin003552	2e-90	WB_WBGene00002203	kin-20		6239	Caenorhabditis elegans	GO:0004672	protein kinase activity
csin003656	3e-14	FB_FBgn0038816	Lrrk	Leucine-rich repeat kinase	7227	Drosophila melanogaster	GO:0004672	protein kinase activity
csin003673	3e-07	UNIPROTKB_Q6S5B0	PRKDC	DNA-dependent protein kinase catalytic subunit	9031	Gallus gallus	GO:0016301	kinase activity
csin003735	7e-76	MGI_MGI:1345153	Pacsin2	protein kinase C and casein kinase substrate in neurons 2	10090	Mus musculus	GO:0005737	cytoplasm
csin003739	1e-14	UNIPROTKB_Q9P0M2	AKAP7	A-kinase anchor protein 7 isoform gamma	9606	Homo sapiens	GO:0030315	T-tubule
csin003743	4e-60	RGD_1311588	Riok2	RIO kinase 2 (yeast)	10116	Rattus norvegicus	GO:0003824	catalytic activity
csin003852	6e-16	UNIPROTKB_Q9NRP7	STK36	Serine/threonine-protein kinase 36	9606	Homo sapiens	GO:0016740	transferase activity
csin003901	4e-45	UNIPROTKB_Q58F21	BRDT	Bromodomain testis-specific protein	9606	Homo sapiens	GO:0004674	protein serine/threonine kinase activity
csin003902	1e-114	UNIPROTKB_Q9TW45	par-1	Serine/threonine-protein kinase par-1	6239	Caenorhabditis elegans	GO:0005515	protein binding
csin003910	2e-63	MGI_MGI:1920955	Mark4	MAP/microtubule affinity-regulating kinase 4	10090	Mus musculus	GO:0004674	protein serine/threonine kinase activity
csin003933	4e-27	FB_FBgn0046706	Haspin	Haspin	7227	Drosophila melanogaster	GO:0004674	protein serine/threonine kinase activity
csin003969	2e-85	ZFIN_ZDB-GENE-031201-4	pkm2a	pyruvate kinase, muscle, a	7955	Danio rerio	GO:0004743	pyruvate kinase activity
csin003973	1e-99	UNIPROTKB_Q9H2G2	SLK	STE20-like serine/threonine-protein kinase	9606	Homo sapiens	GO:0006915	apoptosis
csin003988	3e-71	MGI_MGI:1921622	Ulk4	unc-51-like kinase 4 (C. elegans)	10090	Mus musculus	GO:0004674	protein serine/threonine kinase activity
csin004011	1e-155	UNIPROTKB_Q9BWU1	CDK19	Cell division protein kinase 19	9606	Homo sapiens	GO:0004693	cyclin-dependent protein kinase activity
csin004093	1e-24	FB_FBgn0027363	Stam	Signal transducing adaptor molecule	7227	Drosophila melanogaster	GO:0008268	receptor signaling protein tyrosine kinase signaling protein activity
csin004139	8e-26	FB_FBgn0015625	CycB3	Cyclin B3	7227	Drosophila melanogaster	GO:0016538	cyclin-dependent protein kinase regulator activity
csin004150	1e-21	UNIPROTKB_Q96KG9	SCYL1	N-terminal kinase-like protein	9606	Homo sapiens	GO:0006468	protein phosphorylation
csin004160	1e-09	UNIPROTKB_P22415	USF1	Upstream stimulatory factor 1	9606	Homo sapiens	GO:0019901	protein kinase binding
csin004178	5e-50	WB_WBGene00006786	unc-51		6239	Caenorhabditis elegans	GO:0004674	protein serine/threonine kinase activity
csin004200	1e-48	UNIPROTKB_Q7T2V3	map3k10	Mitogen-activated protein kinase kinase kinase 10	8355	Xenopus laevis	GO:0004706	JUN kinase kinase kinase activity
csin004248	2e-65	UNIPROTKB_Q0VCN2	MORG1	Mitogen-activated protein kinase organizer 1	9913	Bos taurus	GO:0016301	kinase activity
csin004273	3e-33	UNIPROTKB_Q9C093	SPEF2	Sperm flagellar protein 2	9606	Homo sapiens	GO:0019205	nucleobase, nucleoside, nucleotide kinase activity
csin004279	2e-11	UNIPROTKB_Q6UVK1	CSPG4	Chondroitin sulfate proteoglycan 4	9606	Homo sapiens	GO:0008268	receptor signaling protein tyrosine kinase signaling protein activity
csin004384	2e-70	RGD_1560386	RGD1560386	similar to novel protein	10116	Rattus norvegicus	GO:0019205	nucleobase, nucleoside, nucleotide kinase activity
csin004397	4e-21	UNIPROTKB_Q3SZM0	IPMK	Inositol polyphosphate multikinase	9913	Bos taurus	GO:0008440	inositol trisphosphate 3-kinase activity
csin004422	4e-10	UNIPROTKB_Q9BUH8	BEGAIN	Brain-enriched guanylate kinase-associated protein	9606	Homo sapiens	GO:0016020	membrane
csin004430	1e-101	FB_FBgn0003731	Egfr	Epidermal growth factor receptor	7227	Drosophila melanogaster	GO:0004713	protein tyrosine kinase activity
csin004471	7e-13	FB_FBgn0053554	Nipped-A	Nipped-A	7227	Drosophila melanogaster	GO:0004672	protein kinase activity
csin004505	1e-169	RGD_1311784	Rptor	regulatory associated protein of MTOR, complex 1	10116	Rattus norvegicus	GO:0019901	protein kinase binding
csin004564	6e-52	MGI_MGI:1922919	Pik3r4	phosphatidylinositol 3 kinase, regulatory subunit, polypeptide 4, p150	10090	Mus musculus	GO:0004674	protein serine/threonine kinase activity
csin004615	8e-90	RGD_1305504	Adck5	aarF domain containing kinase 5	10116	Rattus norvegicus	GO:0005739	mitochondrion
csin004617	2e-76	UNIPROTKB_Q15700	DLG2	Disks large homolog 2	9606	Homo sapiens	GO:0004385	guanylate kinase activity
csin004619	1e-137	FB_FBgn0033915	CG8485		7227	Drosophila melanogaster	GO:0016909	SAP kinase activity
csin004628	1e-34	UNIPROTKB_O00418	EEF2K	Eukaryotic elongation factor 2 kinase	9606	Homo sapiens	GO:0005829	cytosol
csin004641	8e-10	MGI_MGI:1926007	Rictor	RPTOR independent companion of MTOR, complex 2	10090	Mus musculus	GO:0051897	positive regulation of protein kinase B signaling cascade
csin004674	3e-56	FB_FBgn0001186	Hex-A	Hexokinase A	7227	Drosophila melanogaster	GO:0004396	hexokinase activity
csin004684	6e-63	UNIPROTKB_Q90771	cdk6	Cyclin-dependent kinase	9031	Gallus gallus	GO:0048146	positive regulation of fibroblast proliferation
csin004722	4e-31	UNIPROTKB_Q8TCT0	CERK	Ceramide kinase	9606	Homo sapiens	GO:0004143	diacylglycerol kinase activity
csin004727	3e-54	UNIPROTKB_Q71U00	skp1	S-phase kinase-associated protein 1	8355	Xenopus laevis	GO:0005515	protein binding
csin004735	3e-87	ZFIN_ZDB-GENE-041212-84	cdk20	cyclin-dependent kinase 20	7955	Danio rerio	GO:0004693	cyclin-dependent protein kinase activity
csin004765	1e-85	UNIPROTKB_Q14289	PTK2B	Protein-tyrosine kinase 2-beta	9606	Homo sapiens	GO:0005524	ATP binding
csin004793	3e-76	ZFIN_ZDB-GENE-030131-9636	pikfyve	phosphoinositide kinase, FYVE finger containing	7955	Danio rerio	GO:0046488	phosphatidylinositol metabolic process
csin004824	1e-106	ZFIN_ZDB-GENE-080204-72	zgc:172295	zgc:172295	7955	Danio rerio	GO:0004370	glycerol kinase activity
csin004854	2e-06	FB_FBgn0000163	baz	bazooka	7227	Drosophila melanogaster	GO:0005080	protein kinase C binding
csin004866	7e-71	FB_FBgn0036544	CG6114		7227	Drosophila melanogaster	GO:0004674	protein serine/threonine kinase activity
csin004953	2e-25	UNIPROTKB_Q96QZ7	MAGI1	Membrane-associated guanylate kinase, WW and PDZ domain-containing protein 1	9606	Homo sapiens	GO:0005911	cell-cell junction
csin005048	2e-79	UNIPROTKB_D3ZPI5	Dgkz	Diacylglycerol kinase zeta, isoform CRA_b	10116	Rattus norvegicus	GO:0004143	diacylglycerol kinase activity
csin005055	1e-55	UNIPROTKB_D3ZN47	Gk5	Uncharacterized protein	10116	Rattus norvegicus	GO:0004370	glycerol kinase activity
csin005066	1e-08	RGD_1309232	Dclk3	doublecortin-like kinase 3	10116	Rattus norvegicus	GO:0004674	protein serine/threonine kinase activity
csin005067	1e-79	RGD_1309232	Dclk3	doublecortin-like kinase 3	10116	Rattus norvegicus	GO:0004674	protein serine/threonine kinase activity
csin005068	2e-64	UNIPROTKB_D3Z9H9	Pik3c2a	Uncharacterized protein	10116	Rattus norvegicus	GO:0004428	inositol or phosphatidylinositol kinase activity
csin005124	2e-51	ZFIN_ZDB-GENE-050522-307	mapk15	mitogen-activated protein kinase 15	7955	Danio rerio	GO:0004672	protein kinase activity
csin005141	2e-22	UNIPROTKB_P34609	unc-16	JNK-interacting protein	6239	Caenorhabditis elegans	GO:0005078	MAP-kinase scaffold activity
csin005188	7e-77	UNIPROTKB_Q5F4C6	RCJMB04_1b10	Putative uncharacterized protein	9031	Gallus gallus	GO:0004674	protein serine/threonine kinase activity
csin005192	7e-23	MGI_MGI:1913921	Ccnh	cyclin H	10090	Mus musculus	GO:0016301	kinase activity
csin005200	1e-25	FB_FBgn0017558	Pdk	Pyruvate dehydrogenase kinase	7227	Drosophila melanogaster	GO:0004740	pyruvate dehydrogenase (acetyl-transferring) kinase activity
csin005216	6e-51	UNIPROTKB_Q15118	PDK1	[Pyruvate dehydrogenase [lipoamide]] kinase isozyme 1, mitochondrial	9606	Homo sapiens	GO:0018106	peptidyl-histidine phosphorylation
csin005221	1e-134	UNIPROTKB_P18652	RPS6KA	Ribosomal protein S6 kinase 2 alpha	9031	Gallus gallus	GO:0006468	protein phosphorylation
csin005227	1e-104	UNIPROTKB_Q6PQD5	ATM	Serine-protein kinase ATM	9823	Sus scrofa	GO:0002331	pre-B cell allelic exclusion
csin005269	1e-80	FB_FBgn0022382	Pka-R2	cAMP-dependent protein kinase R2	7227	Drosophila melanogaster	GO:0008603	cAMP-dependent protein kinase regulator activity
csin005327	1e-144	RGD_1309600	Ak7	adenylate kinase 7	10116	Rattus norvegicus	GO:0003824	catalytic activity
csin005339	5e-48	UNIPROTKB_Q0VC88	PAPSS2	3'-phosphoadenosine 5'-phosphosulfate synthase 2	9913	Bos taurus	GO:0004020	adenylylsulfate kinase activity
csin005342	1e-131	ZFIN_ZDB-GENE-061110-85	papss2a	3'-phosphoadenosine 5'-phosphosulfate synthase 2a	7955	Danio rerio	GO:0016301	kinase activity
csin005379	1e-144	UNIPROTKB_O60503	ADCY9	Adenylate cyclase type 9	9606	Homo sapiens	GO:0034199	activation of protein kinase A activity
csin005454	2e-08	FB_FBgn0003502	Btk29A	Btk family kinase at 29A	7227	Drosophila melanogaster	GO:0004713	protein tyrosine kinase activity
csin005458	3e-55	UNIPROTKB_Q5ZMN7	RCJMB04_1i18	Putative uncharacterized protein	9031	Gallus gallus	GO:0016301	kinase activity
csin005547	1e-142	UNIPROTKB_B2GU58	kif11	Kinesin-like protein KIF11	8364	Xenopus (Silurana) tropicalis	GO:0019901	protein kinase binding
csin005553	1e-50	UNIPROTKB_Q8IY84	NIM1	Serine/threonine-protein kinase NIM1	9606	Homo sapiens	GO:0000287	magnesium ion binding
csin005571	1e-39	UNIPROTKB_P35814	PPM1A	Protein phosphatase 1A	9986	Oryctolagus cuniculus	GO:0043123	positive regulation of I-kappaB kinase/NF-kappaB cascade
csin005645	1e-40	RGD_1309638	Guk1	guanylate kinase 1	10116	Rattus norvegicus	GO:0004385	guanylate kinase activity
csin005693	1e-80	WB_WBGene00002299	let-23		6239	Caenorhabditis elegans	GO:0004672	protein kinase activity
csin005855	1e-132	ZFIN_ZDB-GENE-050522-307	mapk15	mitogen-activated protein kinase 15	7955	Danio rerio	GO:0004672	protein kinase activity
csin005859	5e-48	UNIPROTKB_Q05688	IGF1R	Insulin-like growth factor 1 receptor	9913	Bos taurus	GO:0043548	phosphoinositide 3-kinase binding
csin005890	2e-23	RGD_2505	Dlg1	discs, large homolog 1 (Drosophila)	10116	Rattus norvegicus	GO:0019901	protein kinase binding
csin006020	1e-127	UNIPROTKB_P60510	PPP4C	Serine/threonine-protein phosphatase 4 catalytic subunit	9606	Homo sapiens	GO:0004704	NF-kappaB-inducing kinase activity
csin006039	9e-88	UNIPROTKB_Q2KJH2	GAK	Cyclin G associated kinase	9913	Bos taurus	GO:0004674	protein serine/threonine kinase activity
csin006043	6e-17	UNIPROTKB_B4QC63	otk	Tyrosine-protein kinase-like otk	7240	Drosophila simulans	GO:0004672	protein kinase activity
csin006046	0	UNIPROTKB_P52888	THOP1	Thimet oligopeptidase	9606	Homo sapiens	GO:0007243	intracellular protein kinase cascade
csin006057	1e-143	ZFIN_ZDB-GENE-030131-4011	prps1b	phosphoribosyl pyrophosphate synthetase 1B	7955	Danio rerio	GO:0004749	ribose phosphate diphosphokinase activity
csin006101	6e-15	UNIPROTKB_A0JPL2	Csnk1a1	Casein kinase 1, alpha 1, isoform CRA_d	10116	Rattus norvegicus	GO:0000166	nucleotide binding
csin006110	6e-21	MGI_MGI:1276116	Ep300	E1A binding protein p300	10090	Mus musculus	GO:0019901	protein kinase binding
csin006136	2e-52	UNIPROTKB_P53667	LIMK1	LIM domain kinase 1	9606	Homo sapiens	GO:0005515	protein binding
csin006194	2e-45	UNIPROTKB_A4IFD0	Ak5	Adenylate kinase isoenzyme 5	9913	Bos taurus	GO:0006139	nucleobase, nucleoside, nucleotide and nucleic acid metabolic process
csin006276	5e-16	FB_FBgn0038167	lkb1	lkb1	7227	Drosophila melanogaster	GO:0004672	protein kinase activity
csin006290	2e-12	UNIPROTKB_B1PZT8	Prkci	Protein kinase C iota	10116	Rattus norvegicus	GO:0000166	nucleotide binding
csin006294	5e-69	ZFIN_ZDB-GENE-990415-9	acvr1l	activin A receptor, type I like	7955	Danio rerio	GO:0004672	protein kinase activity
csin006295	2e-08	ZFIN_ZDB-GENE-000831-4	prkri	protein-kinase, interferon-inducible double stranded RNA dependent inhibitor	7955	Danio rerio	GO:0005488	binding
csin006297	2e-30	UNIPROTKB_P06213	INSR	Insulin receptor	9606	Homo sapiens	GO:0043548	phosphoinositide 3-kinase binding
csin006300	1e-128	UNIPROTKB_A4FV00	MAPK10	MAPK10 protein	9913	Bos taurus	GO:0004705	JUN kinase activity
csin006318	3e-12	WB_WBGene00007849	tbc-19		6239	Caenorhabditis elegans	GO:0004714	transmembrane receptor protein tyrosine kinase activity
csin006443	1e-75	UNIPROTKB_Q28824	MYLK	Myosin light chain kinase, smooth muscle	9913	Bos taurus	GO:0000166	nucleotide binding
csin006498	5e-13	ZFIN_ZDB-GENE-990415-61	epha4l	eph receptor A4, like	7955	Danio rerio	GO:0004714	transmembrane receptor protein tyrosine kinase activity
csin006715	3e-23	RGD_1305057	Nagk	N-acetylglucosamine kinase	10116	Rattus norvegicus	GO:0000166	nucleotide binding
csin006885	4e-21	RGD_619884	Hipk3	homeodomain interacting protein kinase 3	10116	Rattus norvegicus	GO:0000166	nucleotide binding
csin006890	3e-63	FB_FBgn0014020	Rho1	Rho1	7227	Drosophila melanogaster	GO:0019900	kinase binding
csin006948	1e-114	UNIPROTKB_P00517	PRKACA	cAMP-dependent protein kinase catalytic subunit alpha	9913	Bos taurus	GO:0006468	protein phosphorylation
csin006973	4e-27	FB_FBgn0035957	CG5144		7227	Drosophila melanogaster	GO:0004054	arginine kinase activity
csin006991	3e-25	UNIPROTKB_P30307	CDC25C	M-phase inducer phosphatase 3	9606	Homo sapiens	GO:0000079	regulation of cyclin-dependent protein kinase activity
csin007033	2e-24	ZFIN_ZDB-GENE-040426-798	stk38l	serine/threonine kinase 38 like	7955	Danio rerio	GO:0004672	protein kinase activity
csin007092	5e-18	UNIPROTKB_O15197	EPHB6	Ephrin type-B receptor 6	9606	Homo sapiens	GO:0007169	transmembrane receptor protein tyrosine kinase signaling pathway
csin007122	1e-140	UNIPROTKB_Q8WZ42	TTN	Titin	9606	Homo sapiens	GO:0004674	protein serine/threonine kinase activity
csin007160	3e-10	ZFIN_ZDB-GENE-030131-2199	prkcbp1l	protein kinase C binding protein 1, like	7955	Danio rerio	GO:0008270	zinc ion binding
csin007295	1e-07	ZFIN_ZDB-GENE-060503-499	dyrk1b	dual-specificity tyrosine-(Y)-phosphorylation regulated kinase 1B	7955	Danio rerio	GO:0004672	protein kinase activity
csin007314	4e-09	UNIPROTKB_Q8WND5	IKBKAP	Elongator complex protein 1	9986	Oryctolagus cuniculus	GO:0008607	phosphorylase kinase regulator activity
csin007389	1e-102	FB_FBgn0014001	Pak	PAK-kinase	7227	Drosophila melanogaster	GO:0005925	focal adhesion
csin007414	2e-21	RGD_1304625	Map3k6	mitogen-activated protein kinase kinase kinase 6	10116	Rattus norvegicus	GO:0000166	nucleotide binding
csin007441	3e-09	FB_FBgn0027569	cert	ceramide transfer protein	7227	Drosophila melanogaster	GO:0004674	protein serine/threonine kinase activity
csin007466	3e-93	RGD_70495	Map2k1	mitogen activated protein kinase kinase 1	10116	Rattus norvegicus	GO:0000165	MAPKKK cascade
csin007470	1e-26	UNIPROTKB_P49674	CSNK1E	Casein kinase I isoform epsilon	9606	Homo sapiens	GO:0005515	protein binding
csin007492	4e-13	FB_FBgn0027621	Pfrx	6-phosphofructo-2-kinase	7227	Drosophila melanogaster	GO:0004331	fructose-2,6-bisphosphate 2-phosphatase activity
csin007513	9e-07	UNIPROTKB_A8KBH6	prkcb	Protein kinase C beta type	8364	Xenopus (Silurana) tropicalis	GO:0003682	chromatin binding
csin007517	6e-61	UNIPROTKB_O73798	igf1r	Insulin-like growth factor 1 receptor	8355	Xenopus laevis	GO:0004713	protein tyrosine kinase activity
csin007552	1e-16	RGD_2785	Hck	hemopoietic cell kinase	10116	Rattus norvegicus	GO:0000166	nucleotide binding
csin007586	6e-11	ZFIN_ZDB-GENE-040625-112	rbks	ribokinase	7955	Danio rerio	GO:0006014	D-ribose metabolic process
csin007614	8e-63	RGD_1312039	Dyrk2	dual-specificity tyrosine-(Y)-phosphorylation regulated kinase 2	10116	Rattus norvegicus	GO:0000287	magnesium ion binding
csin007691	3e-12	UNIPROTKB_Q6S5B0	PRKDC	DNA-dependent protein kinase catalytic subunit	9031	Gallus gallus	GO:0016301	kinase activity
csin007704	2e-79	UNIPROTKB_P05772	PRKCB	Protein kinase C beta type	9986	Oryctolagus cuniculus	GO:0003682	chromatin binding
csin007705	2e-94	RGD_1595511	Rbl1	retinoblastoma-like 1 (p107)	10116	Rattus norvegicus	GO:0043550	regulation of lipid kinase activity
csin007796	1e-42	RGD_621284	Polr2g	polymerase (RNA) II (DNA directed) polypeptide G	10116	Rattus norvegicus	GO:0004672	protein kinase activity
csin007815	1e-68	UNIPROTKB_Q13233	MAP3K1	Mitogen-activated protein kinase kinase kinase 1	9606	Homo sapiens	GO:0032232	negative regulation of actin filament bundle assembly
csin007902	2e-53	UNIPROTKB_Q9H4A3	WNK1	Serine/threonine-protein kinase WNK1	9606	Homo sapiens	GO:0050794	regulation of cellular process
csin007918	3e-18	RGD_620745	Ubqln1	ubiquilin 1	10116	Rattus norvegicus	GO:0019900	kinase binding
csin007962	2e-49	UNIPROTKB_P21359	NF1	Neurofibromin	9606	Homo sapiens	GO:0006469	negative regulation of protein kinase activity
csin008014	7e-31	UNIPROTKB_Q9BZE4	GTPBP4	Nucleolar GTP-binding protein 1	9606	Homo sapiens	GO:0000079	regulation of cyclin-dependent protein kinase activity
csin008162	2e-06	ZFIN_ZDB-GENE-030131-9446	si:ch211-235e18.3	si:ch211-235e18.3	7955	Danio rerio	GO:0004672	protein kinase activity
csin008165	1e-64	UNIPROTKB_P11309	PIM1	Proto-oncogene serine/threonine-protein kinase pim-1	9606	Homo sapiens	GO:0046777	protein autophosphorylation
csin008217	4e-98	UNIPROTKB_P00515	PRKAR2A	cAMP-dependent protein kinase type II-alpha regulatory subunit	9913	Bos taurus	GO:0008603	cAMP-dependent protein kinase regulator activity
csin008318	8e-09	FB_FBgn0014001	Pak	PAK-kinase	7227	Drosophila melanogaster	GO:0005925	focal adhesion
csin008387	5e-14	RGD_620722	Zfp36	zinc finger protein 36	10116	Rattus norvegicus	GO:0007243	intracellular protein kinase cascade
csin008465	1e-122	UNIPROTKB_O95835	LATS1	Serine/threonine-protein kinase LATS1	9606	Homo sapiens	GO:0000819	sister chromatid segregation
csin008479	1e-23	WB_WBGene00000812	csk-1		6239	Caenorhabditis elegans	GO:0004672	protein kinase activity
csin008484	3e-82	RGD_1308187	Mobkl2a	MOB1, Mps One Binder kinase activator-like 2A (yeast)	10116	Rattus norvegicus	GO:0005515	protein binding
csin008508	1e-143	ZFIN_ZDB-GENE-030131-6445	csnk1g2a	casein kinase 1, gamma 2a	7955	Danio rerio	GO:0004672	protein kinase activity
csin008705	1e-159	UNIPROTKB_Q62673	Plk1	Serine/threonine-protein kinase PLK1	10116	Rattus norvegicus	GO:0000776	kinetochore
csin008714	2e-10	MGI_MGI:2154405	Map4k3	mitogen-activated protein kinase kinase kinase kinase 3	10090	Mus musculus	GO:0004674	protein serine/threonine kinase activity
csin008831	4e-25	UNIPROTKB_Q9BUL8	PDCD10	Programmed cell death protein 10	9606	Homo sapiens	GO:0043406	positive regulation of MAP kinase activity
csin008856	1e-125	UNIPROTKB_P50311	PGK	Phosphoglycerate kinase	41765	Opisthorchis sinensis	GO:0004618	phosphoglycerate kinase activity
csin008923	1e-39	RGD_2846	Htr1b	5-hydroxytryptamine (serotonin) receptor 1B	10116	Rattus norvegicus	GO:0007205	activation of protein kinase C activity by G-protein coupled receptor protein signaling pathway
csin009139	5e-44	FB_FBgn0015295	shark	SH2 ankyrin repeat kinase	7227	Drosophila melanogaster	GO:0045199	maintenance of epithelial cell apical/basal polarity
csin009306	5e-41	RGD_1583704	Cdkl4	cyclin-dependent kinase-like 4	10116	Rattus norvegicus	GO:0004674	protein serine/threonine kinase activity
csin009589	4e-59	FB_FBgn0000116	Argk	Arginine kinase	7227	Drosophila melanogaster	GO:0004054	arginine kinase activity
csin009635	5e-23	WB_WBGene00002202	kin-19		6239	Caenorhabditis elegans	GO:0004672	protein kinase activity
csin009638	4e-15	WB_WBGene00006820	unc-89		6239	Caenorhabditis elegans	GO:0004672	protein kinase activity
csin009680	1e-149	UNIPROTKB_Q9UKI8	TLK1	Serine/threonine-protein kinase tousled-like 1	9606	Homo sapiens	GO:0004674	protein serine/threonine kinase activity
csin009844	4e-39	RGD_1561889	Rad54l2	Rad54 like 2 (S. cerevisiae)	10116	Rattus norvegicus	GO:0019901	protein kinase binding
csin010016	7e-21	GENEDB_SPOMBE_SPCC4G3.08	psk1	serine/threonine protein kinase Psk1	4896	Schizosaccharomyces pombe	GO:0004674	protein serine/threonine kinase activity
csin010117	7e-35	UNIPROTKB_Q5F3F6	RCJMB04_18j3	Putative uncharacterized protein	9031	Gallus gallus	GO:0004672	protein kinase activity
csin010154	2e-41	UNIPROTKB_A5D989	EEF1D	Elongation factor 1-delta	9913	Bos taurus	GO:0043123	positive regulation of I-kappaB kinase/NF-kappaB cascade
csin010313	4e-17	UNIPROTKB_Q9GKI7	COL4A3BP	Collagen type IV alpha-3-binding protein	9913	Bos taurus	GO:0016301	kinase activity
csin010362	3e-06	UNIPROTKB_Q13153	PAK1	Serine/threonine-protein kinase PAK 1	9606	Homo sapiens	GO:0005515	protein binding
csin010411	1e-06	RGD_621144	Rab8a	RAB8A, member RAS oncogene family	10116	Rattus norvegicus	GO:0019901	protein kinase binding
csin010748	1e-80	UNIPROTKB_Q8WZA2	RAPGEF4	Rap guanine nucleotide exchange factor 4	9606	Homo sapiens	GO:0005952	cAMP-dependent protein kinase complex
csin010796	2e-89	FB_FBgn0014020	Rho1	Rho1	7227	Drosophila melanogaster	GO:0019900	kinase binding
csin010833	2e-24	FB_FBgn0005592	btl	breathless	7227	Drosophila melanogaster	GO:0004713	protein tyrosine kinase activity
csin010859	5e-57	ZFIN_ZDB-GENE-030131-8047	si:ch211-240j18.3	si:ch211-240j18.3	7955	Danio rerio	GO:0004672	protein kinase activity
csin010864	3e-87	UNIPROTKB_O14733	MAP2K7	Dual specificity mitogen-activated protein kinase kinase 7	9606	Homo sapiens	GO:0005515	protein binding
csin010887	2e-14	FB_FBgn0039908	Asator	Asator	7227	Drosophila melanogaster	GO:0004674	protein serine/threonine kinase activity
csin011008	1e-17	UNIPROTKB_P49959	MRE11A	Double-strand break repair protein MRE11A	9606	Homo sapiens	GO:0033674	positive regulation of kinase activity
csin011085	1e-58	MGI_MGI:95772	Gnai2	guanine nucleotide binding protein (G protein), alpha inhibiting 2	10090	Mus musculus	GO:0007243	intracellular protein kinase cascade
csin011166	3e-50	UNIPROTKB_P41759	PGK	Phosphoglycerate kinase	6183	Schistosoma mansoni	GO:0004618	phosphoglycerate kinase activity
csin011223	2e-45	UNIPROTKB_Q9BZX2	UCK2	Uridine-cytidine kinase 2	9606	Homo sapiens	GO:0016773	phosphotransferase activity, alcohol group as acceptor
csin011241	4e-09	WB_WBGene00002233	kqt-1		6239	Caenorhabditis elegans	GO:0007243	intracellular protein kinase cascade
csin011252	9e-51	ZFIN_ZDB-GENE-030131-5664	pfkfb1	6-phosphofructo-2-kinase/fructose-2,6-biphosphatase 1	7955	Danio rerio	GO:0003824	catalytic activity
csin011308	3e-33	RGD_1309751	Tfg	Trk-fused gene	10116	Rattus norvegicus	GO:0043123	positive regulation of I-kappaB kinase/NF-kappaB cascade
csin011315	1e-125	UNIPROTKB_Q5TCY1	TTBK1	Tau-tubulin kinase 1	9606	Homo sapiens	GO:0006468	protein phosphorylation
csin011436	1e-74	FB_FBgn0022382	Pka-R2	cAMP-dependent protein kinase R2	7227	Drosophila melanogaster	GO:0008603	cAMP-dependent protein kinase regulator activity
csin011973	2e-30	ZFIN_ZDB-GENE-030325-1	prkaa1	protein kinase, AMP-activated, alpha 1 catalytic subunit	7955	Danio rerio	GO:0004672	protein kinase activity
csin012054	1e-94	UNIPROTKB_D4A8M2	Cask	Uncharacterized protein	10116	Rattus norvegicus	GO:0004674	protein serine/threonine kinase activity
csin012277	2e-06	FB_FBgn0030087	CG7766		7227	Drosophila melanogaster	GO:0005964	phosphorylase kinase complex
csin012466	1e-53	UNIPROTKB_Q13217	DNAJC3	DnaJ homolog subfamily C member 3	9606	Homo sapiens	GO:0004860	protein kinase inhibitor activity
csin012700	1e-108	ZFIN_ZDB-GENE-061013-96	pi4kb	phosphatidylinositol 4-kinase, catalytic, beta	7955	Danio rerio	GO:0004430	1-phosphatidylinositol 4-kinase activity
csin012781	4e-41	UNIPROTKB_P53355	DAPK1	Death-associated protein kinase 1	9606	Homo sapiens	GO:0006468	protein phosphorylation
csin012885	1e-47	WB_WBGene00002233	kqt-1		6239	Caenorhabditis elegans	GO:0007243	intracellular protein kinase cascade
csin012936	2e-06	UNIPROTKB_Q5TCQ9	MAGI3	Membrane-associated guanylate kinase, WW and PDZ domain-containing protein 3	9606	Homo sapiens	GO:0006915	apoptosis
csin012955	2e-30	ZFIN_ZDB-GENE-061103-493	csk	c-src tyrosine kinase	7955	Danio rerio	GO:0060027	convergent extension involved in gastrulation
csin012979	5e-08	UNIPROTKB_Q58DM2	MARK4	MAP/microtubule affinity-regulating kinase 4	9913	Bos taurus	GO:0000166	nucleotide binding
csin012988	1e-143	FB_FBgn0023169	SNF1A	SNF1A/AMP-activated protein kinase	7227	Drosophila melanogaster	GO:0006468	protein phosphorylation
csin013166	0	UNIPROTKB_Q5RA62	ERCC3	TFIIH basal transcription factor complex helicase XPB subunit	9601	Pongo abelii	GO:0004672	protein kinase activity
csin013306	5e-19	UNIPROTKB_Q9U2Y2	Y113G7B.16	CDK5RAP3-like protein	6239	Caenorhabditis elegans	GO:0000079	regulation of cyclin-dependent protein kinase activity
csin013308	2e-11	FB_FBgn0004603	Src42A	Src oncogene at 42A	7227	Drosophila melanogaster	GO:0004715	non-membrane spanning protein tyrosine kinase activity
csin013391	5e-82	UNIPROTKB_Q5RC72	CSNK1D	Casein kinase I isoform delta	9601	Pongo abelii	GO:0004672	protein kinase activity
csin013413	2e-12	FB_FBgn0023083	fray	frayed	7227	Drosophila melanogaster	GO:0004674	protein serine/threonine kinase activity
csin013429	4e-95	UNIPROTKB_Q86Z02	HIPK1	Homeodomain-interacting protein kinase 1	9606	Homo sapiens	GO:0006468	protein phosphorylation
csin013439	5e-79	ZFIN_ZDB-GENE-040702-3	syk	spleen tyrosine kinase	7955	Danio rerio	GO:0004672	protein kinase activity
csin013595	4e-49	UNIPROTKB_Q8UUX5	VAV2	GDP/GTP exchange factor VAV2	9031	Gallus gallus	GO:0043552	positive regulation of phosphoinositide 3-kinase activity
csin013634	3e-19	UNIPROTKB_O96014	WNT11	Protein Wnt-11	9606	Homo sapiens	GO:0030295	protein kinase activator activity
csin013830	7e-30	FB_FBgn0014006	Pk92B	Protein kinase at 92B	7227	Drosophila melanogaster	GO:0006468	protein phosphorylation
csin013958	9e-29	UNIPROTKB_Q98TX3	PDCD4	Programmed cell death protein 4	9031	Gallus gallus	GO:0043508	negative regulation of JUN kinase activity
csin014062	2e-51	ZFIN_ZDB-GENE-070410-39	txndc3	thioredoxin domain containing 3	7955	Danio rerio	GO:0004550	nucleoside diphosphate kinase activity
csin014197	6e-09	WB_WBGene00020131	gcy-28		6239	Caenorhabditis elegans	GO:0004672	protein kinase activity
csin014545	3e-44	ZFIN_ZDB-GENE-060512-98	map2k4	mitogen-activated protein kinase kinase 4	7955	Danio rerio	GO:0004672	protein kinase activity
csin014548	1e-29	FB_FBgn0085385	CG34356		7227	Drosophila melanogaster	GO:0004672	protein kinase activity
csin014816	3e-10	UNIPROTKB_Q5R495	OXSR1	Serine/threonine-protein kinase OSR1	9601	Pongo abelii	GO:0000287	magnesium ion binding
csin014834	6e-35	FB_FBgn0086906	sls	sallimus	7227	Drosophila melanogaster	GO:0004687	myosin light chain kinase activity
csin014900	3e-80	UNIPROTKB_Q5ZL85	RCJMB04_7d18	Putative uncharacterized protein	9031	Gallus gallus	GO:0004674	protein serine/threonine kinase activity
csin015247	1e-69	RGD_621674	Puf60	poly-U binding splicing factor 60	10116	Rattus norvegicus	GO:0019907	cyclin-dependent protein kinase activating kinase holoenzyme complex
csin015282	5e-23	UNIPROTKB_P23470	PTPRG	Receptor-type tyrosine-protein phosphatase gamma	9606	Homo sapiens	GO:0007169	transmembrane receptor protein tyrosine kinase signaling pathway
csin015284	2e-41	MGI_MGI:109161	Grk5	G protein-coupled receptor kinase 5	10090	Mus musculus	GO:0004674	protein serine/threonine kinase activity
csin015479	2e-61	WB_WBGene00006820	unc-89		6239	Caenorhabditis elegans	GO:0004672	protein kinase activity
csin015620	1e-130	RGD_1312039	Dyrk2	dual-specificity tyrosine-(Y)-phosphorylation regulated kinase 2	10116	Rattus norvegicus	GO:0000287	magnesium ion binding
csin015636	1e-147	RGD_628837	Actb	actin, beta	10116	Rattus norvegicus	GO:0019901	protein kinase binding
csin015700	1e-51	WB_WBGene00001160	efk-1		6239	Caenorhabditis elegans	GO:0004674	protein serine/threonine kinase activity
csin015802	6e-16	UNIPROTKB_O46404	PIK3R3	Phosphatidylinositol 3-kinase regulatory subunit gamma	9913	Bos taurus	GO:0008286	insulin receptor signaling pathway
csin015896	2e-16	UNIPROTKB_Q16512	PKN1	Serine/threonine-protein kinase N1	9606	Homo sapiens	GO:0005515	protein binding
csin015949	0	UNIPROTKB_Q60452	ERCC2	TFIIH basal transcription factor complex helicase XPD subunit	10029	Cricetulus griseus	GO:0019907	cyclin-dependent protein kinase activating kinase holoenzyme complex
csin016190	3e-16	UNIPROTKB_O14578	CIT	Citron Rho-interacting kinase	9606	Homo sapiens	GO:0004674	protein serine/threonine kinase activity
csin016210	1e-70	UNIPROTKB_Q9Y5B8	NME7	Nucleoside diphosphate kinase 7	9606	Homo sapiens	GO:0000166	nucleotide binding
csin016220	3e-07	UNIPROTKB_Q9ULH0	KIDINS220	Kinase D-interacting substrate of 220 kDa	9606	Homo sapiens	GO:0005829	cytosol
csin016463	6e-55	FB_FBgn0001186	Hex-A	Hexokinase A	7227	Drosophila melanogaster	GO:0004396	hexokinase activity
csin016464	3e-06	ZFIN_ZDB-GENE-030616-413	ttnb	titin b	7955	Danio rerio	GO:0004713	protein tyrosine kinase activity
csin016629	1e-110	UNIPROTKB_Q9Y297	BTRC	F-box/WD repeat-containing protein 1A	9606	Homo sapiens	GO:0043122	regulation of I-kappaB kinase/NF-kappaB cascade
csin016634	1e-25	FB_FBgn0010909	msn	misshapen	7227	Drosophila melanogaster	GO:0004674	protein serine/threonine kinase activity
csin016652	7e-31	UNIPROTKB_O75832	PSMD10	26S proteasome non-ATPase regulatory subunit 10	9606	Homo sapiens	GO:0045737	positive regulation of cyclin-dependent protein kinase activity
csin016657	1e-48	UNIPROTKB_Q16774	GUK1	Guanylate kinase	9606	Homo sapiens	GO:0000166	nucleotide binding
csin016740	5e-21	RGD_3391	Prkar1a	protein kinase, cAMP dependent regulatory, type I, alpha	10116	Rattus norvegicus	GO:0000166	nucleotide binding
csin016791	7e-21	ZFIN_ZDB-GENE-030131-9801	hkdc1	hexokinase domain containing 1	7955	Danio rerio	GO:0016773	phosphotransferase activity, alcohol group as acceptor
csin016834	2e-20	UNIPROTKB_Q9H0C8	ILKAP	Integrin-linked kinase-associated serine/threonine phosphatase 2C	9606	Homo sapiens	GO:0016787	hydrolase activity
csin016862	6e-08	FB_FBgn0004373	fwd	four wheel drive	7227	Drosophila melanogaster	GO:0004430	1-phosphatidylinositol 4-kinase activity
csin016911	2e-36	DICTYBASE_DDB_G0290033	dtymk	thymidylate kinase, dTMP kinase	44689	Dictyostelium discoideum	GO:0016301	kinase activity
csin017041	1e-29	RGD_1311192	Map3k4	mitogen activated protein kinase kinase kinase 4	10116	Rattus norvegicus	GO:0000166	nucleotide binding
csin017048	1e-66	UNIPROTKB_P61586	RHOA	Transforming protein RhoA	9606	Homo sapiens	GO:0043123	positive regulation of I-kappaB kinase/NF-kappaB cascade
csin017074	3e-98	UNIPROTKB_Q9NRD5	PICK1	PRKCA-binding protein	9606	Homo sapiens	GO:0005080	protein kinase C binding
csin017093	3e-27	DICTYBASE_DDB_G0279977	bud32	putative protein serine/threonine kinase, BUD32 family protein kinase	44689	Dictyostelium discoideum	GO:0006468	protein phosphorylation
csin017112	1e-111	MGI_MGI:1355321	Chek2	CHK2 checkpoint homolog (S. pombe)	10090	Mus musculus	GO:0004672	protein kinase activity
csin017145	6e-77	UNIPROTKB_Q9UJX6	ANAPC2	Anaphase-promoting complex subunit 2	9606	Homo sapiens	GO:0000079	regulation of cyclin-dependent protein kinase activity
csin017407	3e-19	RGD_61826	Chkb	choline kinase beta	10116	Rattus norvegicus	GO:0000166	nucleotide binding
csin017442	1e-116	ZFIN_ZDB-GENE-010131-2	cdk5	cyclin-dependent protein kinase 5	7955	Danio rerio	GO:0035173	histone kinase activity
csin017556	7e-34	ZFIN_ZDB-GENE-990714-4	gsk3b	glycogen synthase kinase 3 beta	7955	Danio rerio	GO:0001947	heart looping
csin017745	5e-15	FB_FBgn0083959	trpm		7227	Drosophila melanogaster	GO:0004672	protein kinase activity
csin018034	2e-11	ZFIN_ZDB-GENE-030131-3759	pak2b	p21 (CDKN1A)-activated kinase 2b	7955	Danio rerio	GO:0004672	protein kinase activity
csin018114	4e-11	FB_FBgn0260934	par-1	par-1	7227	Drosophila melanogaster	GO:0004674	protein serine/threonine kinase activity
csin018271	3e-52	RGD_620351	Gsk3a	glycogen synthase kinase 3 alpha	10116	Rattus norvegicus	GO:0000166	nucleotide binding
csin018346	7e-15	UNIPROTKB_Q15139	PRKD1	Serine/threonine-protein kinase D1	9606	Homo sapiens	GO:0000166	nucleotide binding
csin018446	9e-10	FB_FBgn0019686	lok	loki	7227	Drosophila melanogaster	GO:0004674	protein serine/threonine kinase activity
csin018447	3e-12	SGD_S000006062	FRK1	Putative protein kinase	4932	Saccharomyces cerevisiae	GO:0005737	cytoplasm
csin018451	9e-81	ZFIN_ZDB-GENE-040426-1535	zgc:66101	zgc:66101	7955	Danio rerio	GO:0004672	protein kinase activity
csin018456	0	WB_WBGene00011232	R11A5.4		6239	Caenorhabditis elegans	GO:0004611	phosphoenolpyruvate carboxykinase activity
csin018514	2e-33	UNIPROTKB_Q58DM2	MARK4	MAP/microtubule affinity-regulating kinase 4	9913	Bos taurus	GO:0000166	nucleotide binding
csin018522	2e-11	UNIPROTKB_Q5U2X5	Tnk2	Activated CDC42 kinase 1	10116	Rattus norvegicus	GO:0000166	nucleotide binding
csin018576	2e-49	UNIPROTKB_O57480	GC1	Guanylate cyclase	9031	Gallus gallus	GO:0004672	protein kinase activity
csin018928	6e-48	FB_FBgn0005666	bt	bent	7227	Drosophila melanogaster	GO:0004687	myosin light chain kinase activity
csin018994	2e-24	WB_WBGene00006759	unc-22		6239	Caenorhabditis elegans	GO:0004672	protein kinase activity
csin019101	2e-17	UNIPROTKB_Q8NE28	SGK071	Protein kinase-like protein SgK071	9606	Homo sapiens	GO:0004672	protein kinase activity
csin019167	1e-99	FB_FBgn0000721	for	foraging	7227	Drosophila melanogaster	GO:0004690	cyclic nucleotide-dependent protein kinase activity
csin019198	6e-69	UNIPROTKB_Q02977	YRK	Proto-oncogene tyrosine-protein kinase Yrk	9031	Gallus gallus	GO:0006468	protein phosphorylation
csin019212	9e-14	MGI_MGI:1343094	Kat2b	K(lysine) acetyltransferase 2B	10090	Mus musculus	GO:0045736	negative regulation of cyclin-dependent protein kinase activity
csin019223	6e-25	UNIPROTKB_P51541	P51541	Arginine kinase	6850	Limulus polyphemus	GO:0004054	arginine kinase activity
csin019236	4e-07	UNIPROTKB_A5D7F0	CDKL2	CDKL2 protein	9913	Bos taurus	GO:0004674	protein serine/threonine kinase activity
csin019395	1e-44	UNIPROTKB_Q6BC88	Ryk	Protein kinase-related protein	10116	Rattus norvegicus	GO:0000166	nucleotide binding
csin019467	4e-52	WB_WBGene00006820	unc-89		6239	Caenorhabditis elegans	GO:0004672	protein kinase activity
csin019597	1e-57	ZFIN_ZDB-GENE-040718-221	nme5	non-metastatic cells 5, protein expressed in (nucleoside-diphosphate kinase)	7955	Danio rerio	GO:0004550	nucleoside diphosphate kinase activity
csin019774	1e-139	FB_FBgn0085386	CG34357		7227	Drosophila melanogaster	GO:0004672	protein kinase activity
csin019938	2e-13	FB_FBgn0086906	sls	sallimus	7227	Drosophila melanogaster	GO:0004687	myosin light chain kinase activity
csin020032	8e-08	FB_FBgn0085386	CG34357		7227	Drosophila melanogaster	GO:0004672	protein kinase activity
csin020125	4e-27	UNIPROTKB_A5D7F0	CDKL2	CDKL2 protein	9913	Bos taurus	GO:0004674	protein serine/threonine kinase activity
csin020126	5e-13	UNIPROTKB_A5D7F0	CDKL2	CDKL2 protein	9913	Bos taurus	GO:0004674	protein serine/threonine kinase activity
csin020172	1e-09	ZFIN_ZDB-GENE-041210-205	si:ch211-244b2.1	si:ch211-244b2.1	7955	Danio rerio	GO:0004672	protein kinase activity
csin020204	1e-179	FB_FBgn0013759	CASK	CASK ortholog	7227	Drosophila melanogaster	GO:0005954	calcium- and calmodulin-dependent protein kinase complex
csin020592	1e-29	FB_FBgn0027569	cert	ceramide transfer protein	7227	Drosophila melanogaster	GO:0004674	protein serine/threonine kinase activity
csin020792	1e-36	RGD_1583704	Cdkl4	cyclin-dependent kinase-like 4	10116	Rattus norvegicus	GO:0004674	protein serine/threonine kinase activity
csin020814	3e-46	ZFIN_ZDB-GENE-040426-2537	stk25b	serine/threonine kinase 25b	7955	Danio rerio	GO:0004672	protein kinase activity
csin020823	8e-30	RGD_1306108	Cc2d1a	coiled-coil and C2 domain containing 1A	10116	Rattus norvegicus	GO:0043123	positive regulation of I-kappaB kinase/NF-kappaB cascade
csin020987	2e-20	TAIR_locus:2036761	CYCA3;3	Cyclin A3;3	3702	Arabidopsis thaliana	GO:0016538	cyclin-dependent protein kinase regulator activity
csin020998	3e-10	UNIPROTKB_A2RU49	AGPHD1	Aminoglycoside phosphotransferase domain-containing protein 1	9606	Homo sapiens	GO:0016301	kinase activity
csin021147	4e-29	ZFIN_ZDB-GENE-040730-1	nek1	NIMA (never in mitosis gene a)-related kinase 1	7955	Danio rerio	GO:0004672	protein kinase activity
csin021163	2e-07	UNIPROTKB_P24033	cdk1-b	Cell division protein kinase 1-B	8355	Xenopus laevis	GO:0005515	protein binding
csin021180	1e-81	UNIPROTKB_P19634	SLC9A1	Sodium/hydrogen exchanger 1	9606	Homo sapiens	GO:0007243	intracellular protein kinase cascade
csin021222	2e-66	ZFIN_ZDB-GENE-060929-580	prkar1b	protein kinase, cAMP-dependent, regulatory, type I, beta	7955	Danio rerio	GO:0001932	regulation of protein phosphorylation
csin021342	4e-27	ZFIN_ZDB-GENE-041001-112	kdr	kinase insert domain receptor (a type III receptor tyrosine kinase)	7955	Danio rerio	GO:0004714	transmembrane receptor protein tyrosine kinase activity
csin021540	7e-12	ZFIN_ZDB-GENE-041212-53	pink1	PTEN induced putative kinase 1	7955	Danio rerio	GO:0005829	cytosol
csin021587	1e-06	UNIPROTKB_Q6S5B0	PRKDC	DNA-dependent protein kinase catalytic subunit	9031	Gallus gallus	GO:0016301	kinase activity
csin021593	1e-35	FB_FBgn0019949	Cdk9	Cyclin-dependent kinase 9	7227	Drosophila melanogaster	GO:0006368	RNA elongation from RNA polymerase II promoter
csin021665	2e-96	UNIPROTKB_D4A128	Sgk1	Uncharacterized protein	10116	Rattus norvegicus	GO:0004674	protein serine/threonine kinase activity
csin021678	5e-14	DICTYBASE_DDB_G0290033	dtymk	thymidylate kinase, dTMP kinase	44689	Dictyostelium discoideum	GO:0016301	kinase activity
csin021814	5e-09	DICTYBASE_DDB_G0281089	prkab	AMP-activated protein kinase beta subunit, AMPK complex beta subunit, putative glycoside hydrolase	44689	Dictyostelium discoideum	GO:0004553	hydrolase activity, hydrolyzing O-glycosyl compounds
csin022139	2e-79	RGD_708455	Taok1	TAO kinase 1	10116	Rattus norvegicus	GO:0000166	nucleotide binding
csin022154	2e-23	UNIPROTKB_Q9TW45	par-1	Serine/threonine-protein kinase par-1	6239	Caenorhabditis elegans	GO:0005515	protein binding
csin022184	2e-08	WB_WBGene00006759	unc-22		6239	Caenorhabditis elegans	GO:0004672	protein kinase activity
csin022190	8e-41	TAIR_locus:2142609	ADK2	AT5G03300	3702	Arabidopsis thaliana	GO:0016301	kinase activity
csin022290	8e-71	TAIR_locus:2142609	ADK2	AT5G03300	3702	Arabidopsis thaliana	GO:0016301	kinase activity
csin022308	5e-39	WB_WBGene00002189	kin-1		6239	Caenorhabditis elegans	GO:0004674	protein serine/threonine kinase activity
csin022396	1e-19	UNIPROTKB_Q9H477	RBKS	Ribokinase	9606	Homo sapiens	GO:0004747	ribokinase activity
csin022623	4e-12	ZFIN_ZDB-GENE-040426-709	dusp4	dual specificity phosphatase 4	7955	Danio rerio	GO:0017017	MAP kinase tyrosine/serine/threonine phosphatase activity
csin022696	2e-52	FB_FBgn0043884	mask	multiple ankyrin repeats single KH domain	7227	Drosophila melanogaster	GO:0007169	transmembrane receptor protein tyrosine kinase signaling pathway
csin022745	2e-10	WB_WBGene00000518	ckk-1		6239	Caenorhabditis elegans	GO:0004672	protein kinase activity
csin022846	1e-160	UNIPROTKB_O43314	PPIP5K2	Inositol hexakisphosphate and diphosphoinositol-pentakisphosphate kinase 2	9606	Homo sapiens	GO:0033857	diphosphoinositol-pentakisphosphate kinase activity
csin022930	2e-25	ZFIN_ZDB-GENE-040426-2188	prkag1	protein kinase, AMP-activated, gamma 1 non-catalytic subunit	7955	Danio rerio	GO:0008150	biological_process
csin022999	3e-47	UNIPROTKB_A5D7F0	CDKL2	CDKL2 protein	9913	Bos taurus	GO:0004674	protein serine/threonine kinase activity
csin023221	5e-27	RGD_1310812	Pmvk	phosphomevalonate kinase	10116	Rattus norvegicus	GO:0003674	molecular_function
csin023476	1e-07	UNIPROTKB_Q8WZ42	TTN	Titin	9606	Homo sapiens	GO:0004674	protein serine/threonine kinase activity
csin023510	1e-16	UNIPROTKB_Q29HY3	Cdc42	Cdc42 homolog	46245	Drosophila pseudoobscura pseudoobscura	GO:0045860	positive regulation of protein kinase activity
csin023547	1e-179	UNIPROTKB_Q5ZHS1	ELP3	Elongator complex protein 3	9031	Gallus gallus	GO:0008607	phosphorylase kinase regulator activity
csin023734	3e-40	MGI_MGI:1889341	Ptplad1	protein tyrosine phosphatase-like A domain containing 1	10090	Mus musculus	GO:0007249	I-kappaB kinase/NF-kappaB cascade
csin023773	1e-23	FB_FBgn0026192	par-6	par-6	7227	Drosophila melanogaster	GO:0006469	negative regulation of protein kinase activity
csin023838	1e-59	UNIPROTKB_P46019	PHKA2	Phosphorylase b kinase regulatory subunit alpha, liver isoform	9606	Homo sapiens	GO:0005977	glycogen metabolic process
csin024041	1e-11	RGD_1305437	Tex14	testis expressed 14	10116	Rattus norvegicus	GO:0004672	protein kinase activity
csin024066	5e-45	UNIPROTKB_P26285	PFKFB2	6-phosphofructo-2-kinase/fructose-2,6-biphosphatase 2	9913	Bos taurus	GO:0016301	kinase activity
csin024107	8e-87	UNIPROTKB_P51541	P51541	Arginine kinase	6850	Limulus polyphemus	GO:0004054	arginine kinase activity
csin024164	7e-12	FB_FBgn0085386	CG34357		7227	Drosophila melanogaster	GO:0004672	protein kinase activity
csin024197	1e-22	UNIPROTKB_Q5ZKI9	RCJMB04_10g19	Putative uncharacterized protein	9031	Gallus gallus	GO:0045737	positive regulation of cyclin-dependent protein kinase activity
csin024214	1e-08	ZFIN_ZDB-GENE-030123-1	ttk	ttk protein kinase	7955	Danio rerio	GO:0007060	male meiosis chromosome segregation
csin024423	6e-33	RGD_1591367	Ropn1l	ropporin 1-like	10116	Rattus norvegicus	GO:0008603	cAMP-dependent protein kinase regulator activity
csin024441	7e-59	UNIPROTKB_Q02977	YRK	Proto-oncogene tyrosine-protein kinase Yrk	9031	Gallus gallus	GO:0006468	protein phosphorylation
csin024465	1e-101	UNIPROTKB_Q5ZIK8	RCJMB04_25f21	Putative uncharacterized protein	9031	Gallus gallus	GO:0007243	intracellular protein kinase cascade
csin024475	4e-20	UNIPROTKB_Q6P259	jup	Junction plakoglobin	8364	Xenopus (Silurana) tropicalis	GO:0019901	protein kinase binding
csin024525	7e-33	UNIPROTKB_Q9GM70	STK17A	Serine/threonine-protein kinase 17A	9986	Oryctolagus cuniculus	GO:0005524	ATP binding
csin024598	1e-113	UNIPROTKB_D4A8P3	Stk36	Uncharacterized protein	10116	Rattus norvegicus	GO:0004674	protein serine/threonine kinase activity
csin024607	3e-28	FB_FBgn0010314	Cks30A	Cyclin-dependent kinase subunit 30A	7227	Drosophila melanogaster	GO:0006468	protein phosphorylation
csin024655	8e-81	UNIPROTKB_Q01780	EXOSC10	Exosome component 10	9606	Homo sapiens	GO:0004674	protein serine/threonine kinase activity
csin024666	6e-29	FB_FBgn0051183	CG31183		7227	Drosophila melanogaster	GO:0004672	protein kinase activity
csin024673	7e-10	RGD_71018	Gna12	guanine nucleotide binding protein, alpha 12	10116	Rattus norvegicus	GO:0007243	intracellular protein kinase cascade
csin024683	7e-34	MGI_MGI:1922981	5133401N09Rik	RIKEN cDNA 5133401N09 gene	10090	Mus musculus	GO:0016301	kinase activity
csin024772	7e-09	UNIPROTKB_A5PJU6	AGPHD1	Aminoglycoside phosphotransferase domain-containing protein 1	9913	Bos taurus	GO:0016301	kinase activity
csin024984	7e-13	RGD_1311046	Prss7	protease, serine, 7 (enterokinase)	10116	Rattus norvegicus	GO:0003674	molecular_function
csin025073	9e-31	UNIPROTKB_Q9IA96	SFRP2	Secreted frizzled-related protein 2	9031	Gallus gallus	GO:0043508	negative regulation of JUN kinase activity
csin025305	1e-14	TAIR_locus:2177023	CPK17	CALCIUM-DEPENDENT PROTEIN KINASE 17	3702	Arabidopsis thaliana	GO:0004672	protein kinase activity
csin025790	1e-95	WB_WBGene00002202	kin-19		6239	Caenorhabditis elegans	GO:0004672	protein kinase activity
csin025918	3e-31	RGD_628857	Pank4	pantothenate kinase 4	10116	Rattus norvegicus	GO:0000166	nucleotide binding
csin025926	2e-40	UNIPROTKB_Q9UIG0	BAZ1B	Tyrosine-protein kinase BAZ1B	9606	Homo sapiens	GO:0016572	histone phosphorylation
csin025982	2e-10	RGD_1307757	Sphk2	sphingosine kinase 2	10116	Rattus norvegicus	GO:0001568	blood vessel development
csin026221	1e-69	FB_FBgn0003169	put	punt	7227	Drosophila melanogaster	GO:0004672	protein kinase activity
csin026222	1e-33	RGD_1310221	Gna13	guanine nucleotide binding protein, alpha 13	10116	Rattus norvegicus	GO:0007243	intracellular protein kinase cascade
csin026309	2e-46	UNIPROTKB_D4AAP3	Npr2	Guanylate cyclase	10116	Rattus norvegicus	GO:0004672	protein kinase activity
csin026501	5e-16	UNIPROTKB_Q6AX64	camk2b	LOC397789 protein	8355	Xenopus laevis	GO:0005954	calcium- and calmodulin-dependent protein kinase complex
csin026630	3e-11	UNIPROTKB_Q8WZ42	TTN	Titin	9606	Homo sapiens	GO:0004674	protein serine/threonine kinase activity
csin026643	3e-34	RGD_1589575	Nrbp	nuclear receptor binding protein	10116	Rattus norvegicus	GO:0004672	protein kinase activity
csin026664	3e-30	RGD_621710	Pip4k2b	phosphatidylinositol-5-phosphate 4-kinase, type II, beta	10116	Rattus norvegicus	GO:0000166	nucleotide binding
csin026715	7e-08	FB_FBgn0051183	CG31183		7227	Drosophila melanogaster	GO:0004672	protein kinase activity
csin026910	8e-09	MGI_MGI:104779	Prkdc	protein kinase, DNA activated, catalytic polypeptide	10090	Mus musculus	GO:0002360	T cell lineage commitment
csin026925	2e-44	UNIPROTKB_P22607	FGFR3	Fibroblast growth factor receptor 3	9606	Homo sapiens	GO:0004713	protein tyrosine kinase activity
csin026926	4e-16	UNIPROTKB_A4IFL5	FGFR1	FGFR1 protein	9913	Bos taurus	GO:0004713	protein tyrosine kinase activity
csin027002	2e-52	ZFIN_ZDB-GENE-040426-2188	prkag1	protein kinase, AMP-activated, gamma 1 non-catalytic subunit	7955	Danio rerio	GO:0008150	biological_process
csin027030	4e-46	UNIPROTKB_D4A355	Mastl	Uncharacterized protein	10116	Rattus norvegicus	GO:0004674	protein serine/threonine kinase activity
csin027038	7e-58	RGD_1303151	Adipor1	adiponectin receptor 1	10116	Rattus norvegicus	GO:0019901	protein kinase binding
csin027158	8e-52	ZFIN_ZDB-GENE-990415-29	ck2b	casein kinase 2 beta	7955	Danio rerio	GO:0019887	protein kinase regulator activity
csin027214	7e-93	FB_FBgn0015806	S6k	RPS6-p70-protein kinase	7227	Drosophila melanogaster	GO:0004711	ribosomal protein S6 kinase activity
csin027286	1e-103	RGD_620307	Pdpk1	3-phosphoinositide dependent protein kinase-1	10116	Rattus norvegicus	GO:0000166	nucleotide binding
csin027314	1e-123	UNIPROTKB_O08679	Mark2	Serine/threonine-protein kinase MARK2	10116	Rattus norvegicus	GO:0000166	nucleotide binding
csin027390	3e-33	UNIPROTKB_A7E3A6	NCOR1	NCOR1 protein	9913	Bos taurus	GO:0014067	negative regulation of phosphoinositide 3-kinase cascade
csin027409	1e-131	FB_FBgn0000721	for	foraging	7227	Drosophila melanogaster	GO:0004690	cyclic nucleotide-dependent protein kinase activity
csin027427	2e-67	WB_WBGene00006759	unc-22		6239	Caenorhabditis elegans	GO:0004672	protein kinase activity
csin027438	0	UNIPROTKB_Q02156	PRKCE	Protein kinase C epsilon type	9606	Homo sapiens	GO:0005634	nucleus
csin027443	5e-22	ZFIN_ZDB-GENE-990415-65	ephb4b	eph receptor B4b	7955	Danio rerio	GO:0004672	protein kinase activity
csin027488	5e-61	ZFIN_ZDB-GENE-070112-1062	tbck	TBC1 domain containing kinase	7955	Danio rerio	GO:0032313	regulation of Rab GTPase activity
csin027537	1e-109	FB_FBgn0010379	Akt1	Akt1	7227	Drosophila melanogaster	GO:0004672	protein kinase activity
csin027557	7e-29	UNIPROTKB_Q5F494	RCJMB04_1p14	Putative uncharacterized protein	9031	Gallus gallus	GO:0007205	activation of protein kinase C activity by G-protein coupled receptor protein signaling pathway
csin027711	4e-28	WB_WBGene00044281	R04A9.7		6239	Caenorhabditis elegans	GO:0004674	protein serine/threonine kinase activity
csin027723	1e-56	ZFIN_ZDB-GENE-030131-6497	map4k5	mitogen-activated protein kinase kinase kinase kinase 5	7955	Danio rerio	GO:0004672	protein kinase activity
csin027856	4e-28	RGD_1562046	Agk	acylglycerol kinase	10116	Rattus norvegicus	GO:0001727	lipid kinase activity
csin027885	7e-34	FB_FBgn0085432	pan	pangolin	7227	Drosophila melanogaster	GO:0019900	kinase binding
csin027902	1e-62	FB_FBgn0260990	yata	yata	7227	Drosophila melanogaster	GO:0004672	protein kinase activity
csin027917	1e-73	ZFIN_ZDB-GENE-030616-163	map4k2l	mitogen-activated protein kinase kinase kinase kinase 2-like	7955	Danio rerio	GO:0004672	protein kinase activity
csin027936	7e-81	RGD_1587417	Ulk3	unc-51-like kinase 3 (C. elegans)	10116	Rattus norvegicus	GO:0000166	nucleotide binding
csin027984	7e-06	ZFIN_ZDB-GENE-030616-413	ttnb	titin b	7955	Danio rerio	GO:0004713	protein tyrosine kinase activity
csin028023	1e-33	ZFIN_ZDB-GENE-041210-205	si:ch211-244b2.1	si:ch211-244b2.1	7955	Danio rerio	GO:0004672	protein kinase activity
csin028114	2e-57	UNIPROTKB_Q9TW45	par-1	Serine/threonine-protein kinase par-1	6239	Caenorhabditis elegans	GO:0005515	protein binding
csin028123	2e-24	UNIPROTKB_Q9BYT3	STK33	Serine/threonine-protein kinase 33	9606	Homo sapiens	GO:0006468	protein phosphorylation
csin028144	1e-156	UNIPROTKB_Q9DE14	atr	Serine/threonine-protein kinase atr	8355	Xenopus laevis	GO:0004674	protein serine/threonine kinase activity
csin028148	1e-25	UNIPROTKB_Q6ZWH5	NEK10	Serine/threonine-protein kinase Nek10	9606	Homo sapiens	GO:0016740	transferase activity
csin028177	2e-16	RGD_708510	Akap14	A kinase (PRKA) anchor protein 14	10116	Rattus norvegicus	GO:0005737	cytoplasm
csin028256	1e-163	UNIPROTKB_O75962	TRIO	Triple functional domain protein	9606	Homo sapiens	GO:0004674	protein serine/threonine kinase activity
csin028274	8e-07	FB_FBgn0086906	sls	sallimus	7227	Drosophila melanogaster	GO:0004687	myosin light chain kinase activity
csin028314	1e-117	ZFIN_ZDB-GENE-030131-2974	mtor	mechanistic target of rapamycin (serine/threonine kinase)	7955	Danio rerio	GO:0016773	phosphotransferase activity, alcohol group as acceptor
csin028342	2e-31	FB_FBgn0025625	CG4290		7227	Drosophila melanogaster	GO:0004674	protein serine/threonine kinase activity
csin028375	2e-22	ZFIN_ZDB-GENE-050327-41	ippk	inositol 1,3,4,5,6-pentakisphosphate 2-kinase	7955	Danio rerio	GO:0035299	inositol pentakisphosphate 2-kinase activity
csin028398	3e-19	FB_FBgn0026192	par-6	par-6	7227	Drosophila melanogaster	GO:0006469	negative regulation of protein kinase activity
csin028402	3e-21	ZFIN_ZDB-GENE-030918-1	egfra	epidermal growth factor receptor a (erythroblastic leukemia viral (v-erb-b) oncogene homolog, avian)	7955	Danio rerio	GO:0004672	protein kinase activity
csin028412	4e-47	WB_WBGene00006759	unc-22		6239	Caenorhabditis elegans	GO:0004672	protein kinase activity
csin028454	9e-93	UNIPROTKB_P57709	ATP2C1	Calcium-transporting ATPase type 2C member 1	9913	Bos taurus	GO:0043123	positive regulation of I-kappaB kinase/NF-kappaB cascade
csin028607	1e-20	RGD_1587197	Wee2	WEE1 homolog 2 (S. pombe)	10116	Rattus norvegicus	GO:0004674	protein serine/threonine kinase activity
csin028623	1e-104	UNIPROTKB_Q5ZKN1	CDK9	Cell division protein kinase 9	9031	Gallus gallus	GO:0016740	transferase activity
csin028639	1e-26	RGD_1591498	LOC684314	similar to CG9886-like	10116	Rattus norvegicus	GO:0008887	glycerate kinase activity
csin028708	2e-21	ZFIN_ZDB-GENE-070410-39	txndc3	thioredoxin domain containing 3	7955	Danio rerio	GO:0004550	nucleoside diphosphate kinase activity
csin028747	9e-43	ZFIN_ZDB-GENE-060929-1198	zgc:153020	zgc:153020	7955	Danio rerio	GO:0004672	protein kinase activity
csin028899	2e-32	RGD_619922	Madd	MAP-kinase activating death domain	10116	Rattus norvegicus	GO:0000187	activation of MAPK activity
csin028950	9e-10	UNIPROTKB_Q13237	PRKG2	cGMP-dependent protein kinase 2	9606	Homo sapiens	GO:0006468	protein phosphorylation
csin029023	1e-24	FB_FBgn0027581	CG6191		7227	Drosophila melanogaster	GO:0016538	cyclin-dependent protein kinase regulator activity
csin029173	2e-44	UNIPROTKB_Q32PH9	CDC7L1	Cell division cycle 7 homolog (S. cerevisiae)	9913	Bos taurus	GO:0004674	protein serine/threonine kinase activity
csin029247	8e-33	UNIPROTKB_P78356	PIP4K2B	Phosphatidylinositol-5-phosphate 4-kinase type-2 beta	9606	Homo sapiens	GO:0007166	cell surface receptor linked signaling pathway
csin029249	1e-44	UNIPROTKB_Q2LZZ7	trc	Serine/threonine-protein kinase tricorner	46245	Drosophila pseudoobscura pseudoobscura	GO:0004674	protein serine/threonine kinase activity
csin029305	0	FB_FBgn0005666	bt	bent	7227	Drosophila melanogaster	GO:0004687	myosin light chain kinase activity
csin029343	7e-50	UNIPROTKB_A5PJA1	TAF9	Adenylate kinase isoenzyme 6	9913	Bos taurus	GO:0004017	adenylate kinase activity
csin029366	1e-105	FB_FBgn0026252	msk	moleskin	7227	Drosophila melanogaster	GO:0007169	transmembrane receptor protein tyrosine kinase signaling pathway
csin029447	3e-06	MGI_MGI:96274	Htr1b	5-hydroxytryptamine (serotonin) receptor 1B	10090	Mus musculus	GO:0007205	activation of protein kinase C activity by G-protein coupled receptor protein signaling pathway
csin029469	9e-38	DICTYBASE_DDB_G0276967	racF2	Rho GTPase	44689	Dictyostelium discoideum	GO:0019901	protein kinase binding
csin029518	1e-123	UNIPROTKB_A0JN96	STK3	Serine/threonine kinase 3 (STE20 homolog, yeast)	9913	Bos taurus	GO:0004674	protein serine/threonine kinase activity
csin029601	2e-29	ZFIN_ZDB-GENE-000831-4	prkri	protein-kinase, interferon-inducible double stranded RNA dependent inhibitor	7955	Danio rerio	GO:0005488	binding
csin029692	5e-82	UNIPROTKB_Q9Y376	CAB39	Calcium-binding protein 39	9606	Homo sapiens	GO:0004674	protein serine/threonine kinase activity
csin029704	1e-54	UNIPROTKB_P08760	AK3	GTP:AMP phosphotransferase, mitochondrial	9913	Bos taurus	GO:0004017	adenylate kinase activity
csin029735	2e-33	UNIPROTKB_Q8NG66	NEK11	Serine/threonine-protein kinase Nek11	9606	Homo sapiens	GO:0005515	protein binding
csin029776	6e-85	FB_FBgn0036368	CG10738		7227	Drosophila melanogaster	GO:0004672	protein kinase activity
csin029797	4e-25	UNIPROTKB_P11362	FGFR1	Basic fibroblast growth factor receptor 1	9606	Homo sapiens	GO:0004713	protein tyrosine kinase activity
csin030080	2e-29	RGD_1311439	Eif2ak4	eukaryotic translation initiation factor 2 alpha kinase 4	10116	Rattus norvegicus	GO:0004674	protein serine/threonine kinase activity
csin030103	1e-35	FB_FBgn0027491	Cdk5alpha	Cdk5 activator-like protein	7227	Drosophila melanogaster	GO:0004693	cyclin-dependent protein kinase activity
csin030117	1e-75	UNIPROTKB_P51812	RPS6KA3	Ribosomal protein S6 kinase alpha-3	9606	Homo sapiens	GO:0001501	skeletal system development
csin030119	6e-31	ZFIN_ZDB-GENE-030219-119	rps6ka3a	ribosomal protein S6 kinase, polypeptide 3a	7955	Danio rerio	GO:0004672	protein kinase activity
csin030211	1e-123	FB_FBgn0014001	Pak	PAK-kinase	7227	Drosophila melanogaster	GO:0005925	focal adhesion
csin030420	7e-58	UNIPROTKB_Q5E9X2	MAP2K6	Dual specificity mitogen-activated protein kinase kinase 6	9913	Bos taurus	GO:0005524	ATP binding
csin030489	8e-98	ZFIN_ZDB-GENE-030115-3	rock2a	rho-associated, coiled-coil containing protein kinase 2a	7955	Danio rerio	GO:0005886	plasma membrane
csin030689	6e-67	UNIPROTKB_Q95QX1	pct-1	Pctaire class cell cycle kinase protein 1, isoform b, confirmed by transcript evidence	6239	Caenorhabditis elegans	GO:0005515	protein binding
csin030728	1e-50	UNIPROTKB_Q3V6T2	CCDC88A	Girdin	9606	Homo sapiens	GO:0032148	activation of protein kinase B activity
csin030808	0	UNIPROTKB_Q16822	PCK2	Phosphoenolpyruvate carboxykinase [GTP], mitochondrial	9606	Homo sapiens	GO:0016829	lyase activity
csin030976	2e-87	ZFIN_ZDB-GENE-061013-767	smg1	PI-3-kinase-related kinase SMG-1	7955	Danio rerio	GO:0016773	phosphotransferase activity, alcohol group as acceptor
csin031045	1e-58	UNIPROTKB_Q8WUM9	SLC20A1	Sodium-dependent phosphate transporter 1	9606	Homo sapiens	GO:0043123	positive regulation of I-kappaB kinase/NF-kappaB cascade
csin031147	1e-22	FB_FBgn0034421	hppy	happyhour	7227	Drosophila melanogaster	GO:0004674	protein serine/threonine kinase activity
csin031248	2e-36	UNIPROTKB_Q9UPT6	MAPK8IP3	C-Jun-amino-terminal kinase-interacting protein 3	9606	Homo sapiens	GO:0000139	Golgi membrane
csin031280	9e-35	UNIPROTKB_Q32PK0	SYK	Spleen tyrosine kinase	9913	Bos taurus	GO:0016740	transferase activity
csin031294	9e-73	UNIPROTKB_Q8WZ42	TTN	Titin	9606	Homo sapiens	GO:0004674	protein serine/threonine kinase activity
csin031384	8e-08	FB_FBgn0000721	for	foraging	7227	Drosophila melanogaster	GO:0004690	cyclic nucleotide-dependent protein kinase activity
csin031450	3e-80	ZFIN_ZDB-GENE-021204-1	bckdk	branched chain alpha-ketoacid dehydrogenase kinase	7955	Danio rerio	GO:0018106	peptidyl-histidine phosphorylation
csin031460	2e-07	UNIPROTKB_P42685	FRK	Tyrosine-protein kinase FRK	9606	Homo sapiens	GO:0016740	transferase activity
csin031540	9e-37	UNIPROTKB_Q99728	BARD1	BRCA1-associated RING domain protein 1	9606	Homo sapiens	GO:0019900	kinase binding
csin031559	9e-88	UNIPROTKB_Q3T0Q3	POLR2C	DNA-directed RNA polymerase II subunit RPB3	9913	Bos taurus	GO:0004672	protein kinase activity
csin031586	1e-106	UNIPROTKB_P49137	MAPKAPK2	MAP kinase-activated protein kinase 2	9606	Homo sapiens	GO:0006468	protein phosphorylation
csin031606	2e-88	UNIPROTKB_D3ZU17	Eef2k	Uncharacterized protein	10116	Rattus norvegicus	GO:0004674	protein serine/threonine kinase activity
csin031621	2e-50	WB_WBGene00012463	Y17G7B.10		6239	Caenorhabditis elegans	GO:0003951	NAD+ kinase activity
csin031643	1e-117	UNIPROTKB_Q5F3X1	RCJMB04_5a10	Putative uncharacterized protein	9031	Gallus gallus	GO:0035403	histone kinase activity (H3-T6 specific)
csin031669	9e-26	UNIPROTKB_Q13905	RAPGEF1	Rap guanine nucleotide exchange factor 1	9606	Homo sapiens	GO:0007169	transmembrane receptor protein tyrosine kinase signaling pathway
csin031678	1e-111	UNIPROTKB_Q06900	ChALK5	Activin like receptor kinase 5	9031	Gallus gallus	GO:0060017	parathyroid gland development
csin031680	1e-121	UNIPROTKB_P15056	BRAF	Serine/threonine-protein kinase B-raf	9606	Homo sapiens	GO:0006468	protein phosphorylation
csin031681	1e-10	UNIPROTKB_A6H7A9	LOC790875	LOC790875 protein	9913	Bos taurus	GO:0004674	protein serine/threonine kinase activity
csin031702	7e-17	UNIPROTKB_Q9R095	Spef2	Sperm flagellar protein 2	10116	Rattus norvegicus	GO:0019205	nucleobase, nucleoside, nucleotide kinase activity
csin031712	1e-129	FB_FBgn0003256	rl	rolled	7227	Drosophila melanogaster	GO:0004707	MAP kinase activity
csin031729	0	FB_FBgn0003071	Pfk	Phosphofructokinase	7227	Drosophila melanogaster	GO:0005945	6-phosphofructokinase complex
csin031735	3e-94	FB_FBgn0010909	msn	misshapen	7227	Drosophila melanogaster	GO:0004674	protein serine/threonine kinase activity
csin031737	2e-25	UNIPROTKB_O60566	BUB1B	Mitotic checkpoint serine/threonine-protein kinase BUB1 beta	9606	Homo sapiens	GO:0000776	kinetochore
csin031743	2e-39	UNIPROTKB_O93417	O93417	Caspase-3	9031	Gallus gallus	GO:0004861	cyclin-dependent protein kinase inhibitor activity
csin031749	1e-111	FB_FBgn0005640	Eip63E	Ecdysone-induced protein 63E	7227	Drosophila melanogaster	GO:0004693	cyclin-dependent protein kinase activity
csin031755	0	WB_WBGene00000958	dgk-1		6239	Caenorhabditis elegans	GO:0004143	diacylglycerol kinase activity
csin031766	2e-90	UNIPROTKB_Q92878	RAD50	DNA repair protein RAD50	9606	Homo sapiens	GO:0033674	positive regulation of kinase activity
csin031770	1e-130	FB_FBgn0004603	Src42A	Src oncogene at 42A	7227	Drosophila melanogaster	GO:0004715	non-membrane spanning protein tyrosine kinase activity
csin031774	9e-93	MGI_MGI:1201408	Srpk2	serine/arginine-rich protein specific kinase 2	10090	Mus musculus	GO:0005737	cytoplasm
csin031777	4e-41	ZFIN_ZDB-GENE-070511-1	prkcz	protein kinase C, zeta	7955	Danio rerio	GO:0004672	protein kinase activity
csin031791	6e-49	ZFIN_ZDB-GENE-040718-377	prkab1a	protein kinase, AMP-activated, beta 1 non-catalytic subunit, a	7955	Danio rerio	GO:0008150	biological_process
csin031795	2e-29	DICTYBASE_DDB_G0286125	pkgC	protein kinase 3, protein serine/threonine kinase, protein kinase, AGC group	44689	Dictyostelium discoideum	GO:0004672	protein kinase activity
csin031800	2e-23	RGD_1563691	Mapk8ip3	mitogen-activated protein kinase 8 interacting protein 3	10116	Rattus norvegicus	GO:0001701	in utero embryonic development
csin031811	1e-53	ZFIN_ZDB-GENE-041014-166	si:ch211-97m8.1	si:ch211-97m8.1	7955	Danio rerio	GO:0008440	inositol trisphosphate 3-kinase activity
csin031813	6e-16	UNIPROTKB_O00142	TK2	Thymidine kinase 2, mitochondrial	9606	Homo sapiens	GO:0016301	kinase activity
csin031866	2e-69	UNIPROTKB_Q9U9Y8	lit-1	Serine/threonine kinase NLK	6239	Caenorhabditis elegans	GO:0005515	protein binding
csin031889	2e-09	UNIPROTKB_Q4PLA5	ERBB4	Ovarian receptor tyrosine kinase erbB4 precusor	9031	Gallus gallus	GO:0005524	ATP binding
csin031929	2e-89	UNIPROTKB_P27361	MAPK3	Mitogen-activated protein kinase 3	9606	Homo sapiens	GO:0005829	cytosol
csin031975	1e-11	UNIPROTKB_Q6QI76	Q6QI76	LRRG00132	10116	Rattus norvegicus	GO:0016301	kinase activity
csin032009	5e-10	TAIR_locus:2203196	PPK1	PUTATIVE PROTEIN KINASE 1	3702	Arabidopsis thaliana	GO:0004672	protein kinase activity
csin032019	3e-35	UNIPROTKB_P00516	PRKG1	cGMP-dependent protein kinase 1	9913	Bos taurus	GO:0005794	Golgi apparatus
csin032025	1e-130	ZFIN_ZDB-GENE-050904-4	prkacbb	protein kinase, cAMP-dependent, catalytic, beta b	7955	Danio rerio	GO:0004672	protein kinase activity
csin032039	1e-25	UNIPROTKB_Q5F3X2	RCJMB04_4p22	Putative uncharacterized protein	9031	Gallus gallus	GO:0007169	transmembrane receptor protein tyrosine kinase signaling pathway
csin032048	1e-29	RGD_1563242	RGD1563242	similar to riboflavin kinase	10116	Rattus norvegicus	GO:0005739	mitochondrion
csin032106	3e-06	UNIPROTKB_Q4PLA4	ERBB4	Ovarian receptor tyrosine kinase erbB4 precusor	9031	Gallus gallus	GO:0005524	ATP binding
csin032109	1e-111	FB_FBgn0003502	Btk29A	Btk family kinase at 29A	7227	Drosophila melanogaster	GO:0004713	protein tyrosine kinase activity
csin032129	2e-91	UNIPROTKB_A5D984	PKM2	Pyruvate kinase	9913	Bos taurus	GO:0006096	glycolysis
csin032151	9e-46	RGD_1590880	Pan3	PAN3 polyA specific ribonuclease subunit homolog (S. cerevisiae)	10116	Rattus norvegicus	GO:0004672	protein kinase activity
csin032163	1e-57	UNIPROTKB_Q0II59	PDXK	Pyridoxal kinase	9913	Bos taurus	GO:0031403	lithium ion binding
csin032193	6e-47	RGD_1586025	Magi1	membrane associated guanylate kinase, WW and PDZ domain containing 1	10116	Rattus norvegicus	GO:0000166	nucleotide binding
csin032211	3e-78	RGD_1309573	Aurkc	aurora kinase C	10116	Rattus norvegicus	GO:0000166	nucleotide binding
csin032235	9e-24	ZFIN_ZDB-GENE-070626-2	mark1	MAP/microtubule affinity-regulating kinase 1	7955	Danio rerio	GO:0004672	protein kinase activity
csin032253	1e-161	FB_FBgn0004624	CaMKII	Calcium/calmodulin-dependent protein kinase II	7227	Drosophila melanogaster	GO:0004683	calmodulin-dependent protein kinase activity
csin032256	1e-113	FB_FBgn0000017	Abl	Abl tyrosine kinase	7227	Drosophila melanogaster	GO:0004713	protein tyrosine kinase activity
csin032267	2e-07	RGD_1359648	Skp1	S-phase kinase-associated protein 1	10116	Rattus norvegicus	GO:0004842	ubiquitin-protein ligase activity
csin032287	4e-78	UNIPROTKB_Q8ND76	CCNY	Cyclin-Y	9606	Homo sapiens	GO:0016538	cyclin-dependent protein kinase regulator activity
csin032295	0	UNIPROTKB_A9CB59	FLNA	Filamin A, alpha (Predicted)	9555	Papio anubis	GO:0043123	positive regulation of I-kappaB kinase/NF-kappaB cascade
csin032300	1e-104	ZFIN_ZDB-GENE-080320-1	nlk2	nemo like kinase, type 2	7955	Danio rerio	GO:0004672	protein kinase activity
csin032307	1e-50	ZFIN_ZDB-GENE-050417-76	camk4	calcium/calmodulin-dependent protein kinase IV	7955	Danio rerio	GO:0004672	protein kinase activity
csin032312	1e-106	WB_WBGene00002694	let-502		6239	Caenorhabditis elegans	GO:0004674	protein serine/threonine kinase activity
csin032333	3e-52	RGD_69414	Glrx3	glutaredoxin 3	10116	Rattus norvegicus	GO:0005080	protein kinase C binding
csin032352	4e-70	UNIPROTKB_Q16816	PHKG1	Phosphorylase b kinase gamma catalytic chain, skeletal muscle isoform	9606	Homo sapiens	GO:0005524	ATP binding
csin032361	2e-12	UNIPROTKB_P35790	CHKA	Choline kinase alpha	9606	Homo sapiens	GO:0004104	cholinesterase activity
csin032379	6e-73	UNIPROTKB_Q90891	MAP2K2	Dual specificity mitogen-activated protein kinase kinase 2	9031	Gallus gallus	GO:0004674	protein serine/threonine kinase activity
csin032386	3e-65	FB_FBgn0035632	Ppat-Dpck	Bifunctional Phosphopantetheine adenylyltransferase - Dephospho-CoA kinase	7227	Drosophila melanogaster	GO:0015937	coenzyme A biosynthetic process
csin032388	1e-98	UNIPROTKB_Q6DJ17	mapk14	Mitogen-activated protein kinase 14	8364	Xenopus (Silurana) tropicalis	GO:0004707	MAP kinase activity
csin032404	6e-45	FB_FBgn0013984	InR	Insulin-like receptor	7227	Drosophila melanogaster	GO:0004713	protein tyrosine kinase activity
csin032405	3e-32	UNIPROTKB_P14616	INSRR	Insulin receptor-related protein	9606	Homo sapiens	GO:0004714	transmembrane receptor protein tyrosine kinase activity
csin032442	1e-54	RGD_1306069	Vrk1	vaccinia related kinase 1	10116	Rattus norvegicus	GO:0000166	nucleotide binding
csin032453	1e-129	FB_FBgn0259168	mnb	minibrain	7227	Drosophila melanogaster	GO:0004674	protein serine/threonine kinase activity
csin032454	0	FB_FBgn0005666	bt	bent	7227	Drosophila melanogaster	GO:0004687	myosin light chain kinase activity
csin032458	6e-18	UNIPROTKB_Q86V86	PIM3	Serine/threonine-protein kinase pim-3	9606	Homo sapiens	GO:0004674	protein serine/threonine kinase activity
csin032470	6e-10	RGD_2771	Gucy2c	guanylate cyclase 2C	10116	Rattus norvegicus	GO:0004672	protein kinase activity
csin032504	1e-97	MGI_MGI:102956	Cdk7	cyclin-dependent kinase 7	10090	Mus musculus	GO:0045449	regulation of transcription
csin032505	3e-18	MGI_MGI:2446159	Itpk1	inositol 1,3,4-triphosphate 5/6 kinase	10090	Mus musculus	GO:0005622	intracellular
csin032507	4e-45	UNIPROTKB_P53602	MVD	Diphosphomevalonate decarboxylase	9606	Homo sapiens	GO:0016301	kinase activity
csin032514	3e-64	UNIPROTKB_P21359	NF1	Neurofibromin	9606	Homo sapiens	GO:0006469	negative regulation of protein kinase activity
csin032518	1e-37	RGD_1303151	Adipor1	adiponectin receptor 1	10116	Rattus norvegicus	GO:0019901	protein kinase binding
csin032531	2e-39	WB_WBGene00006759	unc-22		6239	Caenorhabditis elegans	GO:0004672	protein kinase activity
csin032540	1e-38	UNIPROTKB_P05696	Prkca	Protein kinase C alpha type	10116	Rattus norvegicus	GO:0008270	zinc ion binding
csin032554	2e-93	UNIPROTKB_P42683	LCK	Proto-oncogene tyrosine-protein kinase LCK	9031	Gallus gallus	GO:0004715	non-membrane spanning protein tyrosine kinase activity
csin032662	1e-36	UNIPROTKB_Q8JG32	MNB	Minibrain protein kinase	9031	Gallus gallus	GO:0000166	nucleotide binding
csin032678	1e-146	MGI_MGI:1916812	Cdk13	cyclin-dependent kinase 13	10090	Mus musculus	GO:0004693	cyclin-dependent protein kinase activity
csin032780	4e-31	FB_FBgn0002466	sti	sticky	7227	Drosophila melanogaster	GO:0004674	protein serine/threonine kinase activity
csin032796	1e-94	UNIPROTKB_Q92630	DYRK2	Dual specificity tyrosine-phosphorylation-regulated kinase 2	9606	Homo sapiens	GO:0004713	protein tyrosine kinase activity
csin032832	3e-82	MGI_MGI:87860	Abl2	v-abl Abelson murine leukemia viral oncogene homolog 2 (arg, Abelson-related gene)	10090	Mus musculus	GO:0016301	kinase activity
csin032836	2e-30	UNIPROTKB_Q2KIP2	GSG2	Germ cell associated 2 (Haspin)	9913	Bos taurus	GO:0007243	intracellular protein kinase cascade
csin032950	9e-72	UNIPROTKB_P05771	PRKCB	Protein kinase C beta type	9606	Homo sapiens	GO:0035403	histone kinase activity (H3-T6 specific)
csin033067	3e-66	UNIPROTKB_Q8WZ42	TTN	Titin	9606	Homo sapiens	GO:0004674	protein serine/threonine kinase activity
csin033114	1e-74	RGD_68371	Mtor	mechanistic target of rapamycin (serine/threonine kinase)	10116	Rattus norvegicus	GO:0000082	G1/S transition of mitotic cell cycle
csin033124	1e-14	UNIPROTKB_Q16543	CDC37	Hsp90 co-chaperone Cdc37	9606	Homo sapiens	GO:0000079	regulation of cyclin-dependent protein kinase activity
csin033173	1e-21	UNIPROTKB_Q5F480	ITPK1	Inositol-tetrakisphosphate 1-kinase	9031	Gallus gallus	GO:0016740	transferase activity
csin033249	1e-21	WB_WBGene00006820	unc-89		6239	Caenorhabditis elegans	GO:0004672	protein kinase activity
csin033253	1e-62	WB_WBGene00007849	tbc-19		6239	Caenorhabditis elegans	GO:0004714	transmembrane receptor protein tyrosine kinase activity
csin033297	4e-32	UNIPROTKB_Q2TBV5	GTF2H2	General transcription factor IIH subunit 2	9913	Bos taurus	GO:0004672	protein kinase activity
csin033306	5e-11	UNIPROTKB_Q90ZI1	pcaf	PCAF	9031	Gallus gallus	GO:0045736	negative regulation of cyclin-dependent protein kinase activity
csin033347	5e-29	MGI_MGI:1918341	Cdkl1	cyclin-dependent kinase-like 1 (CDC2-related kinase)	10090	Mus musculus	GO:0005524	ATP binding
csin033353	4e-25	FB_FBgn0036544	CG6114		7227	Drosophila melanogaster	GO:0004674	protein serine/threonine kinase activity
csin033561	3e-15	FB_FBgn0085409	CG34380		7227	Drosophila melanogaster	GO:0004716	receptor signaling protein tyrosine kinase activity
csin033593	7e-26	UNIPROTKB_Q13976	PRKG1	cGMP-dependent protein kinase 1	9606	Homo sapiens	GO:0004674	protein serine/threonine kinase activity
csin033595	3e-09	RGD_1359708	Git2	G protein-coupled receptor kinase interacting ArfGAP 2	10116	Rattus norvegicus	GO:0004872	receptor activity
csin033597	2e-42	RGD_1312039	Dyrk2	dual-specificity tyrosine-(Y)-phosphorylation regulated kinase 2	10116	Rattus norvegicus	GO:0000287	magnesium ion binding
csin033608	4e-25	UNIPROTKB_Q9NYB9	ABI2	Abl interactor 2	9606	Homo sapiens	GO:0019900	kinase binding
csin033686	3e-30	UNIPROTKB_Q99638	RAD9A	Cell cycle checkpoint control protein RAD9A	9606	Homo sapiens	GO:0019901	protein kinase binding
csin033734	3e-28	WB_WBGene00009575	F40F8.1		6239	Caenorhabditis elegans	GO:0019205	nucleobase, nucleoside, nucleotide kinase activity
csin033751	8e-44	UNIPROTKB_Q13535	ATR	Serine/threonine-protein kinase ATR	9606	Homo sapiens	GO:0000166	nucleotide binding
csin033869	1e-139	FB_FBgn0027587	CG7028		7227	Drosophila melanogaster	GO:0004674	protein serine/threonine kinase activity
csin033875	9e-42	UNIPROTKB_P22607	FGFR3	Fibroblast growth factor receptor 3	9606	Homo sapiens	GO:0004713	protein tyrosine kinase activity
csin033887	4e-14	FB_FBgn0014073	Tie	Tie-like receptor tyrosine kinase	7227	Drosophila melanogaster	GO:0004713	protein tyrosine kinase activity
csin033917	1e-140	FB_FBgn0000442	Pkg21D	cGMP-dependent protein kinase 21D	7227	Drosophila melanogaster	GO:0004692	cGMP-dependent protein kinase activity
csin033918	3e-25	UNIPROTKB_A6QLB8	GSK3A	GSK3A protein	9913	Bos taurus	GO:0004674	protein serine/threonine kinase activity
csin033960	4e-19	ZFIN_ZDB-GENE-041210-210	cerk	ceramide kinase	7955	Danio rerio	GO:0004143	diacylglycerol kinase activity
csin033977	9e-61	RGD_628857	Pank4	pantothenate kinase 4	10116	Rattus norvegicus	GO:0000166	nucleotide binding
csin034079	2e-15	FB_FBgn0026170	smt3	smt3	7227	Drosophila melanogaster	GO:0043406	positive regulation of MAP kinase activity
csin034117	7e-26	RGD_1564793	Stk38l	serine/threonine kinase 38 like	10116	Rattus norvegicus	GO:0000166	nucleotide binding
csin034132	3e-12	UNIPROTKB_P21359	NF1	Neurofibromin	9606	Homo sapiens	GO:0006469	negative regulation of protein kinase activity
csin034266	1e-87	FB_FBgn0003178	PyK	Pyruvate kinase	7227	Drosophila melanogaster	GO:0016310	phosphorylation
csin034326	3e-55	UNIPROTKB_Q6ZWH5	NEK10	Serine/threonine-protein kinase Nek10	9606	Homo sapiens	GO:0016740	transferase activity
csin034336	3e-24	UNIPROTKB_A6QLJ0	ERCC2	TFIIH basal transcription factor complex helicase XPD subunit	9913	Bos taurus	GO:0004672	protein kinase activity
csin034353	1e-132	ZFIN_ZDB-GENE-030903-5	fyna	FYN oncogene related to SRC, FGR, YES a	7955	Danio rerio	GO:0045859	regulation of protein kinase activity
csin034365	1e-106	FB_FBgn0003371	sgg	shaggy	7227	Drosophila melanogaster	GO:0004674	protein serine/threonine kinase activity
csin034405	1e-65	ZFIN_ZDB-GENE-030131-6104	ror1	receptor tyrosine kinase-like orphan receptor 1	7955	Danio rerio	GO:0004713	protein tyrosine kinase activity
csin034425	2e-49	ZFIN_ZDB-GENE-030113-2	ttna	titin a	7955	Danio rerio	GO:0004672	protein kinase activity
csin034468	7e-13	FB_FBgn0027587	CG7028		7227	Drosophila melanogaster	GO:0004674	protein serine/threonine kinase activity
csin034480	1e-38	UNIPROTKB_Q8IUH5	ZDHHC17	Palmitoyltransferase ZDHHC17	9606	Homo sapiens	GO:0043123	positive regulation of I-kappaB kinase/NF-kappaB cascade
csin034559	4e-20	RGD_1304625	Map3k6	mitogen-activated protein kinase kinase kinase 6	10116	Rattus norvegicus	GO:0000166	nucleotide binding
csin034579	8e-39	FB_FBgn0015295	shark	SH2 ankyrin repeat kinase	7227	Drosophila melanogaster	GO:0045199	maintenance of epithelial cell apical/basal polarity
csin034609	2e-36	UNIPROTKB_Q0V8S0	HGS	Hepatocyte growth factor-regulated tyrosine kinase substrate	9913	Bos taurus	GO:0005737	cytoplasm
csin034645	6e-55	FB_FBgn0031995	CG8475		7227	Drosophila melanogaster	GO:0005964	phosphorylase kinase complex
csin034646	1e-127	UNIPROTKB_D3ZAR2	Mast2	Uncharacterized protein	10116	Rattus norvegicus	GO:0004674	protein serine/threonine kinase activity
csin034680	1e-09	FB_FBgn0038603	PKD	Protein Kinase D	7227	Drosophila melanogaster	GO:0019992	diacylglycerol binding
csin034699	2e-16	UNIPROTKB_A7MB69	DAPK3	DAPK3 protein	9913	Bos taurus	GO:0004674	protein serine/threonine kinase activity
csin034771	5e-14	FB_FBgn0085409	CG34380		7227	Drosophila melanogaster	GO:0004716	receptor signaling protein tyrosine kinase activity
csin034820	1e-30	RGD_620591	Rap2b	RAP2B, member of RAS oncogene family	10116	Rattus norvegicus	GO:0061097	regulation of protein tyrosine kinase activity
csin034823	3e-28	UNIPROTKB_Q8TF76	GSG2	Serine/threonine-protein kinase haspin	9606	Homo sapiens	GO:0005634	nucleus
csin034825	1e-107	RGD_68371	Mtor	mechanistic target of rapamycin (serine/threonine kinase)	10116	Rattus norvegicus	GO:0000082	G1/S transition of mitotic cell cycle
csin034838	2e-18	FB_FBgn0015295	shark	SH2 ankyrin repeat kinase	7227	Drosophila melanogaster	GO:0045199	maintenance of epithelial cell apical/basal polarity
csin034855	5e-47	UNIPROTKB_O95747	OXSR1	Serine/threonine-protein kinase OSR1	9606	Homo sapiens	GO:0006468	protein phosphorylation
csin034871	1e-107	FB_FBgn0039908	Asator	Asator	7227	Drosophila melanogaster	GO:0004674	protein serine/threonine kinase activity
csin034878	4e-30	RGD_708455	Taok1	TAO kinase 1	10116	Rattus norvegicus	GO:0000166	nucleotide binding
csin034931	9e-29	FB_FBgn0053519	Unc-89	Unc-89	7227	Drosophila melanogaster	GO:0004674	protein serine/threonine kinase activity
csin034993	5e-08	ZFIN_ZDB-GENE-061013-96	pi4kb	phosphatidylinositol 4-kinase, catalytic, beta	7955	Danio rerio	GO:0004430	1-phosphatidylinositol 4-kinase activity
csin035023	4e-50	RGD_3591	Ros1	c-ros oncogene 1 , receptor tyrosine kinase	10116	Rattus norvegicus	GO:0000166	nucleotide binding
csin035102	2e-56	ZFIN_ZDB-GENE-040426-1110	strap	serine/threonine kinase receptor associated protein	7955	Danio rerio	GO:0016301	kinase activity
csin035123	6e-06	UNIPROTKB_Q02297	NRG1	Pro-neuregulin-1, membrane-bound isoform	9606	Homo sapiens	GO:0030296	protein tyrosine kinase activator activity
csin035211	6e-10	FB_FBgn0010269	Dsor1	Downstream of raf1	7227	Drosophila melanogaster	GO:0004708	MAP kinase kinase activity
csin035217	3e-62	UNIPROTKB_P24941	CDK2	Cell division protein kinase 2	9606	Homo sapiens	GO:0005515	protein binding
csin035257	6e-20	ZFIN_ZDB-GENE-030113-2	ttna	titin a	7955	Danio rerio	GO:0004672	protein kinase activity
csin035330	3e-60	MGI_MGI:1913353	Carkd	carbohydrate kinase domain containing	10090	Mus musculus	GO:0005739	mitochondrion
csin035421	6e-10	UNIPROTKB_P16066	NPR1	Atrial natriuretic peptide receptor 1	9606	Homo sapiens	GO:0019901	protein kinase binding
csin035447	6e-79	FB_FBgn0014001	Pak	PAK-kinase	7227	Drosophila melanogaster	GO:0005925	focal adhesion
csin035575	7e-21	WB_WBGene00000812	csk-1		6239	Caenorhabditis elegans	GO:0004672	protein kinase activity
csin035805	7e-87	UNIPROTKB_P05771	PRKCB	Protein kinase C beta type	9606	Homo sapiens	GO:0035403	histone kinase activity (H3-T6 specific)
csin035806	1e-33	UNIPROTKB_Q3YI10	PRKAG1	5'-AMP-activated protein kinase gamma-1 non-catalytic subunit variant 1	9031	Gallus gallus	GO:0016301	kinase activity
csin035881	1e-94	FB_FBgn0000723	Fps85D	Fps oncogene analog	7227	Drosophila melanogaster	GO:0004713	protein tyrosine kinase activity
csin035944	1e-57	FB_FBgn0086736	GckIII	Germinal centre kinase III	7227	Drosophila melanogaster	GO:0006468	protein phosphorylation
csin035974	8e-17	UNIPROTKB_E0AE18	EGFR	Epidermal growth factor receptor	9913	Bos taurus	GO:0004716	receptor signaling protein tyrosine kinase activity
csin036053	2e-84	ZFIN_ZDB-GENE-050522-58	mobkl1ab	MOB1, Mps One Binder kinase activator-like 1A (yeast), genome duplicate b	7955	Danio rerio	GO:0005515	protein binding
csin036075	9e-95	UNIPROTKB_A6QLN8	SCYL2	SCYL2 protein	9913	Bos taurus	GO:0004672	protein kinase activity
csin036143	1e-92	ZFIN_ZDB-GENE-040426-1927	riok1	RIO kinase 1 (yeast)	7955	Danio rerio	GO:0004674	protein serine/threonine kinase activity
csin036217	2e-61	UNIPROTKB_Q5ZKN1	CDK9	Cell division protein kinase 9	9031	Gallus gallus	GO:0016740	transferase activity
csin036223	6e-28	MGI_MGI:1890645	Nek7	NIMA (never in mitosis gene a)-related expressed kinase 7	10090	Mus musculus	GO:0000166	nucleotide binding
csin036358	3e-82	UNIPROTKB_Q5RKH5	Phkb	Phosphorylase kinase, beta	10116	Rattus norvegicus	GO:0003824	catalytic activity
csin036465	6e-80	MGI_MGI:1918711	Ptk7	PTK7 protein tyrosine kinase 7	10090	Mus musculus	GO:0001843	neural tube closure
csin036477	7e-30	FB_FBgn0036368	CG10738		7227	Drosophila melanogaster	GO:0004672	protein kinase activity
csin036495	9e-30	UNIPROTKB_Q32XW6	ACVR2B	Activin A receptor type IIB	9913	Bos taurus	GO:0004702	receptor signaling protein serine/threonine kinase activity
csin036557	6e-30	FB_FBgn0031995	CG8475		7227	Drosophila melanogaster	GO:0005964	phosphorylase kinase complex
csin036630	4e-14	FB_FBgn0034568	CG3216		7227	Drosophila melanogaster	GO:0004672	protein kinase activity
csin036640	1e-38	RGD_62011	Igbp1	immunoglobulin (CD79A) binding protein 1	10116	Rattus norvegicus	GO:0031434	mitogen-activated protein kinase kinase binding
csin036663	1e-72	SGD_S000003700	TPK1	cAMP-dependent protein kinase catalytic subunit	4932	Saccharomyces cerevisiae	GO:0005952	cAMP-dependent protein kinase complex
csin036707	5e-22	UNIPROTKB_Q9ULU4	ZMYND8	Protein kinase C-binding protein 1	9606	Homo sapiens	GO:0008270	zinc ion binding
csin036717	3e-80	UNIPROTKB_P49903	SEPHS1	Selenide, water dikinase 1	9606	Homo sapiens	GO:0016740	transferase activity
csin036764	3e-36	UNIPROTKB_P36897	TGFBR1	TGF-beta receptor type-1	9606	Homo sapiens	GO:0051897	positive regulation of protein kinase B signaling cascade
csin036772	5e-46	FB_FBgn0036511	CG6498		7227	Drosophila melanogaster	GO:0004674	protein serine/threonine kinase activity
csin036816	2e-10	UNIPROTKB_Q8AXY6	MUSK	Muscle, skeletal receptor tyrosine protein kinase	9031	Gallus gallus	GO:0008582	regulation of synaptic growth at neuromuscular junction
csin036933	4e-25	FB_FBgn0010407	Ror	Ror	7227	Drosophila melanogaster	GO:0004714	transmembrane receptor protein tyrosine kinase activity
csin036965	3e-21	UNIPROTKB_Q15700	DLG2	Disks large homolog 2	9606	Homo sapiens	GO:0004385	guanylate kinase activity
csin036981	4e-77	UNIPROTKB_Q2M2I8	AAK1	AP2-associated protein kinase 1	9606	Homo sapiens	GO:0006468	protein phosphorylation
csin037021	0	MGI_MGI:1354962	Copb2	coatomer protein complex, subunit beta 2 (beta prime)	10090	Mus musculus	GO:0005080	protein kinase C binding
csin037024	1e-52	FB_FBgn0036368	CG10738		7227	Drosophila melanogaster	GO:0004672	protein kinase activity
csin037030	1e-138	ZFIN_ZDB-GENE-070424-87	zgc:162290	zgc:162290	7955	Danio rerio	GO:0004672	protein kinase activity
csin037045	5e-48	UNIPROTKB_Q3SZM9	NAGK	N-acetyl-D-glucosamine kinase	9913	Bos taurus	GO:0005625	soluble fraction
csin037082	1e-172	UNIPROTKB_P54132	BLM	Bloom syndrome protein	9606	Homo sapiens	GO:0000079	regulation of cyclin-dependent protein kinase activity
