# Supplementary material for: The draft genome of the carcinogenic human liver fluke Clonorchis sinensis
Source: Genome Biol. 2011 Oct 24;12(10):R107. doi: 10.1186/gb-2011-12-10-r107 (PMC3333777; doi:10.1186/gb-2011-12-10-r107)
Supplement: Additional file 6 — Key molecules of C. sinenisis. Table S12: glycolysis molecules of C. sinensis. Table S13: protease molecules of C. sinensis. Table S14: kinase molecules of C. sinensis. Table S15: phosphatase molecules of C. sinensis. Table S16: tegument molecules of C. sinensis. Table S17: ES molecules of C. sinensis. Table S18: host binding molecules of C. sinensis. Table S19: sex determination molecules of C. sinensis. Table S20: CCA-related molecules of C. sinensis. [file gb-2011-12-10-r107-S6.ZIP › Additional file 3/Table S15.xls]

## Sheet: phosphatase molecules
Table S15. Phosphatase molecules of C. sinensis
gene_id	e_value	subgene_id	subgene_name	subgene_anno	species_id	species_name	go_id	go_des
csin000021	9e-48	RGD_2917	Insr	insulin receptor	10116	Rattus norvegicus	GO:0019903	protein phosphatase binding
csin000048	4e-37	WB_WBGene00007302	C04F12.8		6239	Caenorhabditis elegans	GO:0008138	protein tyrosine/serine/threonine phosphatase activity
csin000260	3e-14	UNIPROTKB_O75943	RAD17	Cell cycle checkpoint protein RAD17	9606	Homo sapiens	GO:0017111	nucleoside-triphosphatase activity
csin000263	3e-08	RGD_3089	Minpp1	multiple inositol polyphosphate histidine phosphatase 1	10116	Rattus norvegicus	GO:0003993	acid phosphatase activity
csin000271	1e-13	UNIPROTKB_Q92170	HiPER1	Histidine phosphatase of the endoplasmic reticulum	9031	Gallus gallus	GO:0003993	acid phosphatase activity
csin000286	5e-24	UNIPROTKB_O75962	TRIO	Triple functional domain protein	9606	Homo sapiens	GO:0007185	transmembrane receptor protein tyrosine phosphatase signaling pathway
csin000564	1e-32	ZFIN_ZDB-GENE-030131-5428	ppp6r2	protein phosphatase 6, regulatory subunit 2	7955	Danio rerio	GO:0005575	cellular_component
csin000654	3e-06	UNIPROTKB_Q8IUL8	CILP2	Cartilage intermediate layer protein 2	9606	Homo sapiens	GO:0004035	alkaline phosphatase activity
csin000681	1e-134	RGD_621663	Csnk2a1	casein kinase 2, alpha 1 polypeptide	10116	Rattus norvegicus	GO:0019888	protein phosphatase regulator activity
csin000721	2e-93	UNIPROTKB_Q2KIV7	PPA2	Pyrophosphatase (Inorganic) 2	9913	Bos taurus	GO:0004427	inorganic diphosphatase activity
csin000814	7e-51	ZFIN_ZDB-GENE-040426-1618	timm50	translocase of inner mitochondrial membrane 50 homolog (yeast)	7955	Danio rerio	GO:0016791	phosphatase activity
csin000832	5e-90	RGD_1303331	Pnkp	polynucleotide kinase 3'-phosphatase	10116	Rattus norvegicus	GO:0005515	protein binding
csin000837	9e-38	UNIPROTKB_Q801X6	PHACTR1	Phosphatase and actin regulator 1	9031	Gallus gallus	GO:0030054	cell junction
csin001107	1e-44	UNIPROTKB_Q9NVI7	ATAD3A	ATPase family AAA domain-containing protein 3A	9606	Homo sapiens	GO:0017111	nucleoside-triphosphatase activity
csin001146	3e-20	FB_FBgn0036369	CG10089		7227	Drosophila melanogaster	GO:0008138	protein tyrosine/serine/threonine phosphatase activity
csin001201	3e-21	ZFIN_ZDB-GENE-050517-5	abca5	ATP-binding cassette, sub-family A (ABC1), member 5	7955	Danio rerio	GO:0017111	nucleoside-triphosphatase activity
csin001223	1e-56	UNIPROTKB_Q9BQK8	LPIN3	Phosphatidate phosphatase LPIN3	9606	Homo sapiens	GO:0005634	nucleus
csin001287	1e-62	RGD_1308431	Tor1b	torsin family 1, member B	10116	Rattus norvegicus	GO:0017111	nucleoside-triphosphatase activity
csin001385	1e-148	UNIPROTKB_Q8AVH9	ppp2ca	Serine/threonine-protein phosphatase	8355	Xenopus laevis	GO:0046982	protein heterodimerization activity
csin001405	1e-103	ZFIN_ZDB-GENE-040426-2087	rngtt	RNA guanylyltransferase and 5'-phosphatase	7955	Danio rerio	GO:0004484	mRNA guanylyltransferase activity
csin001436	6e-44	UNIPROTKB_Q17QY9	PPP1R9A	Protein phosphatase 1, regulatory (Inhibitor) subunit 9A	9913	Bos taurus	GO:0005515	protein binding
csin001446	1e-122	RGD_620919	Ppp2r2a	protein phosphatase 2 (formerly 2A), regulatory subunit B, alpha isoform	10116	Rattus norvegicus	GO:0000159	protein phosphatase type 2A complex
csin001758	5e-93	UNIPROTKB_Q8AVI4	shoc2	Leucine-rich repeat protein SHOC-2	8355	Xenopus laevis	GO:0000164	protein phosphatase type 1 complex
csin001786	1e-172	RGD_3375	Ppp1ca	protein phosphatase 1, catalytic subunit, alpha isoform	10116	Rattus norvegicus	GO:0000164	protein phosphatase type 1 complex
csin001844	0	UNIPROTKB_Q5ZIM8	RCJMB04_24n15	Serine/threonine-protein phosphatase	9031	Gallus gallus	GO:0043204	perikaryon
csin002171	8e-16	MGI_MGI:108412	Ppap2a	phosphatidic acid phosphatase type 2A	10090	Mus musculus	GO:0016787	hydrolase activity
csin002198	3e-13	UNIPROTKB_Q96KR7	PHACTR3	Phosphatase and actin regulator 3	9606	Homo sapiens	GO:0004864	phosphoprotein phosphatase inhibitor activity
csin002200	5e-10	UNIPROTKB_O75170	PPP6R2	Serine/threonine-protein phosphatase 6 regulatory subunit 2	9606	Homo sapiens	GO:0005515	protein binding
csin002313	1e-15	UNIPROTKB_P23467	PTPRB	Receptor-type tyrosine-protein phosphatase beta	9606	Homo sapiens	GO:0016311	dephosphorylation
csin002382	6e-82	ZFIN_ZDB-GENE-030616-511	abcc4	ATP-binding cassette, sub-family C (CFTR/MRP), member 4	7955	Danio rerio	GO:0017111	nucleoside-triphosphatase activity
csin002399	7e-97	UNIPROTKB_Q92539	LPIN2	Phosphatidate phosphatase LPIN2	9606	Homo sapiens	GO:0005737	cytoplasm
csin002413	1e-169	ZFIN_ZDB-GENE-020419-27	mcm7	MCM7 minichromosome maintenance deficient 7 (S. cerevisiae)	7955	Danio rerio	GO:0017111	nucleoside-triphosphatase activity
csin002421	0	UNIPROTKB_Q5ZMU9	vcp	Putative uncharacterized protein	9031	Gallus gallus	GO:0017111	nucleoside-triphosphatase activity
csin002596	1e-67	UNIPROTKB_Q90ZK6	ACVR1	Activin receptor type-1	9031	Gallus gallus	GO:0010694	positive regulation of alkaline phosphatase activity
csin002681	1e-56	ZFIN_ZDB-GENE-050506-131	zgc:174506	zgc:174506	7955	Danio rerio	GO:0017111	nucleoside-triphosphatase activity
csin002706	3e-34	ZFIN_ZDB-GENE-090313-52	ptpn9b	protein tyrosine phosphatase, non-receptor type 9, b	7955	Danio rerio	GO:0016791	phosphatase activity
csin002736	1e-16	ZFIN_ZDB-GENE-070720-14	ppfia4	protein tyrosine phosphatase, receptor type, f polypeptide (PTPRF), interacting protein (liprin), alpha 4	7955	Danio rerio	GO:0005575	cellular_component
csin002829	1e-10	ZFIN_ZDB-GENE-010724-11	mypt2	myosin phosphatase, target subunit 2	7955	Danio rerio	GO:0005575	cellular_component
csin002922	5e-55	TAIR_locus:2047344	AT2G25070		3702	Arabidopsis thaliana	GO:0004722	protein serine/threonine phosphatase activity
csin003014	1e-63	UNIPROTKB_Q05D32	CTDSPL2	CTD small phosphatase-like protein 2	9606	Homo sapiens	GO:0004721	phosphoprotein phosphatase activity
csin003028	1e-160	UNIPROTKB_Q5ZKU2	RCJMB04_9c6	Putative uncharacterized protein	9031	Gallus gallus	GO:0017111	nucleoside-triphosphatase activity
csin003038	4e-69	RGD_1310172	Dullard	Dullard homolog (Xenopus laevis)	10116	Rattus norvegicus	GO:0004722	protein serine/threonine phosphatase activity
csin003373	2e-33	MGI_MGI:103013	Cacna1c	calcium channel, voltage-dependent, L type, alpha 1C subunit	10090	Mus musculus	GO:0051721	protein phosphatase 2A binding
csin003555	1e-74	ZFIN_ZDB-GENE-030616-449	ptpn4a	protein tyrosine phosphatase, non-receptor type 4, a	7955	Danio rerio	GO:0016311	dephosphorylation
csin003604	4e-76	UNIPROTKB_Q9H3S7	PTPN23	Tyrosine-protein phosphatase non-receptor type 23	9606	Homo sapiens	GO:0016787	hydrolase activity
csin003647	0	UNIPROTKB_Q5ZIT7	RCJMB04_23k2	Putative uncharacterized protein	9031	Gallus gallus	GO:0017111	nucleoside-triphosphatase activity
csin003652	4e-29	UNIPROTKB_Q32KV9	PPAP2A	Phosphatidic acid phosphatase type 2A	9913	Bos taurus	GO:0016020	membrane
csin003672	4e-39	UNIPROTKB_Q9BUM1	G6PC3	Glucose-6-phosphatase 3	9606	Homo sapiens	GO:0006094	gluconeogenesis
csin003857	5e-95	FB_FBgn0004369	Ptp99A	Protein tyrosine phosphatase 99A	7227	Drosophila melanogaster	GO:0005886	plasma membrane
csin003862	2e-14	UNIPROTKB_O43426	SYNJ1	Synaptojanin-1	9606	Homo sapiens	GO:0004445	inositol-polyphosphate 5-phosphatase activity
csin003866	1e-13	FB_FBgn0034691	synj	synaptojanin	7227	Drosophila melanogaster	GO:0004445	inositol-polyphosphate 5-phosphatase activity
csin003867	6e-33	ZFIN_ZDB-GENE-030131-9180	synj1	synaptojanin 1	7955	Danio rerio	GO:0004437	inositol or phosphatidylinositol phosphatase activity
csin003942	0	ZFIN_ZDB-GENE-040426-1523	abcc2	ATP-binding cassette, sub-family C (CFTR/MRP), member 2	7955	Danio rerio	GO:0017111	nucleoside-triphosphatase activity
csin003996	3e-98	UNIPROTKB_Q5ZMC5	RCJMB04_2i19	Putative uncharacterized protein	9031	Gallus gallus	GO:0017111	nucleoside-triphosphatase activity
csin004279	2e-11	UNIPROTKB_Q6UVK1	CSPG4	Chondroitin sulfate proteoglycan 4	9606	Homo sapiens	GO:0005082	receptor signaling protein tyrosine phosphatase signaling protein activity
csin004349	1e-111	RGD_1304849	Atad2	ATPase family, AAA domain containing 2	10116	Rattus norvegicus	GO:0017111	nucleoside-triphosphatase activity
csin004383	6e-39	UNIPROTKB_Q5ZI95	RCJMB04_29a13	Putative uncharacterized protein	9031	Gallus gallus	GO:0017111	nucleoside-triphosphatase activity
csin004481	3e-63	FB_FBgn0000711	flw	flapwing	7227	Drosophila melanogaster	GO:0004722	protein serine/threonine phosphatase activity
csin004482	6e-63	TAIR_locus:2063942	TOPP4	AT2G39840	3702	Arabidopsis thaliana	GO:0000164	protein phosphatase type 1 complex
csin004761	1e-117	ZFIN_ZDB-GENE-041114-141	katnal1	katanin p60 subunit A-like 1	7955	Danio rerio	GO:0017111	nucleoside-triphosphatase activity
csin004789	1e-60	RGD_61965	Ptpn1	protein tyrosine phosphatase, non-receptor type 1	10116	Rattus norvegicus	GO:0004725	protein tyrosine phosphatase activity
csin004813	1e-126	FB_FBgn0000346	comt	comatose	7227	Drosophila melanogaster	GO:0017111	nucleoside-triphosphatase activity
csin004820	7e-38	RGD_621598	Lonp1	lon peptidase 1, mitochondrial	10116	Rattus norvegicus	GO:0017111	nucleoside-triphosphatase activity
csin004879	8e-72	ZFIN_ZDB-GENE-040426-2871	nvl	nuclear VCP-like	7955	Danio rerio	GO:0017111	nucleoside-triphosphatase activity
csin004908	3e-15	WB_WBGene00015161	pho-5		6239	Caenorhabditis elegans	GO:0003993	acid phosphatase activity
csin005091	3e-91	ZFIN_ZDB-GENE-070424-84	abcg1	ATP-binding cassette, sub-family G (WHITE), member 1	7955	Danio rerio	GO:0017111	nucleoside-triphosphatase activity
csin005147	1e-172	RGD_3375	Ppp1ca	protein phosphatase 1, catalytic subunit, alpha isoform	10116	Rattus norvegicus	GO:0000164	protein phosphatase type 1 complex
csin005189	1e-40	ZFIN_ZDB-GENE-050306-40	zgc:113200	zgc:113200	7955	Danio rerio	GO:0003993	acid phosphatase activity
csin005213	3e-21	UNIPROTKB_Q9NRW4	DUSP22	Dual specificity protein phosphatase 22	9606	Homo sapiens	GO:0006470	protein dephosphorylation
csin005238	8e-49	FB_FBgn0036556	CG5830		7227	Drosophila melanogaster	GO:0016791	phosphatase activity
csin005350	1e-104	RGD_1311511	Inpp5b	inositol polyphosphate-5-phosphatase B	10116	Rattus norvegicus	GO:0003674	molecular_function
csin005376	3e-71	ZFIN_ZDB-GENE-050417-471	nubp1	nucleotide binding protein 1 (MinD homolog, E. coli)	7955	Danio rerio	GO:0017111	nucleoside-triphosphatase activity
csin005523	7e-87	RGD_3375	Ppp1ca	protein phosphatase 1, catalytic subunit, alpha isoform	10116	Rattus norvegicus	GO:0000164	protein phosphatase type 1 complex
csin005537	6e-07	WB_WBGene00009354	F33A8.6		6239	Caenorhabditis elegans	GO:0004722	protein serine/threonine phosphatase activity
csin005571	1e-39	UNIPROTKB_P35814	PPM1A	Protein phosphatase 1A	9986	Oryctolagus cuniculus	GO:0004721	phosphoprotein phosphatase activity
csin005580	6e-57	WB_WBGene00006460	tag-93		6239	Caenorhabditis elegans	GO:0004722	protein serine/threonine phosphatase activity
csin005720	8e-35	FB_FBgn0036801	MYPT-75D	MYPT-75D	7227	Drosophila melanogaster	GO:0017020	myosin phosphatase regulator activity
csin005773	0	ZFIN_ZDB-GENE-070912-46	si:ch211-12e1.4	si:ch211-12e1.4	7955	Danio rerio	GO:0017111	nucleoside-triphosphatase activity
csin005890	2e-23	RGD_2505	Dlg1	discs, large homolog 1 (Drosophila)	10116	Rattus norvegicus	GO:0019902	phosphatase binding
csin006020	1e-127	UNIPROTKB_P60510	PPP4C	Serine/threonine-protein phosphatase 4 catalytic subunit	9606	Homo sapiens	GO:0005634	nucleus
csin006106	0	ZFIN_ZDB-GENE-040426-2700	ppp2r1a	protein phosphatase 2 (formerly 2A), regulatory subunit A (PR 65), alpha isoform	7955	Danio rerio	GO:0005488	binding
csin006297	2e-30	UNIPROTKB_P06213	INSR	Insulin receptor	9606	Homo sapiens	GO:0019903	protein phosphatase binding
csin006350	5e-54	MGI_MGI:101845	Mcm3	minichromosome maintenance deficient 3 (S. cerevisiae)	10090	Mus musculus	GO:0017111	nucleoside-triphosphatase activity
csin006358	6e-57	ZFIN_ZDB-GENE-040426-2568	zgc:77529	zgc:77529	7955	Danio rerio	GO:0008601	protein phosphatase type 2A regulator activity
csin006367	5e-56	UNIPROTKB_Q9Y2H2	INPP5F	Phosphatidylinositide phosphatase SAC2	9606	Homo sapiens	GO:0016787	hydrolase activity
csin006821	4e-11	FB_FBgn0035025	uri	unconventional prefoldin RPB5 interactor	7227	Drosophila melanogaster	GO:0019212	phosphatase inhibitor activity
csin006939	2e-69	UNIPROTKB_O43815	STRN	Striatin	9606	Homo sapiens	GO:0051721	protein phosphatase 2A binding
csin006991	3e-25	UNIPROTKB_P30307	CDC25C	M-phase inducer phosphatase 3	9606	Homo sapiens	GO:0005622	intracellular
csin007027	6e-67	WB_WBGene00010842	ymel-1		6239	Caenorhabditis elegans	GO:0017111	nucleoside-triphosphatase activity
csin007466	3e-93	RGD_70495	Map2k1	mitogen activated protein kinase kinase 1	10116	Rattus norvegicus	GO:0004728	receptor signaling protein tyrosine phosphatase activity
csin007492	4e-13	FB_FBgn0027621	Pfrx	6-phosphofructo-2-kinase	7227	Drosophila melanogaster	GO:0004331	fructose-2,6-bisphosphate 2-phosphatase activity
csin007521	5e-14	UNIPROTKB_Q5ZHM0	RCJMB04_35i21	Putative uncharacterized protein	9031	Gallus gallus	GO:0019903	protein phosphatase binding
csin007810	4e-78	RGD_1306280	Ppp1r8	protein phosphatase 1, regulatory (inhibitor) subunit 8	10116	Rattus norvegicus	GO:0005515	protein binding
csin008140	2e-65	UNIPROTKB_Q8NI37	PPTC7	Protein phosphatase PTC7 homolog	9606	Homo sapiens	GO:0004721	phosphoprotein phosphatase activity
csin008240	1e-136	UNIPROTKB_Q9UNH5	CDC14A	Dual specificity protein phosphatase CDC14A	9606	Homo sapiens	GO:0006470	protein dephosphorylation
csin008245	4e-33	RGD_1598238	LOC367976	similar to DNA replication licensing factor MCM3 (DNA polymerase alpha holoenzyme-associated protein P1) (P1-MCM3)	10116	Rattus norvegicus	GO:0017111	nucleoside-triphosphatase activity
csin008462	1e-22	FB_FBgn0028992	sds22	sds22	7227	Drosophila melanogaster	GO:0008599	protein phosphatase type 1 regulator activity
csin008665	4e-57	ZFIN_ZDB-GENE-030131-4928	pif1	PIF1 5'-to-3' DNA helicase homolog (S. cerevisiae)	7955	Danio rerio	GO:0017111	nucleoside-triphosphatase activity
csin008899	1e-28	UNIPROTKB_P23471	PTPRZ1	Receptor-type tyrosine-protein phosphatase zeta	9606	Homo sapiens	GO:0007417	central nervous system development
csin009073	7e-36	UNIPROTKB_Q08D98	PPP2R5D	PPP2R5D protein	9913	Bos taurus	GO:0000159	protein phosphatase type 2A complex
csin009258	0	RGD_621598	Lonp1	lon peptidase 1, mitochondrial	10116	Rattus norvegicus	GO:0017111	nucleoside-triphosphatase activity
csin009338	2e-55	ZFIN_ZDB-GENE-060503-530	si:dkey-21k10.1	si:dkey-21k10.1	7955	Danio rerio	GO:0004725	protein tyrosine phosphatase activity
csin009364	4e-20	UNIPROTKB_O88483	Pdp1	[Pyruvate dehydrogenase [acetyl-transferring]]-phosphatase 1, mitochondrial	10116	Rattus norvegicus	GO:0008287	protein serine/threonine phosphatase complex
csin009693	1e-41	UNIPROTKB_Q9UJA9	ENPP5	Ectonucleotide pyrophosphatase/phosphodiesterase family member 5	9606	Homo sapiens	GO:0016021	integral to membrane
csin009694	1e-38	MGI_MGI:2143702	Enpp3	ectonucleotide pyrophosphatase/phosphodiesterase 3	10090	Mus musculus	GO:0016787	hydrolase activity
csin009879	4e-13	ZFIN_ZDB-GENE-040426-2757	nudt1	nudix (nucleoside diphosphate linked moiety X)-type motif 1	7955	Danio rerio	GO:0008413	8-oxo-7,8-dihydroguanosine triphosphate pyrophosphatase activity
csin009907	4e-18	WB_WBGene00021867	Y54F10BM.13		6239	Caenorhabditis elegans	GO:0004725	protein tyrosine phosphatase activity
csin010003	5e-27	FB_FBgn0000464	Lar	Leukocyte-antigen-related-like	7227	Drosophila melanogaster	GO:0005001	transmembrane receptor protein tyrosine phosphatase activity
csin010091	1e-135	UNIPROTKB_Q8AVI4	shoc2	Leucine-rich repeat protein SHOC-2	8355	Xenopus laevis	GO:0000164	protein phosphatase type 1 complex
csin010092	3e-22	ZFIN_ZDB-GENE-040912-18	ppp3r1b	protein phosphatase 3 (formerly 2B), regulatory s1ubunit B, alpha isoform, b	7955	Danio rerio	GO:0005509	calcium ion binding
csin010219	3e-39	FB_FBgn0036862	CG9619		7227	Drosophila melanogaster	GO:0008599	protein phosphatase type 1 regulator activity
csin010274	3e-63	ZFIN_ZDB-GENE-040426-1995	abce1	ATP-binding cassette, sub-family E (OABP), member 1	7955	Danio rerio	GO:0017111	nucleoside-triphosphatase activity
csin010691	1e-58	ZFIN_ZDB-GENE-030131-683	pgam5	phosphoglycerate mutase family member 5	7955	Danio rerio	GO:0004721	phosphoprotein phosphatase activity
csin010852	2e-73	UNIPROTKB_Q76I76	SSH2	Protein phosphatase Slingshot homolog 2	9606	Homo sapiens	GO:0006470	protein dephosphorylation
csin010896	1e-67	ZFIN_ZDB-GENE-040718-3	ublcp1	ubiquitin-like domain containing CTD phosphatase 1	7955	Danio rerio	GO:0004721	phosphoprotein phosphatase activity
csin010947	3e-17	RGD_1306168	Inpp5a	inositol polyphosphate-5-phosphatase A	10116	Rattus norvegicus	GO:0004437	inositol or phosphatidylinositol phosphatase activity
csin011104	7e-41	RGD_1562772	Ppef1	protein phosphatase, EF-hand calcium binding domain 1	10116	Rattus norvegicus	GO:0004722	protein serine/threonine phosphatase activity
csin011157	2e-15	UNIPROTKB_P23467	PTPRB	Receptor-type tyrosine-protein phosphatase beta	9606	Homo sapiens	GO:0016311	dephosphorylation
csin011252	9e-51	ZFIN_ZDB-GENE-030131-5664	pfkfb1	6-phosphofructo-2-kinase/fructose-2,6-biphosphatase 1	7955	Danio rerio	GO:0003824	catalytic activity
csin011456	5e-54	UNIPROTKB_Q9UBQ0	VPS29	Vacuolar protein sorting-associated protein 29	9606	Homo sapiens	GO:0004647	phosphoserine phosphatase activity
csin011650	3e-37	UNIPROTKB_D4A7Q8	Acp2	Uncharacterized protein	10116	Rattus norvegicus	GO:0003993	acid phosphatase activity
csin011764	1e-111	MGI_MGI:2388479	Ppp2r5a	protein phosphatase 2, regulatory subunit B (B56), alpha isoform	10090	Mus musculus	GO:0008601	protein phosphatase type 2A regulator activity
csin011829	5e-11	ZFIN_ZDB-GENE-040718-409	rad17	RAD17 homolog (S. pombe)	7955	Danio rerio	GO:0017111	nucleoside-triphosphatase activity
csin012009	1e-118	UNIPROTKB_Q5ZIM8	RCJMB04_24n15	Serine/threonine-protein phosphatase	9031	Gallus gallus	GO:0043204	perikaryon
csin012167	2e-67	RGD_1311375	Fig4	FIG4 homolog (S. cerevisiae)	10116	Rattus norvegicus	GO:0017120	polyphosphoinositide phosphatase activity
csin012309	1e-14	ZFIN_ZDB-GENE-030425-4	ppm1g	protein phosphatase 1G (formerly 2C), magnesium-dependent, gamma isoform	7955	Danio rerio	GO:0006470	protein dephosphorylation
csin012462	5e-08	SGD_S000003933	PSR1	Plasma membrane associated protein phosphatase involved in the general stress response	4932	Saccharomyces cerevisiae	GO:0005886	plasma membrane
csin012686	1e-13	UNIPROTKB_Q32KV9	PPAP2A	Phosphatidic acid phosphatase type 2A	9913	Bos taurus	GO:0016020	membrane
csin012856	1e-109	ZFIN_ZDB-GENE-050517-13	abcb11a	ATP-binding cassette, sub-family B (MDR/TAP), member 11a	7955	Danio rerio	GO:0017111	nucleoside-triphosphatase activity
csin013081	3e-14	ZFIN_ZDB-GENE-040426-2700	ppp2r1a	protein phosphatase 2 (formerly 2A), regulatory subunit A (PR 65), alpha isoform	7955	Danio rerio	GO:0005488	binding
csin013127	3e-29	UNIPROTKB_Q0P5F0	ACP2	Lysosomal acid phosphatase	9913	Bos taurus	GO:0005765	lysosomal membrane
csin013152	4e-31	ZFIN_ZDB-GENE-070424-54	ptpro	protein tyrosine phosphatase, receptor type, O	7955	Danio rerio	GO:0016311	dephosphorylation
csin013266	1e-166	UNIPROTKB_Q13332	PTPRS	Receptor-type tyrosine-protein phosphatase S	9606	Homo sapiens	GO:0005887	integral to plasma membrane
csin013641	3e-25	UNIPROTKB_O75319	DUSP11	RNA/RNP complex-1-interacting phosphatase	9606	Homo sapiens	GO:0016791	phosphatase activity
csin013700	2e-32	FB_FBgn0036553	CG17027		7227	Drosophila melanogaster	GO:0008934	inositol-1(or 4)-monophosphatase activity
csin013753	3e-93	ZFIN_ZDB-GENE-031006-12	abca1a	ATP-binding cassette, sub-family A (ABC1), member 1A	7955	Danio rerio	GO:0017111	nucleoside-triphosphatase activity
csin013848	3e-47	ZFIN_ZDB-GENE-041014-310	mcm9	minichromosome maintenance complex component 9	7955	Danio rerio	GO:0017111	nucleoside-triphosphatase activity
csin013857	1e-64	UNIPROTKB_Q8WVB6	CHTF18	Chromosome transmission fidelity protein 18 homolog	9606	Homo sapiens	GO:0017111	nucleoside-triphosphatase activity
csin014092	4e-06	ZFIN_ZDB-GENE-050417-99	ppp1r11	protein phosphatase 1, regulatory (inhibitor) subunit 11	7955	Danio rerio	GO:0008150	biological_process
csin014095	5e-51	ZFIN_ZDB-GENE-040912-18	ppp3r1b	protein phosphatase 3 (formerly 2B), regulatory s1ubunit B, alpha isoform, b	7955	Danio rerio	GO:0005509	calcium ion binding
csin014252	1e-96	UNIPROTKB_O76463	nft-1	Nitrilase and fragile histidine triad fusion protein NitFhit	6239	Caenorhabditis elegans	GO:0047710	bis(5'-adenosyl)-triphosphatase activity
csin014656	4e-68	MGI_MGI:107714	Dnahc8	dynein, axonemal, heavy chain 8	10090	Mus musculus	GO:0017111	nucleoside-triphosphatase activity
csin014797	2e-17	UNIPROTKB_A7MBJ4	PTPRF	Receptor-type tyrosine-protein phosphatase F	9913	Bos taurus	GO:0007155	cell adhesion
csin015117	2e-56	WB_WBGene00001816	haf-6		6239	Caenorhabditis elegans	GO:0017111	nucleoside-triphosphatase activity
csin015282	5e-23	UNIPROTKB_P23470	PTPRG	Receptor-type tyrosine-protein phosphatase gamma	9606	Homo sapiens	GO:0005515	protein binding
csin015357	2e-09	RGD_3452	Ptprs	protein tyrosine phosphatase, receptor type, S	10116	Rattus norvegicus	GO:0004725	protein tyrosine phosphatase activity
csin015580	6e-21	FB_FBgn0000464	Lar	Leukocyte-antigen-related-like	7227	Drosophila melanogaster	GO:0005001	transmembrane receptor protein tyrosine phosphatase activity
csin015581	1e-33	ZFIN_ZDB-GENE-060503-530	si:dkey-21k10.1	si:dkey-21k10.1	7955	Danio rerio	GO:0004725	protein tyrosine phosphatase activity
csin015745	3e-16	UNIPROTKB_D3ZVK1	Mcm8	Minichromosome maintenance deficient 8 (S. cerevisiae) (Predicted)	10116	Rattus norvegicus	GO:0017111	nucleoside-triphosphatase activity
csin015975	6e-18	UNIPROTKB_Q1LZ78	Q1LZ78	Nucleoside-triphosphatase C1orf57 homolog	9913	Bos taurus	GO:0000166	nucleotide binding
csin016125	2e-49	MGI_MGI:107714	Dnahc8	dynein, axonemal, heavy chain 8	10090	Mus musculus	GO:0017111	nucleoside-triphosphatase activity
csin016364	1e-70	UNIPROTKB_B2RYQ2	Ppp2r4	Protein phosphatase 2A activator, regulatory subunit 4	10116	Rattus norvegicus	GO:0019211	phosphatase activator activity
csin016706	5e-36	FB_FBgn0030465	CG15743		7227	Drosophila melanogaster	GO:0004437	inositol or phosphatidylinositol phosphatase activity
csin016744	4e-25	UNIPROTKB_Q8IYT4	KATNAL2	Katanin p60 ATPase-containing subunit A-like 2	9606	Homo sapiens	GO:0017111	nucleoside-triphosphatase activity
csin016765	4e-62	RGD_620013	Ppp1r12a	protein phosphatase 1, regulatory (inhibitor) subunit 12A	10116	Rattus norvegicus	GO:0004721	phosphoprotein phosphatase activity
csin016817	1e-22	FB_FBgn0005777	PpD3	Protein phosphatase D3	7227	Drosophila melanogaster	GO:0006470	protein dephosphorylation
csin016832	1e-24	UNIPROTKB_B5DFH1	Iqgap1	Iqgap1 protein	10116	Rattus norvegicus	GO:0019903	protein phosphatase binding
csin016834	2e-20	UNIPROTKB_Q9H0C8	ILKAP	Integrin-linked kinase-associated serine/threonine phosphatase 2C	9606	Homo sapiens	GO:0016787	hydrolase activity
csin016943	1e-11	RGD_1563007	LOC497940	similar to RIKEN cDNA 2810408A11	10116	Rattus norvegicus	GO:0004864	phosphoprotein phosphatase inhibitor activity
csin017305	1e-149	FB_FBgn0005777	PpD3	Protein phosphatase D3	7227	Drosophila melanogaster	GO:0006470	protein dephosphorylation
csin017699	1e-56	FB_FBgn0039943	CG17168		7227	Drosophila melanogaster	GO:0004864	phosphoprotein phosphatase inhibitor activity
csin017853	3e-29	UNIPROTKB_P54829	PTPN5	Tyrosine-protein phosphatase non-receptor type 5	9606	Homo sapiens	GO:0006470	protein dephosphorylation
csin018140	0	ZFIN_ZDB-GENE-070424-51	zgc:163069	zgc:163069	7955	Danio rerio	GO:0017111	nucleoside-triphosphatase activity
csin018778	5e-56	UNIPROTKB_Q9NXL9	MCM9	DNA replication licensing factor MCM9	9606	Homo sapiens	GO:0017111	nucleoside-triphosphatase activity
csin018872	3e-21	MGI_MGI:107714	Dnahc8	dynein, axonemal, heavy chain 8	10090	Mus musculus	GO:0017111	nucleoside-triphosphatase activity
csin019095	2e-26	UNIPROTKB_Q98945	Q98945	Protein tyrosine phosphatase CRYP-2	9031	Gallus gallus	GO:0004725	protein tyrosine phosphatase activity
csin019104	3e-37	FB_FBgn0032820	fbp	fructose-1,6-bisphosphatase	7227	Drosophila melanogaster	GO:0042132	fructose 1,6-bisphosphate 1-phosphatase activity
csin019484	3e-45	SGD_S000004389	AFG2	ATPase of the CDC48/PAS1/SEC18 (AAA) family, forms a hexameric complex	4932	Saccharomyces cerevisiae	GO:0017111	nucleoside-triphosphatase activity
csin020019	3e-20	UNIPROTKB_Q15678	PTPN14	Tyrosine-protein phosphatase non-receptor type 14	9606	Homo sapiens	GO:0005488	binding
csin020107	4e-12	FB_FBgn0036428	CG9238		7227	Drosophila melanogaster	GO:0008157	protein phosphatase 1 binding
csin020163	1e-139	UNIPROTKB_Q32PI5	PPP2R1A	Protein phosphatase 2 (Formerly 2A), regulatory subunit A, alpha isoform	9913	Bos taurus	GO:0000775	chromosome, centromeric region
csin020265	7e-15	RGD_620779	Ptprq	protein tyrosine phosphatase, receptor type, Q	10116	Rattus norvegicus	GO:0004725	protein tyrosine phosphatase activity
csin020534	4e-19	UNIPROTKB_O14732	IMPA2	Inositol monophosphatase 2	9606	Homo sapiens	GO:0042803	protein homodimerization activity
csin020835	5e-65	ZFIN_ZDB-GENE-030131-7171	fbp1a	fructose-1,6-bisphosphatase 1a	7955	Danio rerio	GO:0042578	phosphoric ester hydrolase activity
csin021198	4e-49	ZFIN_ZDB-GENE-030616-37	nsfa	N-ethylmaleimide-sensitive factor a	7955	Danio rerio	GO:0017111	nucleoside-triphosphatase activity
csin022623	4e-12	ZFIN_ZDB-GENE-040426-709	dusp4	dual specificity phosphatase 4	7955	Danio rerio	GO:0001714	endodermal cell fate specification
csin022846	1e-160	UNIPROTKB_O43314	PPIP5K2	Inositol hexakisphosphate and diphosphoinositol-pentakisphosphate kinase 2	9606	Homo sapiens	GO:0003993	acid phosphatase activity
csin023270	8e-59	ZFIN_ZDB-GENE-050517-9	abcb6	ATP-binding cassette, sub-family B (MDR/TAP), member 6	7955	Danio rerio	GO:0017111	nucleoside-triphosphatase activity
csin023573	5e-40	RGD_1564708	Katnal2	katanin p60 subunit A-like 2	10116	Rattus norvegicus	GO:0017111	nucleoside-triphosphatase activity
csin023734	3e-40	MGI_MGI:1889341	Ptplad1	protein tyrosine phosphatase-like A domain containing 1	10090	Mus musculus	GO:0005515	protein binding
csin023799	2e-70	TAIR_locus:2063942	TOPP4	AT2G39840	3702	Arabidopsis thaliana	GO:0000164	protein phosphatase type 1 complex
csin023916	7e-07	TAIR_locus:2025052	ftsh10	FtsH protease 10	3702	Arabidopsis thaliana	GO:0017111	nucleoside-triphosphatase activity
csin024020	0	UNIPROTKB_Q13332	PTPRS	Receptor-type tyrosine-protein phosphatase S	9606	Homo sapiens	GO:0005887	integral to plasma membrane
csin024066	5e-45	UNIPROTKB_P26285	PFKFB2	6-phosphofructo-2-kinase/fructose-2,6-biphosphatase 2	9913	Bos taurus	GO:0016301	kinase activity
csin024264	1e-19	ZFIN_ZDB-GENE-020419-15	ppp1r10	protein phosphatase 1, regulatory subunit 10	7955	Danio rerio	GO:0003676	nucleic acid binding
csin024432	1e-42	ZFIN_ZDB-GENE-040121-2	mcm3l	MCM3 minichromosome maintenance deficient 3 (S. cerevisiae), like	7955	Danio rerio	GO:0017111	nucleoside-triphosphatase activity
csin024863	1e-23	GENEDB_SPOMBE_SPCC830.10	SPCC830.10	nucleoside triphosphatase	4896	Schizosaccharomyces pombe	GO:0006974	response to DNA damage stimulus
csin024904	3e-33	MGI_MGI:1915131	Mdp1	magnesium-dependent phosphatase 1	10090	Mus musculus	GO:0016787	hydrolase activity
csin025074	9e-22	WB_WBGene00012097	abcf-2		6239	Caenorhabditis elegans	GO:0017111	nucleoside-triphosphatase activity
csin025465	2e-23	ZFIN_ZDB-GENE-050517-35	abcg2a	ATP-binding cassette, sub-family G (WHITE), member 2a	7955	Danio rerio	GO:0017111	nucleoside-triphosphatase activity
csin025536	1e-06	ZFIN_ZDB-GENE-070615-38	zgc:165626	zgc:165626	7955	Danio rerio	GO:0016791	phosphatase activity
csin025727	6e-16	UNIPROTKB_A7MBJ4	PTPRF	Receptor-type tyrosine-protein phosphatase F	9913	Bos taurus	GO:0007155	cell adhesion
csin025813	1e-14	FB_FBgn0027506	EDTP	Egg-derived tyrosine phosphatase	7227	Drosophila melanogaster	GO:0006470	protein dephosphorylation
csin025947	6e-88	UNIPROTKB_Q13614	MTMR2	Myotubularin-related protein 2	9606	Homo sapiens	GO:0008138	protein tyrosine/serine/threonine phosphatase activity
csin026739	5e-60	TAIR_locus:3356119	TOPP6	AT5G43380	3702	Arabidopsis thaliana	GO:0004722	protein serine/threonine phosphatase activity
csin026898	5e-70	UNIPROTKB_O75354	ENTPD6	Ectonucleoside triphosphate diphosphohydrolase 6	9606	Homo sapiens	GO:0017110	nucleoside-diphosphatase activity
csin027182	1e-120	ZFIN_ZDB-GENE-061013-622	zgc:153738	zgc:153738	7955	Danio rerio	GO:0017111	nucleoside-triphosphatase activity
csin027452	6e-84	UNIPROTKB_Q92932	PTPRN2	Receptor-type tyrosine-protein phosphatase N2	9606	Homo sapiens	GO:0006470	protein dephosphorylation
csin027656	2e-16	FB_FBgn0035945	CG5026		7227	Drosophila melanogaster	GO:0008138	protein tyrosine/serine/threonine phosphatase activity
csin027956	7e-13	UNIPROTKB_Q5ZIB1	RCJMB04_28i17	Putative uncharacterized protein	9031	Gallus gallus	GO:0003993	acid phosphatase activity
csin028117	1e-130	UNIPROTKB_D3ZLD7	Ppp2r3a	Protein phosphatase 2 (Formerly 2A), regulatory subunit B'', alpha, isoform CRA_a	10116	Rattus norvegicus	GO:0005509	calcium ion binding
csin028133	3e-34	RGD_621827	Strn3	striatin, calmodulin binding protein 3	10116	Rattus norvegicus	GO:0000159	protein phosphatase type 2A complex
csin028256	1e-163	UNIPROTKB_O75962	TRIO	Triple functional domain protein	9606	Homo sapiens	GO:0007185	transmembrane receptor protein tyrosine phosphatase signaling pathway
csin028311	2e-71	UNIPROTKB_O62830	PPM1B	Protein phosphatase 1B	9913	Bos taurus	GO:0008287	protein serine/threonine phosphatase complex
csin028393	1e-26	WB_WBGene00004184	prl-1		6239	Caenorhabditis elegans	GO:0004725	protein tyrosine phosphatase activity
csin028427	2e-29	ZFIN_ZDB-GENE-060526-241	ppap2b	phosphatidic acid phosphatase type 2B	7955	Danio rerio	GO:0016020	membrane
csin028714	0	UNIPROTKB_P23468	PTPRD	Receptor-type tyrosine-protein phosphatase delta	9606	Homo sapiens	GO:0005887	integral to plasma membrane
csin028772	2e-06	ZFIN_ZDB-GENE-060526-241	ppap2b	phosphatidic acid phosphatase type 2B	7955	Danio rerio	GO:0016020	membrane
csin028800	9e-10	FB_FBgn0000320	eya	eyes absent	7227	Drosophila melanogaster	GO:0004725	protein tyrosine phosphatase activity
csin029056	2e-24	UNIPROTKB_P43378	PTPN9	Tyrosine-protein phosphatase non-receptor type 9	9606	Homo sapiens	GO:0004725	protein tyrosine phosphatase activity
csin029087	2e-84	ZFIN_ZDB-GENE-050517-35	abcg2a	ATP-binding cassette, sub-family G (WHITE), member 2a	7955	Danio rerio	GO:0017111	nucleoside-triphosphatase activity
csin029259	2e-93	UNIPROTKB_P25205	MCM3	DNA replication licensing factor MCM3	9606	Homo sapiens	GO:0017111	nucleoside-triphosphatase activity
csin029302	1e-103	RGD_1588657	LOC691036	similar to SET binding factor 2	10116	Rattus norvegicus	GO:0016791	phosphatase activity
csin029964	9e-87	UNIPROTKB_Q5E9G1	PPP2R3C	Serine/threonine-protein phosphatase 2A regulatory subunit B'' subunit gamma	9913	Bos taurus	GO:0005737	cytoplasm
csin030025	3e-18	FB_FBgn0028341	l(1)G0232	lethal (1) G0232	7227	Drosophila melanogaster	GO:0004726	non-membrane spanning protein tyrosine phosphatase activity
csin030049	1e-27	ZFIN_ZDB-GENE-030131-9834	ptprk	protein tyrosine phosphatase, receptor type, K	7955	Danio rerio	GO:0016311	dephosphorylation
csin030429	3e-12	UNIPROTKB_Q96T49	PPP1R16B	Protein phosphatase 1 regulatory inhibitor subunit 16B	9606	Homo sapiens	GO:0019903	protein phosphatase binding
csin030487	8e-45	UNIPROTKB_A7MBF3	STYXL1	STYXL1 protein	9913	Bos taurus	GO:0008138	protein tyrosine/serine/threonine phosphatase activity
csin030497	5e-33	ZFIN_ZDB-GENE-060503-577	si:ch211-15p9.2	si:ch211-15p9.2	7955	Danio rerio	GO:0008287	protein serine/threonine phosphatase complex
csin030673	4e-33	UNIPROTKB_Q7L9B9	EEPD1	Endonuclease/exonuclease/phosphatase family domain-containing protein 1	9606	Homo sapiens	GO:0003677	DNA binding
csin030721	7e-12	ZFIN_ZDB-GENE-040426-1995	abce1	ATP-binding cassette, sub-family E (OABP), member 1	7955	Danio rerio	GO:0017111	nucleoside-triphosphatase activity
csin030735	6e-34	RGD_1308169	Ppp1r7	protein phosphatase 1, regulatory (inhibitor) subunit 7	10116	Rattus norvegicus	GO:0005515	protein binding
csin030778	1e-41	FB_FBgn0030245	CG1637		7227	Drosophila melanogaster	GO:0003993	acid phosphatase activity
csin030779	1e-110	ZFIN_ZDB-GENE-070615-9	zgc:162913	zgc:162913	7955	Danio rerio	GO:0003993	acid phosphatase activity
csin030845	1e-49	UNIPROTKB_Q5ZIV1	MTMR2	Myotubularin-related protein 2	9031	Gallus gallus	GO:0004437	inositol or phosphatidylinositol phosphatase activity
csin030952	4e-40	FB_FBgn0036801	MYPT-75D	MYPT-75D	7227	Drosophila melanogaster	GO:0017020	myosin phosphatase regulator activity
csin031188	6e-22	ZFIN_ZDB-GENE-040426-2568	zgc:77529	zgc:77529	7955	Danio rerio	GO:0008601	protein phosphatase type 2A regulator activity
csin031193	2e-60	RGD_1359199	Enpp5	ectonucleotide pyrophosphatase/phosphodiesterase 5	10116	Rattus norvegicus	GO:0003674	molecular_function
csin031475	2e-15	UNIPROTKB_Q8IXW5	RPAP2	Putative RNA polymerase II subunit B1 CTD phosphatase RPAP2	9606	Homo sapiens	GO:0004721	phosphoprotein phosphatase activity
csin031528	1e-131	WB_WBGene00003969	pef-1		6239	Caenorhabditis elegans	GO:0004722	protein serine/threonine phosphatase activity
csin031558	1e-108	ZFIN_ZDB-GENE-040907-1	rfc5	replication factor C (activator 1) 5	7955	Danio rerio	GO:0017111	nucleoside-triphosphatase activity
csin031598	5e-08	UNIPROTKB_Q1JQA7	TIGAR	Probable fructose-2,6-bisphosphatase TIGAR	9913	Bos taurus	GO:0004331	fructose-2,6-bisphosphate 2-phosphatase activity
csin031678	1e-111	UNIPROTKB_Q06900	ChALK5	Activin like receptor kinase 5	9031	Gallus gallus	GO:0010692	regulation of alkaline phosphatase activity
csin031732	3e-51	ZFIN_ZDB-GENE-041010-204	rad51c	rad51 homolog C (S. cerevisiae)	7955	Danio rerio	GO:0017111	nucleoside-triphosphatase activity
csin031744	4e-07	UNIPROTKB_Q12923	PTPN13	Tyrosine-protein phosphatase non-receptor type 13	9606	Homo sapiens	GO:0005515	protein binding
csin031757	6e-50	ZFIN_ZDB-GENE-040426-2224	zgc:85772	zgc:85772	7955	Danio rerio	GO:0017111	nucleoside-triphosphatase activity
csin031803	3e-28	ZFIN_ZDB-GENE-050208-290	acp6	acid phosphatase 6, lysophosphatidic	7955	Danio rerio	GO:0003993	acid phosphatase activity
csin031881	1e-18	MGI_MGI:3027896	Ppp4r2	protein phosphatase 4, regulatory subunit 2	10090	Mus musculus	GO:0003674	molecular_function
csin032018	3e-12	UNIPROTKB_A7MBJ4	PTPRF	Receptor-type tyrosine-protein phosphatase F	9913	Bos taurus	GO:0007155	cell adhesion
csin032058	5e-50	RGD_68386	Inpp4a	inositol polyphosphate-4-phosphatase, type 1	10116	Rattus norvegicus	GO:0016316	phosphatidylinositol-3,4-bisphosphate 4-phosphatase activity
csin032067	3e-13	DICTYBASE_DDB_G0286557	pten	protein tyrosine phosphatase, 3-phosphatidylinositol 3-phosphatase	44689	Dictyostelium discoideum	GO:0005886	plasma membrane
csin032081	1e-33	FB_FBgn0016078	wun	wunen	7227	Drosophila melanogaster	GO:0008195	phosphatidate phosphatase activity
csin032140	1e-19	ZFIN_ZDB-GENE-040718-139	sbf1	SET binding factor 1	7955	Danio rerio	GO:0016791	phosphatase activity
csin032150	8e-58	ZFIN_ZDB-GENE-030616-609	ppp1cb	protein phosphatase 1, catalytic subunit, beta isoform	7955	Danio rerio	GO:0004721	phosphoprotein phosphatase activity
csin032158	1e-16	FB_FBgn0000320	eya	eyes absent	7227	Drosophila melanogaster	GO:0004725	protein tyrosine phosphatase activity
csin032161	1e-129	RGD_621198	Rfc2	replication factor C (activator 1) 2	10116	Rattus norvegicus	GO:0017111	nucleoside-triphosphatase activity
csin032185	1e-129	ZFIN_ZDB-GENE-030131-5557	mtmr6	myotubularin related protein 6	7955	Danio rerio	GO:0016791	phosphatase activity
csin032273	1e-143	WB_WBGene00000022	abt-4		6239	Caenorhabditis elegans	GO:0017111	nucleoside-triphosphatase activity
csin032306	8e-07	RGD_620013	Ppp1r12a	protein phosphatase 1, regulatory (inhibitor) subunit 12A	10116	Rattus norvegicus	GO:0004721	phosphoprotein phosphatase activity
csin032324	7e-83	ZFIN_ZDB-GENE-030616-44	atad1b	ATPase family, AAA domain containing 1b	7955	Danio rerio	GO:0017111	nucleoside-triphosphatase activity
csin032332	7e-84	RGD_1310142	Rfc4	replication factor C (activator 1) 4	10116	Rattus norvegicus	GO:0017111	nucleoside-triphosphatase activity
csin032344	6e-33	RGD_1306071	Inpp1	inositol polyphosphate-1-phosphatase	10116	Rattus norvegicus	GO:0003674	molecular_function
csin032345	7e-55	GENEDB_SPOMBE_SPAC227.07c	pab1	protein phosphatase regulatory subunit Pab1	4896	Schizosaccharomyces pombe	GO:0008360	regulation of cell shape
csin032347	4e-52	FB_FBgn0035026	Fcp1		7227	Drosophila melanogaster	GO:0008420	CTD phosphatase activity
csin032392	1e-101	ZFIN_ZDB-GENE-040426-1523	abcc2	ATP-binding cassette, sub-family C (CFTR/MRP), member 2	7955	Danio rerio	GO:0017111	nucleoside-triphosphatase activity
csin032413	8e-19	UNIPROTKB_Q86V88	MDP1	Magnesium-dependent phosphatase 1	9606	Homo sapiens	GO:0046872	metal ion binding
csin032554	2e-93	UNIPROTKB_P42683	LCK	Proto-oncogene tyrosine-protein kinase LCK	9031	Gallus gallus	GO:0004722	protein serine/threonine phosphatase activity
csin032579	1e-109	UNIPROTKB_Q9H078	CLPB	Caseinolytic peptidase B protein homolog	9606	Homo sapiens	GO:0017111	nucleoside-triphosphatase activity
csin032620	1e-90	UNIPROTKB_Q5ZLP4	RCJMB04_5f2	Putative uncharacterized protein	9031	Gallus gallus	GO:0008601	protein phosphatase type 2A regulator activity
csin032699	7e-22	UNIPROTKB_O15084	ANKRD28	Serine/threonine-protein phosphatase 6 regulatory ankyrin repeat subunit A	9606	Homo sapiens	GO:0005634	nucleus
csin032918	1e-15	FB_FBgn0028341	l(1)G0232	lethal (1) G0232	7227	Drosophila melanogaster	GO:0004726	non-membrane spanning protein tyrosine phosphatase activity
csin033008	5e-28	ZFIN_ZDB-GENE-050208-585	ptprc	protein tyrosine phosphatase, receptor type, C	7955	Danio rerio	GO:0016791	phosphatase activity
csin033068	2e-13	FB_FBgn0036428	CG9238		7227	Drosophila melanogaster	GO:0008157	protein phosphatase 1 binding
csin033146	9e-79	ZFIN_ZDB-GENE-050809-23	zgc:165612	zgc:165612	7955	Danio rerio	GO:0004437	inositol or phosphatidylinositol phosphatase activity
csin033199	2e-16	WB_WBGene00013379	Y62E10A.13		6239	Caenorhabditis elegans	GO:0004647	phosphoserine phosphatase activity
csin033247	3e-67	ZFIN_ZDB-GENE-070615-9	zgc:162913	zgc:162913	7955	Danio rerio	GO:0003993	acid phosphatase activity
csin033293	1e-21	UNIPROTKB_O94759	TRPM2	Transient receptor potential cation channel subfamily M member 2	9606	Homo sapiens	GO:0047631	ADP-ribose diphosphatase activity
csin033509	2e-75	UNIPROTKB_Q5XIN4	Mtmr9	Myotubularin related protein 9	10116	Rattus norvegicus	GO:0016791	phosphatase activity
csin033594	4e-41	ZFIN_ZDB-GENE-030131-6240	pgp	phosphoglycolate phosphatase	7955	Danio rerio	GO:0016787	hydrolase activity
csin033695	5e-19	UNIPROTKB_A6QLE9	MTMR14	MTMR14 protein	9913	Bos taurus	GO:0016791	phosphatase activity
csin033855	1e-135	FB_FBgn0027279	l(1)G0196	lethal (1) G0196	7227	Drosophila melanogaster	GO:0003993	acid phosphatase activity
csin033930	2e-30	ZFIN_ZDB-GENE-040426-949	ppp6c	protein phosphatase 6, catalytic subunit	7955	Danio rerio	GO:0004721	phosphoprotein phosphatase activity
csin033956	4e-28	WB_WBGene00004502	rpt-2		6239	Caenorhabditis elegans	GO:0017111	nucleoside-triphosphatase activity
csin033999	5e-26	UNIPROTKB_Q5F3A5	RCJMB04_24l18	Putative uncharacterized protein	9031	Gallus gallus	GO:0017111	nucleoside-triphosphatase activity
csin034083	2e-13	UNIPROTKB_Q9UJA3	MCM8	DNA replication licensing factor MCM8	9606	Homo sapiens	GO:0017111	nucleoside-triphosphatase activity
csin034286	2e-80	UNIPROTKB_Q5ZIM8	RCJMB04_24n15	Serine/threonine-protein phosphatase	9031	Gallus gallus	GO:0043204	perikaryon
csin034354	1e-65	UNIPROTKB_D3ZVK1	Mcm8	Minichromosome maintenance deficient 8 (S. cerevisiae) (Predicted)	10116	Rattus norvegicus	GO:0017111	nucleoside-triphosphatase activity
csin034384	2e-48	UNIPROTKB_Q9JMC1	Inpp5j	Phosphatidylinositol 4,5-bisphosphate 5-phosphatase A	10116	Rattus norvegicus	GO:0004437	inositol or phosphatidylinositol phosphatase activity
csin034633	1e-111	UNIPROTKB_Q06124	PTPN11	Tyrosine-protein phosphatase non-receptor type 11	9606	Homo sapiens	GO:0005515	protein binding
csin034698	2e-24	MGI_MGI:1298375	Cabin1	calcineurin binding protein 1	10090	Mus musculus	GO:0030346	protein phosphatase 2B binding
csin034835	8e-58	FB_FBgn0033021	CG10417		7227	Drosophila melanogaster	GO:0004722	protein serine/threonine phosphatase activity
csin034853	8e-55	FB_FBgn0027492	wdb	widerborst	7227	Drosophila melanogaster	GO:0000159	protein phosphatase type 2A complex
csin034929	3e-10	ZFIN_ZDB-GENE-000921-2	pdp2	putative pyruvate dehydrogenase phosphatase isoenzyme 2	7955	Danio rerio	GO:0006470	protein dephosphorylation
csin034970	9e-45	ZFIN_ZDB-GENE-040426-2086	ppp2r2d	protein phosphatase 2, regulatory subunit B, delta	7955	Danio rerio	GO:0008601	protein phosphatase type 2A regulator activity
csin035035	9e-96	UNIPROTKB_Q15645	TRIP13	Thyroid receptor-interacting protein 13	9606	Homo sapiens	GO:0017111	nucleoside-triphosphatase activity
csin035175	2e-07	ZFIN_ZDB-GENE-060503-530	si:dkey-21k10.1	si:dkey-21k10.1	7955	Danio rerio	GO:0004725	protein tyrosine phosphatase activity
csin035269	1e-28	CGD_CAL0001858	HAM1		5476	Candida albicans	GO:0047429	nucleoside-triphosphate diphosphatase activity
csin035282	6e-41	UNIPROTKB_Q5ZIV0	RCJMB04_23h2	Serine/threonine-protein phosphatase	9031	Gallus gallus	GO:0004721	phosphoprotein phosphatase activity
csin035395	7e-18	SGD_S000002844	PPZ2	Serine/threonine protein phosphatase Z, isoform of Ppz1p	4932	Saccharomyces cerevisiae	GO:0004721	phosphoprotein phosphatase activity
csin035581	3e-64	RGD_1359199	Enpp5	ectonucleotide pyrophosphatase/phosphodiesterase 5	10116	Rattus norvegicus	GO:0003674	molecular_function
csin035706	5e-50	WB_WBGene00004502	rpt-2		6239	Caenorhabditis elegans	GO:0017111	nucleoside-triphosphatase activity
csin035716	8e-06	ZFIN_ZDB-GENE-060503-530	si:dkey-21k10.1	si:dkey-21k10.1	7955	Danio rerio	GO:0004725	protein tyrosine phosphatase activity
csin035858	7e-65	MGI_MGI:107714	Dnahc8	dynein, axonemal, heavy chain 8	10090	Mus musculus	GO:0017111	nucleoside-triphosphatase activity
csin036093	3e-14	RGD_1309482	RGD1309482	similar to chromosome 10 open reading frame 4; similar to putative acid phosphatase F26C11.1	10116	Rattus norvegicus	GO:0005515	protein binding
csin036258	5e-27	RGD_3782	Strn	striatin, calmodulin binding protein	10116	Rattus norvegicus	GO:0000159	protein phosphatase type 2A complex
csin036401	5e-61	UNIPROTKB_Q8IYT4	KATNAL2	Katanin p60 ATPase-containing subunit A-like 2	9606	Homo sapiens	GO:0017111	nucleoside-triphosphatase activity
csin036513	4e-26	RGD_621328	Clpb	ClpB caseinolytic peptidase B homolog (E. coli)	10116	Rattus norvegicus	GO:0017111	nucleoside-triphosphatase activity
csin036535	5e-50	ZFIN_ZDB-GENE-080204-52	abcb4	ATP-binding cassette, sub-family B (MDR/TAP), member 4	7955	Danio rerio	GO:0017111	nucleoside-triphosphatase activity
csin036640	1e-38	RGD_62011	Igbp1	immunoglobulin (CD79A) binding protein 1	10116	Rattus norvegicus	GO:0008601	protein phosphatase type 2A regulator activity
csin036755	1e-12	UNIPROTKB_Q3SZE3	PPAP2B	Lipid phosphate phosphohydrolase 3	9913	Bos taurus	GO:0042577	lipid phosphatase activity
csin036758	6e-14	FB_FBgn0028341	l(1)G0232	lethal (1) G0232	7227	Drosophila melanogaster	GO:0004726	non-membrane spanning protein tyrosine phosphatase activity
csin036808	1e-42	UNIPROTKB_Q58DN4	PPME1	Protein phosphatase methylesterase 1	9913	Bos taurus	GO:0006482	protein demethylation
csin036854	5e-44	ZFIN_ZDB-GENE-040426-715	ppp2r3c	protein phosphatase 2, regulatory subunit B'', gamma	7955	Danio rerio	GO:0005509	calcium ion binding
csin036891	1e-29	UNIPROTKB_P23468	PTPRD	Receptor-type tyrosine-protein phosphatase delta	9606	Homo sapiens	GO:0005887	integral to plasma membrane
csin036970	2e-16	UNIPROTKB_A3FB57	RPTPf	Receptor protein tyrosine phosphatase LAR	9031	Gallus gallus	GO:0006470	protein dephosphorylation
csin037055	2e-80	ZFIN_ZDB-GENE-061013-622	zgc:153738	zgc:153738	7955	Danio rerio	GO:0017111	nucleoside-triphosphatase activity
