# Supplementary material for: The draft genome of the carcinogenic human liver fluke Clonorchis sinensis
Source: Genome Biol. 2011 Oct 24;12(10):R107. doi: 10.1186/gb-2011-12-10-r107 (PMC3333777; doi:10.1186/gb-2011-12-10-r107)
Supplement: Additional file 6 — Key molecules of C. sinenisis. Table S12: glycolysis molecules of C. sinensis. Table S13: protease molecules of C. sinensis. Table S14: kinase molecules of C. sinensis. Table S15: phosphatase molecules of C. sinensis. Table S16: tegument molecules of C. sinensis. Table S17: ES molecules of C. sinensis. Table S18: host binding molecules of C. sinensis. Table S19: sex determination molecules of C. sinensis. Table S20: CCA-related molecules of C. sinensis. [file gb-2011-12-10-r107-S6.ZIP › Additional file 3/Table S16.xls]

## Sheet: Tegument molecules
Table S16. Tegument molecules of C. sinensis
gene_id	e_value	subgene_id	subgene_name	subgene_anno	species_id	species_name	go_id	go_des
csin000006	2e-14	UNIPROTKB_Q0V8E7	STRA6	Stimulated by retinoic acid gene 6 protein homolog	9913	Bos taurus	GO:0016021	integral to membrane
csin000009	3e-11	FB_FBgn0035385	FR	Fmrf Receptor	7227	Drosophila melanogaster	GO:0016021	integral to membrane
csin000010	5e-10	UNIPROTKB_Q3ZBG9	PLSCR2	Phospholipid scramblase 2	9913	Bos taurus	GO:0016020	membrane
csin000013	4e-55	RGD_1307655	Abcb8	ATP-binding cassette, sub-family B (MDR/TAP), member 8	10116	Rattus norvegicus	GO:0005743	mitochondrial inner membrane
csin000021	9e-48	RGD_2917	Insr	insulin receptor	10116	Rattus norvegicus	GO:0004714	transmembrane receptor protein tyrosine kinase activity
csin000062	6e-53	UNIPROTKB_B2RZA8	Slc30a6	Slc30a6 protein	10116	Rattus norvegicus	GO:0005385	zinc ion transmembrane transporter activity
csin000070	1e-58	UNIPROTKB_C0IN11	Slc7a1	Pectoralis cationic amino acid transporter-1	9031	Gallus gallus	GO:0015171	amino acid transmembrane transporter activity
csin000107	6e-36	WB_WBGene00019664	K11H12.8		6239	Caenorhabditis elegans	GO:0016021	integral to membrane
csin000117	7e-17	WB_WBGene00009057	F22E10.5		6239	Caenorhabditis elegans	GO:0016020	membrane
csin000123	1e-135	UNIPROTKB_O15550	KDM6A	Lysine-specific demethylase 6A	9606	Homo sapiens	GO:0043231	intracellular membrane-bounded organelle
csin000133	6e-13	WB_WBGene00015928	C17H12.2		6239	Caenorhabditis elegans	GO:0016021	integral to membrane
csin000138	1e-07	UNIPROTKB_Q9UPT6	MAPK8IP3	C-Jun-amino-terminal kinase-interacting protein 3	9606	Homo sapiens	GO:0000139	Golgi membrane
csin000161	8e-82	UNIPROTKB_P22303	ACHE	Acetylcholinesterase	9606	Homo sapiens	GO:0016020	membrane
csin000181	2e-64	UNIPROTKB_Q17850	pak-1	Serine/threonine-protein kinase pak-1	6239	Caenorhabditis elegans	GO:0016021	integral to membrane
csin000182	3e-65	RGD_3250	Pak1	p21 protein (Cdc42/Rac)-activated kinase 1	10116	Rattus norvegicus	GO:0005624	membrane fraction
csin000190	6e-41	WB_WBGene00013963	sulp-8		6239	Caenorhabditis elegans	GO:0008271	secondary active sulfate transmembrane transporter activity
csin000198	5e-14	UNIPROTKB_Q6ZN44	UNC5A	Netrin receptor UNC5A	9606	Homo sapiens	GO:0005886	plasma membrane
csin000204	1e-08	UNIPROTKB_P57771	RGS8	Regulator of G-protein signaling 8	9606	Homo sapiens	GO:0005886	plasma membrane
csin000206	2e-14	ZFIN_ZDB-GENE-050506-35	mpp6a	membrane protein, palmitoylated 6a (MAGUK p55 subfamily member 6)	7955	Danio rerio	GO:0005515	protein binding
csin000219	8e-68	FB_FBgn0067102	GlcT-1	GlcT-1	7227	Drosophila melanogaster	GO:0005789	endoplasmic reticulum membrane
csin000237	2e-28	UNIPROTKB_Q8TEH3	DENND1A	DENN domain-containing protein 1A	9606	Homo sapiens	GO:0005886	plasma membrane
csin000238	3e-35	FB_FBgn0000535	eag	ether a go-go	7227	Drosophila melanogaster	GO:0005887	integral to plasma membrane
csin000242	1e-40	WB_WBGene00017369	F10G7.5		6239	Caenorhabditis elegans	GO:0016021	integral to membrane
csin000253	1e-46	RGD_3350	Pld2	phospholipase D2	10116	Rattus norvegicus	GO:0005886	plasma membrane
csin000254	2e-18	FB_FBgn0033075	Pld	Phospholipase D	7227	Drosophila melanogaster	GO:0048215	positive regulation of Golgi vesicle fusion to target membrane
csin000269	9e-10	RGD_1311788	Tspan13	tetraspanin 13	10116	Rattus norvegicus	GO:0016020	membrane
csin000286	5e-24	UNIPROTKB_O75962	TRIO	Triple functional domain protein	9606	Homo sapiens	GO:0007185	transmembrane receptor protein tyrosine phosphatase signaling pathway
csin000292	0	UNIPROTKB_O14617	AP3D1	AP-3 complex subunit delta-1	9606	Homo sapiens	GO:0016020	membrane
csin000293	3e-35	UNIPROTKB_Q6INX3	mlec-a	Malectin-A	8355	Xenopus laevis	GO:0016020	membrane
csin000299	1e-86	ZFIN_ZDB-GENE-030131-5546	srp72	signal recognition particle 72	7955	Danio rerio	GO:0006614	SRP-dependent cotranslational protein targeting to membrane
csin000314	1e-101	UNIPROTKB_B0BMT9	Sqrdl	Sqrdl protein	10116	Rattus norvegicus	GO:0005743	mitochondrial inner membrane
csin000318	2e-90	UNIPROTKB_Q4ZIN3	C19orf6	Membralin	9606	Homo sapiens	GO:0016021	integral to membrane
csin000331	9e-99	UNIPROTKB_Q15021	NCAPD2	Condensin complex subunit 1	9606	Homo sapiens	GO:0030117	membrane coat
csin000354	2e-11	FB_FBgn0004647	N	Notch	7227	Drosophila melanogaster	GO:0005886	plasma membrane
csin000362	2e-63	WB_WBGene00012659	Y39A1A.22		6239	Caenorhabditis elegans	GO:0016021	integral to membrane
csin000368	8e-22	UNIPROTKB_Q15526	SURF1	Surfeit locus protein 1	9606	Homo sapiens	GO:0016020	membrane
csin000385	2e-98	ZFIN_ZDB-GENE-090812-1	slc2a13	solute carrier family 2 (facilitated glucose transporter), member 13	7955	Danio rerio	GO:0055085	transmembrane transport
csin000388	2e-08	MGI_MGI:1923481	Igsf10	immunoglobulin superfamily, member 10	10090	Mus musculus	GO:0005887	integral to plasma membrane
csin000405	1e-20	UNIPROTKB_Q26335	n-syb	N-syb protein	7242	Drosophila sp.	GO:0005886	plasma membrane
csin000414	3e-54	UNIPROTKB_Q5VW32	BROX	BRO1 domain-containing protein BROX	9606	Homo sapiens	GO:0016020	membrane
csin000420	2e-14	ZFIN_ZDB-GENE-040426-1623	ilvbl	ilvB (bacterial acetolactate synthase)-like	7955	Danio rerio	GO:0016020	membrane
csin000424	2e-23	RGD_1307955	Whsc1	Wolf-Hirschhorn syndrome candidate 1 (human)	10116	Rattus norvegicus	GO:0031965	nuclear membrane
csin000426	3e-65	UNIPROTKB_Q676U5	ATG16L1	Autophagy-related protein 16-1	9606	Homo sapiens	GO:0034045	pre-autophagosomal structure membrane
csin000429	2e-19	UNIPROTKB_Q1JP62	SLC7A6	Solute carrier family 7 (Cationic amino acid transporter, y+ system), member 6	9913	Bos taurus	GO:0016020	membrane
csin000457	9e-34	UNIPROTKB_O18965	KCNH1	Potassium voltage-gated channel subfamily H member 1	9913	Bos taurus	GO:0016021	integral to membrane
csin000464	5e-09	FB_FBgn0024189	sns	sticks and stones	7227	Drosophila melanogaster	GO:0005886	plasma membrane
csin000473	2e-20	ZFIN_ZDB-GENE-040426-2230	slc37a4a	solute carrier family 37 (glucose-6-phosphate transporter), member 4a	7955	Danio rerio	GO:0016021	integral to membrane
csin000489	5e-69	UNIPROTKB_Q7TSF2	Slc17a8	Vesicular glutamate transporter 3	10116	Rattus norvegicus	GO:0055085	transmembrane transport
csin000519	5e-72	UNIPROTKB_P14550	AKR1A1	Alcohol dehydrogenase [NADP+]	9606	Homo sapiens	GO:0016324	apical plasma membrane
csin000528	1e-42	UNIPROTKB_P98196	ATP11A	Probable phospholipid-transporting ATPase IH	9606	Homo sapiens	GO:0016020	membrane
csin000530	1e-40	UNIPROTKB_Q32LP4	SLC4A10	Sodium-driven chloride bicarbonate exchanger	9913	Bos taurus	GO:0016021	integral to membrane
csin000531	1e-134	WB_WBGene00009920	abts-1		6239	Caenorhabditis elegans	GO:0016020	membrane
csin000534	1e-104	UNIPROTKB_Q5T4S7	UBR4	E3 ubiquitin-protein ligase UBR4	9606	Homo sapiens	GO:0016021	integral to membrane
csin000546	4e-19	UNIPROTKB_Q9ULK6	RNF150	RING finger protein 150	9606	Homo sapiens	GO:0016021	integral to membrane
csin000550	2e-94	FB_FBgn0032123	Oatp30B	Organic anion transporting polypeptide 30B	7227	Drosophila melanogaster	GO:0016021	integral to membrane
csin000553	0	UNIPROTKB_Q6ZV29	PNPLA7	Patatin-like phospholipase domain-containing protein 7	9606	Homo sapiens	GO:0016020	membrane
csin000567	8e-72	FB_FBgn0011672	Mvl	Malvolio	7227	Drosophila melanogaster	GO:0005887	integral to plasma membrane
csin000577	7e-61	UNIPROTKB_O02698	O02698	ABC transporter	9913	Bos taurus	GO:0042626	ATPase activity, coupled to transmembrane movement of substances
csin000579	4e-73	ZFIN_ZDB-GENE-040426-727	atp6v1d	ATPase, H+ transporting, V1 subunit D	7955	Danio rerio	GO:0042626	ATPase activity, coupled to transmembrane movement of substances
csin000590	4e-14	FB_FBgn0011286	Rya-r44F	Ryanodine receptor 44F	7227	Drosophila melanogaster	GO:0016021	integral to membrane
csin000599	2e-49	FB_FBgn0004049	yrt	yurt	7227	Drosophila melanogaster	GO:0019898	extrinsic to membrane
csin000601	2e-46	UNIPROTKB_P28289	TMOD1	Tropomodulin-1	9606	Homo sapiens	GO:0016020	membrane
csin000611	7e-25	FB_FBgn0031263	CG2789		7227	Drosophila melanogaster	GO:0016021	integral to membrane
csin000612	3e-11	UNIPROTKB_Q6T5E0	Gcnt2	I-branching beta-1,6-acetylglucosaminyltransferase family polypeptide 2	10116	Rattus norvegicus	GO:0016020	membrane
csin000613	9e-21	UNIPROTKB_Q6T5D9	Gcnt2	Glucosaminyl (N-acetyl) transferase 2, I-branching enzyme	10116	Rattus norvegicus	GO:0016020	membrane
csin000652	6e-33	ZFIN_ZDB-GENE-030131-4915	tmed10	transmembrane emp24-like trafficking protein 10 (yeast)	7955	Danio rerio	GO:0006810	transport
csin000656	4e-81	UNIPROTKB_Q2KHZ9	GCDH	Glutaryl-CoA dehydrogenase, mitochondrial	9913	Bos taurus	GO:0005743	mitochondrial inner membrane
csin000658	1e-11	UNIPROTKB_Q90710	AE2	AE2-1 anion exchanger	9031	Gallus gallus	GO:0008509	anion transmembrane transporter activity
csin000664	4e-31	UNIPROTKB_Q6T5E0	Gcnt2	I-branching beta-1,6-acetylglucosaminyltransferase family polypeptide 2	10116	Rattus norvegicus	GO:0016020	membrane
csin000675	1e-34	FB_FBgn0019952	Orct	Organic cation transporter	7227	Drosophila melanogaster	GO:0016021	integral to membrane
csin000676	7e-34	MGI_MGI:105075	Slc9a2	solute carrier family 9 (sodium/hydrogen exchanger), member 2	10090	Mus musculus	GO:0016021	integral to membrane
csin000677	4e-07	WB_WBGene00010131	F55H2.5		6239	Caenorhabditis elegans	GO:0016021	integral to membrane
csin000682	2e-26	MGI_MGI:2142786	Tmco7	transmembrane and coiled-coil domains 7	10090	Mus musculus	GO:0016021	integral to membrane
csin000724	5e-72	UNIPROTKB_Q3ZC50	CCDC47	Coiled-coil domain-containing protein 47	9913	Bos taurus	GO:0016020	membrane
csin000732	2e-53	UNIPROTKB_Q6R748	STXBP1	Syntaxin-binding protein 1	9031	Gallus gallus	GO:0016020	membrane
csin000745	1e-55	RGD_71033	Nup98	nucleoporin 98	10116	Rattus norvegicus	GO:0055085	transmembrane transport
csin000750	2e-14	UNIPROTKB_Q5E9E4	SSR2	Translocon-associated protein subunit beta	9913	Bos taurus	GO:0016020	membrane
csin000773	1e-64	UNIPROTKB_Q8TDD5	MCOLN3	Mucolipin-3	9606	Homo sapiens	GO:0005886	plasma membrane
csin000789	4e-70	ZFIN_ZDB-GENE-020419-29	scarb2	scavenger receptor class B, member 2	7955	Danio rerio	GO:0016020	membrane
csin000794	5e-41	FB_FBgn0033494	KCNQ	KCNQ potassium channel	7227	Drosophila melanogaster	GO:0016021	integral to membrane
csin000795	4e-69	UNIPROTKB_Q5PQM9	Slc25a30	Kidney mitochondrial carrier protein 1	10116	Rattus norvegicus	GO:0016020	membrane
csin000814	7e-51	ZFIN_ZDB-GENE-040426-1618	timm50	translocase of inner mitochondrial membrane 50 homolog (yeast)	7955	Danio rerio	GO:0005739	mitochondrion
csin000815	2e-23	UNIPROTKB_Q9Y625	GPC6	Glypican-6	9606	Homo sapiens	GO:0005886	plasma membrane
csin000816	8e-66	UNIPROTKB_Q9UL03	INTS6	Integrator complex subunit 6	9606	Homo sapiens	GO:0004888	transmembrane receptor activity
csin000829	5e-86	UNIPROTKB_Q99571	P2RX4	P2X purinoceptor 4	9606	Homo sapiens	GO:0005887	integral to plasma membrane
csin000834	3e-31	FB_FBgn0036756	cln3	cln3	7227	Drosophila melanogaster	GO:0016020	membrane
csin000867	6e-37	FB_FBgn0030670	Pis	Phosphatidylinositol synthase	7227	Drosophila melanogaster	GO:0016020	membrane
csin000874	1e-111	ZFIN_ZDB-GENE-040426-1673	slc25a3l	solute carrier family 25 (mitochondrial carrier; phosphate carrier), member 3, like	7955	Danio rerio	GO:0055085	transmembrane transport
csin000898	9e-72	MGI_MGI:96074	Hexb	hexosaminidase B	10090	Mus musculus	GO:0016020	membrane
csin000911	0	FB_FBgn0002921	Atpalpha	Na pump alpha subunit	7227	Drosophila melanogaster	GO:0005886	plasma membrane
csin000913	1e-16	MGI_MGI:1924876	Smpd4	sphingomyelin phosphodiesterase 4	10090	Mus musculus	GO:0016021	integral to membrane
csin000921	8e-14	FB_FBgn0035173	CG13907		7227	Drosophila melanogaster	GO:0015355	secondary active monocarboxylate transmembrane transporter activity
csin000922	1e-06	UNIPROTKB_Q5ZIT5	RAB10	Ras-related protein Rab-10	9031	Gallus gallus	GO:0005886	plasma membrane
csin000927	3e-30	ZFIN_ZDB-GENE-041014-359	flvcr1	feline leukemia virus subgroup C cellular receptor 1	7955	Danio rerio	GO:0055085	transmembrane transport
csin000931	5e-08	WB_WBGene00004780	ser-7		6239	Caenorhabditis elegans	GO:0016021	integral to membrane
csin000935	5e-46	UNIPROTKB_Q86TM6	SYVN1	E3 ubiquitin-protein ligase synoviolin	9606	Homo sapiens	GO:0005789	endoplasmic reticulum membrane
csin000936	1e-136	UNIPROTKB_Q5ZIK0	PI4K2B	Phosphatidylinositol 4-kinase type 2-beta	9031	Gallus gallus	GO:0016020	membrane
csin000940	3e-11	FB_FBgn0250876	Sema-5c	Semaphorin-5c	7227	Drosophila melanogaster	GO:0005886	plasma membrane
csin000941	3e-16	UNIPROTKB_O42224	SMO	Smoothened homolog	9031	Gallus gallus	GO:0016020	membrane
csin000949	1e-164	UNIPROTKB_O00408	PDE2A	cGMP-dependent 3',5'-cyclic phosphodiesterase	9606	Homo sapiens	GO:0016020	membrane
csin000953	4e-33	UNIPROTKB_A6QR35	SCAMP2	SCAMP2 protein	9913	Bos taurus	GO:0055038	recycling endosome membrane
csin000961	7e-60	UNIPROTKB_Q5ZKP6	ADA	Adenosine deaminase	9031	Gallus gallus	GO:0009897	external side of plasma membrane
csin000965	4e-59	ZFIN_ZDB-GENE-040718-18	stx5a	syntaxin 5A	7955	Danio rerio	GO:0016020	membrane
csin000968	2e-28	UNIPROTKB_Q8IXU6	SLC35F2	Solute carrier family 35 member F2	9606	Homo sapiens	GO:0016020	membrane
csin000977	2e-18	FB_FBgn0022153	l(2)k05819	lethal (2) k05819	7227	Drosophila melanogaster	GO:0015662	ATPase activity, coupled to transmembrane movement of ions, phosphorylative mechanism
csin000988	1e-126	MGI_MGI:1924233	Scfd1	Sec1 family domain containing 1	10090	Mus musculus	GO:0016020	membrane
csin000994	1e-43	WB_WBGene00008019	C38H2.2		6239	Caenorhabditis elegans	GO:0016020	membrane
csin000995	1e-165	MGI_MGI:104967	Glg1	golgi apparatus protein 1	10090	Mus musculus	GO:0016021	integral to membrane
csin001021	4e-10	FB_FBgn0031468	CG2975		7227	Drosophila melanogaster	GO:0016020	membrane
csin001023	7e-10	WB_WBGene00008019	C38H2.2		6239	Caenorhabditis elegans	GO:0016020	membrane
csin001026	1e-14	MGI_MGI:1921763	Neto2	neuropilin (NRP) and tolloid (TLL)-like 2	10090	Mus musculus	GO:0016021	integral to membrane
csin001030	2e-91	ZFIN_ZDB-GENE-040426-795	ergic3	ERGIC and golgi 3	7955	Danio rerio	GO:0016021	integral to membrane
csin001040	3e-09	ZFIN_ZDB-GENE-060503-632	tspan9	tetraspanin 9	7955	Danio rerio	GO:0016021	integral to membrane
csin001086	4e-24	FB_FBgn0024189	sns	sticks and stones	7227	Drosophila melanogaster	GO:0005886	plasma membrane
csin001096	1e-102	RGD_1305882	Gpr107	G protein-coupled receptor 107	10116	Rattus norvegicus	GO:0016021	integral to membrane
csin001100	7e-16	UNIPROTKB_Q8TEW0	PARD3	Partitioning defective 3 homolog	9606	Homo sapiens	GO:0012505	endomembrane system
csin001104	7e-42	ZFIN_ZDB-GENE-030131-5931	zgc:55392	zgc:55392	7955	Danio rerio	GO:0016020	membrane
csin001109	3e-39	UNIPROTKB_Q6T5D9	Gcnt2	Glucosaminyl (N-acetyl) transferase 2, I-branching enzyme	10116	Rattus norvegicus	GO:0016020	membrane
csin001131	7e-12	ZFIN_ZDB-GENE-040426-2665	rhoac	ras homolog gene family, member Ac	7955	Danio rerio	GO:0016020	membrane
csin001132	3e-16	RGD_68371	Mtor	mechanistic target of rapamycin (serine/threonine kinase)	10116	Rattus norvegicus	GO:0000139	Golgi membrane
csin001178	1e-14	FB_FBgn0023549	Mct1	Monocarboxylate transporter 1	7227	Drosophila melanogaster	GO:0008028	monocarboxylic acid transmembrane transporter activity
csin001179	2e-16	RGD_735214	Gyltl1b	glycosyltransferase-like 1B	10116	Rattus norvegicus	GO:0000139	Golgi membrane
csin001189	7e-54	UNIPROTKB_O14662	STX16	Syntaxin-16	9606	Homo sapiens	GO:0016021	integral to membrane
csin001200	2e-17	UNIPROTKB_Q8N201	INTS1	Integrator complex subunit 1	9606	Homo sapiens	GO:0016020	membrane
csin001202	2e-35	UNIPROTKB_Q8WWZ7	ABCA5	ATP-binding cassette sub-family A member 5	9606	Homo sapiens	GO:0016021	integral to membrane
csin001211	3e-13	FB_FBgn0004622	Takr99D	Tachykinin-like receptor at 99D	7227	Drosophila melanogaster	GO:0005886	plasma membrane
csin001212	6e-06	FB_FBgn0004622	Takr99D	Tachykinin-like receptor at 99D	7227	Drosophila melanogaster	GO:0005886	plasma membrane
csin001218	2e-77	ZFIN_ZDB-GENE-030131-6689	seh1l	SEH1-like (S. cerevisiae)	7955	Danio rerio	GO:0055085	transmembrane transport
csin001230	4e-26	FB_FBgn0030341	p24-1	p24-related-1	7227	Drosophila melanogaster	GO:0016021	integral to membrane
csin001235	5e-18	RGD_1311397	Slc41a1	solute carrier family 41, member 1	10116	Rattus norvegicus	GO:0008324	cation transmembrane transporter activity
csin001238	8e-36	UNIPROTKB_Q16706	MAN2A1	Alpha-mannosidase 2	9606	Homo sapiens	GO:0000139	Golgi membrane
csin001250	1e-167	FB_FBgn0037146	CG7470		7227	Drosophila melanogaster	GO:0005743	mitochondrial inner membrane
csin001253	2e-80	UNIPROTKB_Q9H7F0	ATP13A3	Probable cation-transporting ATPase 13A3	9606	Homo sapiens	GO:0016021	integral to membrane
csin001254	7e-10	RGD_1306927	Atp13a4	ATPase type 13A4	10116	Rattus norvegicus	GO:0015662	ATPase activity, coupled to transmembrane movement of ions, phosphorylative mechanism
csin001275	1e-115	UNIPROTKB_P00356	GAPDH	Glyceraldehyde-3-phosphate dehydrogenase	9031	Gallus gallus	GO:0000740	nuclear membrane fusion
csin001280	1e-107	UNIPROTKB_P48818	ACADVL	Very long-chain specific acyl-CoA dehydrogenase, mitochondrial	9913	Bos taurus	GO:0016020	membrane
csin001286	8e-37	CGD_CAL0005657	TDH3		5476	Candida albicans	GO:0001950	plasma membrane enriched fraction
csin001291	1e-132	ZFIN_ZDB-GENE-050913-26	cog3	component of oligomeric golgi complex 3	7955	Danio rerio	GO:0016020	membrane
csin001303	9e-97	ZFIN_ZDB-GENE-040718-112	vps26bl	vacuolar protein sorting 26 homolog B, like	7955	Danio rerio	GO:0016020	membrane
csin001314	9e-53	TAIR_locus:2152074	AT5G65860	AT5G65860	3702	Arabidopsis thaliana	GO:0012505	endomembrane system
csin001315	1e-43	RGD_1311253	Spcs2	signal peptidase complex subunit 2 homolog (S. cerevisiae)	10116	Rattus norvegicus	GO:0016021	integral to membrane
csin001319	5e-44	UNIPROTKB_Q15155	NOMO1	Nodal modulator 1	9606	Homo sapiens	GO:0016021	integral to membrane
csin001321	2e-41	ZFIN_ZDB-GENE-040426-1474	chmp1a	chromatin modifying protein 1A	7955	Danio rerio	GO:0016020	membrane
csin001323	2e-10	UNIPROTKB_Q9H6U8	ALG9	Alpha-1,2-mannosyltransferase ALG9	9606	Homo sapiens	GO:0016020	membrane
csin001334	4e-37	UNIPROTKB_O15118	NPC1	Niemann-Pick C1 protein	9606	Homo sapiens	GO:0016020	membrane
csin001357	1e-122	UNIPROTKB_Q9UPZ9	ICK	Serine/threonine-protein kinase ICK	9606	Homo sapiens	GO:0043231	intracellular membrane-bounded organelle
csin001360	6e-23	ZFIN_ZDB-GENE-080204-81	tlcd2	TLC domain containing 2	7955	Danio rerio	GO:0016021	integral to membrane
csin001373	1e-135	UNIPROTKB_Q9HCF6	TRPM3	Transient receptor potential cation channel subfamily M member 3	9606	Homo sapiens	GO:0055085	transmembrane transport
csin001376	1e-135	FB_FBgn0028428	Ih	I[[h]] channel	7227	Drosophila melanogaster	GO:0005886	plasma membrane
csin001377	2e-23	FB_FBgn0028428	Ih	I[[h]] channel	7227	Drosophila melanogaster	GO:0005886	plasma membrane
csin001380	1e-13	FB_FBgn0028428	Ih	I[[h]] channel	7227	Drosophila melanogaster	GO:0005886	plasma membrane
csin001384	1e-95	FB_FBgn0259822	Ca-beta	Ca2+-channel-protein-beta-subunit	7227	Drosophila melanogaster	GO:0005886	plasma membrane
csin001398	4e-14	UNIPROTKB_D3ZQZ2	Sema5b	Uncharacterized protein	10116	Rattus norvegicus	GO:0016020	membrane
csin001448	2e-23	RGD_735214	Gyltl1b	glycosyltransferase-like 1B	10116	Rattus norvegicus	GO:0000139	Golgi membrane
csin001468	2e-63	FB_FBgn0259175	ome	omega	7227	Drosophila melanogaster	GO:0016020	membrane
csin001471	3e-11	RGD_735214	Gyltl1b	glycosyltransferase-like 1B	10116	Rattus norvegicus	GO:0000139	Golgi membrane
csin001476	3e-24	UNIPROTKB_Q6ZMB0	B3GNT6	UDP-GlcNAc:betaGal beta-1,3-N-acetylglucosaminyltransferase 6	9606	Homo sapiens	GO:0016020	membrane
csin001477	3e-58	UNIPROTKB_Q7T048	Q7T048	Aryl-hydrocarbon receptor-interacting protein	9031	Gallus gallus	GO:0005624	membrane fraction
csin001479	6e-77	UNIPROTKB_Q9JMB2	Epb4.1l3	Type II brain 4.1 minor isoform	10116	Rattus norvegicus	GO:0019898	extrinsic to membrane
csin001518	4e-17	UNIPROTKB_Q7Z4N2	TRPM1	Transient receptor potential cation channel subfamily M member 1	9606	Homo sapiens	GO:0005886	plasma membrane
csin001519	8e-19	ZFIN_ZDB-GENE-030721-4	pcdh10b	protocadherin 10b	7955	Danio rerio	GO:0005886	plasma membrane
csin001520	1e-136	UNIPROTKB_Q8IZF0	NALCN	Sodium leak channel non-selective protein	9606	Homo sapiens	GO:0016020	membrane
csin001522	0	FB_FBgn0026479	Drp1	Dynamin related protein 1	7227	Drosophila melanogaster	GO:0016185	synaptic vesicle budding from presynaptic membrane
csin001529	5e-17	WB_WBGene00017369	F10G7.5		6239	Caenorhabditis elegans	GO:0016021	integral to membrane
csin001537	7e-66	UNIPROTKB_Q96GQ5	C16orf58	UPF0420 protein C16orf58	9606	Homo sapiens	GO:0016021	integral to membrane
csin001551	3e-63	ZFIN_ZDB-GENE-020402-2	glra4b	glycine receptor, alpha 4b	7955	Danio rerio	GO:0045211	postsynaptic membrane
csin001560	1e-07	FB_FBgn0010415	Sdc	Syndecan	7227	Drosophila melanogaster	GO:0005886	plasma membrane
csin001584	6e-08	RGD_735164	Slc4a8	solute carrier family 4 (anion exchanger), member 8	10116	Rattus norvegicus	GO:0016020	membrane
csin001610	3e-15	RGD_2303	Cd38	CD38 molecule	10116	Rattus norvegicus	GO:0005624	membrane fraction
csin001613	4e-61	FB_FBgn0261612	Cng	Cyclic-nucleotide-gated ion channel protein	7227	Drosophila melanogaster	GO:0055085	transmembrane transport
csin001625	8e-26	FB_FBgn0011747	Ank	Ankyrin	7227	Drosophila melanogaster	GO:0007016	cytoskeletal anchoring at plasma membrane
csin001629	7e-17	MGI_MGI:105374	Ppyr1	pancreatic polypeptide receptor 1	10090	Mus musculus	GO:0016021	integral to membrane
csin001631	1e-09	WB_WBGene00013720	Y106G6H.8		6239	Caenorhabditis elegans	GO:0016021	integral to membrane
csin001669	5e-40	UNIPROTKB_Q00765	REEP5	Receptor expression-enhancing protein 5	9606	Homo sapiens	GO:0016021	integral to membrane
csin001686	7e-96	ZFIN_ZDB-GENE-040426-2217	slc20a1a	solute carrier family 20, member 1a	7955	Danio rerio	GO:0005315	inorganic phosphate transmembrane transporter activity
csin001689	2e-64	UNIPROTKB_Q5ZJW4	SEC22B	Vesicle-trafficking protein SEC22b	9031	Gallus gallus	GO:0033116	ER-Golgi intermediate compartment membrane
csin001700	4e-63	ZFIN_ZDB-GENE-090505-3	chrna4	cholinergic receptor, nicotinic, alpha 4	7955	Danio rerio	GO:0045211	postsynaptic membrane
csin001702	2e-55	UNIPROTKB_Q99571	P2RX4	P2X purinoceptor 4	9606	Homo sapiens	GO:0005887	integral to plasma membrane
csin001717	1e-24	RGD_1359399	Gpc4	glypican 4	10116	Rattus norvegicus	GO:0005886	plasma membrane
csin001722	7e-16	WB_WBGene00006776	unc-40		6239	Caenorhabditis elegans	GO:0016021	integral to membrane
csin001742	4e-10	WB_WBGene00006820	unc-89		6239	Caenorhabditis elegans	GO:0005887	integral to plasma membrane
csin001747	1e-07	FB_FBgn0031879	uif	uninflatable	7227	Drosophila melanogaster	GO:0016324	apical plasma membrane
csin001750	8e-06	ZFIN_ZDB-GENE-060503-482	si:dkey-1h24.2	si:dkey-1h24.2	7955	Danio rerio	GO:0016021	integral to membrane
csin001778	0	ZFIN_ZDB-GENE-041114-7	opa1	optic atrophy 1 (human)	7955	Danio rerio	GO:0016020	membrane
csin001785	1e-119	UNIPROTKB_Q0IIF7	USP14	Ubiquitin carboxyl-terminal hydrolase 14	9913	Bos taurus	GO:0005886	plasma membrane
csin001825	0	UNIPROTKB_B4KD90	Nmdar1	Glutamate [NMDA] receptor subunit 1	7230	Drosophila mojavensis	GO:0042391	regulation of membrane potential
csin001827	4e-97	FB_FBgn0004873	hts	hu li tai shao	7227	Drosophila melanogaster	GO:0005886	plasma membrane
csin001851	1e-159	UNIPROTKB_Q0VD48	VPS4B	Vacuolar protein sorting-associated protein 4B	9913	Bos taurus	GO:0005774	vacuolar membrane
csin001869	0	UNIPROTKB_Q4AEF8	Copg	Coatomer subunit gamma	10116	Rattus norvegicus	GO:0016020	membrane
csin001880	4e-19	WB_WBGene00006614	trp-1		6239	Caenorhabditis elegans	GO:0016020	membrane
csin001890	6e-09	FB_FBgn0010435	emp	epithelial membrane protein	7227	Drosophila melanogaster	GO:0005887	integral to plasma membrane
csin001910	3e-08	RGD_620618	Cux1	cut-like homeobox 1	10116	Rattus norvegicus	GO:0000139	Golgi membrane
csin001915	4e-76	RGD_2827	Hras	Harvey rat sarcoma virus oncogene	10116	Rattus norvegicus	GO:0000139	Golgi membrane
csin001927	4e-33	ZFIN_ZDB-GENE-060421-4490	zgc:136909	zgc:136909	7955	Danio rerio	GO:0016020	membrane
csin001932	1e-116	ZFIN_ZDB-GENE-030616-612	atp6v1c1a	ATPase, H+ transporting, lysosomal, V1 subunit C, isoform 1a	7955	Danio rerio	GO:0016820	hydrolase activity, acting on acid anhydrides, catalyzing transmembrane movement of substances
csin001953	1e-93	UNIPROTKB_Q9Y490	TLN1	Talin-1	9606	Homo sapiens	GO:0007016	cytoskeletal anchoring at plasma membrane
csin001991	2e-13	TAIR_locus:2074780	ATCEN2	CENTRIN2	3702	Arabidopsis thaliana	GO:0005886	plasma membrane
csin001995	2e-23	ZFIN_ZDB-GENE-040801-266	slc38a7	solute carrier family 38, member 7	7955	Danio rerio	GO:0016020	membrane
csin001997	6e-18	ZFIN_ZDB-GENE-040801-266	slc38a7	solute carrier family 38, member 7	7955	Danio rerio	GO:0016020	membrane
csin002001	2e-09	ZFIN_ZDB-GENE-030131-9906	lmbr1l	limb region 1 like	7955	Danio rerio	GO:0016020	membrane
csin002002	2e-68	UNIPROTKB_O75694	NUP155	Nuclear pore complex protein Nup155	9606	Homo sapiens	GO:0031965	nuclear membrane
csin002013	1e-13	UNIPROTKB_Q05KI7	BAK1	BCL2-antagonist/killer 1	9913	Bos taurus	GO:0031966	mitochondrial membrane
csin002019	5e-15	WB_WBGene00022618	ZC477.3		6239	Caenorhabditis elegans	GO:0016021	integral to membrane
csin002023	2e-29	UNIPROTKB_O43315	AQP9	Aquaporin-9	9606	Homo sapiens	GO:0015166	polyol transmembrane transporter activity
csin002024	8e-46	UNIPROTKB_Q9NQQ7	SLC35C2	Solute carrier family 35 member C2	9606	Homo sapiens	GO:0016021	integral to membrane
csin002038	1e-79	UNIPROTKB_Q8NBZ7	UXS1	UDP-glucuronic acid decarboxylase 1	9606	Homo sapiens	GO:0016020	membrane
csin002045	0	UNIPROTKB_Q8IZQ1	WDFY3	WD repeat and FYVE domain-containing protein 3	9606	Homo sapiens	GO:0019898	extrinsic to membrane
csin002047	0	UNIPROTKB_B5DFK1	Copa	Copa protein	10116	Rattus norvegicus	GO:0030117	membrane coat
csin002076	8e-92	ZFIN_ZDB-GENE-040426-1869	slc25a20	solute carrier family 25 (carnitine/acylcarnitine translocase), member 20	7955	Danio rerio	GO:0055085	transmembrane transport
csin002116	1e-146	WB_WBGene00012126	T28D6.6		6239	Caenorhabditis elegans	GO:0015093	ferrous iron transmembrane transporter activity
csin002140	6e-60	WB_WBGene00004830	slo-1		6239	Caenorhabditis elegans	GO:0016020	membrane
csin002149	3e-26	UNIPROTKB_Q8AV57	SDK2	Protein sidekick-2	9031	Gallus gallus	GO:0016021	integral to membrane
csin002162	2e-31	ZFIN_ZDB-GENE-030131-6121	insig1	insulin induced gene 1	7955	Danio rerio	GO:0016021	integral to membrane
csin002163	1e-153	FB_FBgn0011286	Rya-r44F	Ryanodine receptor 44F	7227	Drosophila melanogaster	GO:0016021	integral to membrane
csin002171	8e-16	MGI_MGI:108412	Ppap2a	phosphatidic acid phosphatase type 2A	10090	Mus musculus	GO:0016021	integral to membrane
csin002177	1e-41	UNIPROTKB_Q8N1M1	BEST3	Bestrophin-3	9606	Homo sapiens	GO:0005886	plasma membrane
csin002178	6e-10	RGD_1305439	Best3	bestrophin 3	10116	Rattus norvegicus	GO:0034220	ion transmembrane transport
csin002182	2e-19	UNIPROTKB_Q9Y3D6	FIS1	Mitochondrial fission 1 protein	9606	Homo sapiens	GO:0005741	mitochondrial outer membrane
csin002192	3e-48	UNIPROTKB_A6QNV4	GGA1	GGA1 protein	9913	Bos taurus	GO:0030117	membrane coat
csin002199	7e-08	TAIR_locus:2205185	AT1G07990	AT1G07990	3702	Arabidopsis thaliana	GO:0012505	endomembrane system
csin002206	1e-90	UNIPROTKB_Q9Y673	ALG5	Dolichyl-phosphate beta-glucosyltransferase	9606	Homo sapiens	GO:0016020	membrane
csin002220	4e-65	RGD_2396	Cpt1a	carnitine palmitoyltransferase 1a, liver	10116	Rattus norvegicus	GO:0005741	mitochondrial outer membrane
csin002222	5e-58	WB_WBGene00004364	ric-4		6239	Caenorhabditis elegans	GO:0005886	plasma membrane
csin002261	1e-125	ZFIN_ZDB-GENE-051120-153	zgc:123187	zgc:123187	7955	Danio rerio	GO:0055085	transmembrane transport
csin002267	6e-49	ZFIN_ZDB-GENE-030616-17	slc39a13	solute carrier family 39 (zinc transporter), member 13	7955	Danio rerio	GO:0016020	membrane
csin002284	1e-40	ZFIN_ZDB-GENE-040426-2536	cdipt	CDP-diacylglycerol--inositol 3-phosphatidyltransferase (phosphatidylinositol synthase)	7955	Danio rerio	GO:0016020	membrane
csin002289	1e-28	RGD_1598112	LOC679958	similar to CG10806-PB, isoform B	10116	Rattus norvegicus	GO:0016021	integral to membrane
csin002292	3e-52	UNIPROTKB_O60488	ACSL4	Long-chain-fatty-acid--CoA ligase 4	9606	Homo sapiens	GO:0016020	membrane
csin002294	7e-38	ZFIN_ZDB-GENE-041001-161	stxbp5a	syntaxin binding protein 5a (tomosyn)	7955	Danio rerio	GO:0016021	integral to membrane
csin002305	1e-34	UNIPROTKB_Q96JE7	SEC16B	Protein transport protein Sec16B	9606	Homo sapiens	GO:0005789	endoplasmic reticulum membrane
csin002313	1e-15	UNIPROTKB_P23467	PTPRB	Receptor-type tyrosine-protein phosphatase beta	9606	Homo sapiens	GO:0005001	transmembrane receptor protein tyrosine phosphatase activity
csin002316	3e-06	RGD_1561988	Mcc	mutated in colorectal cancers	10116	Rattus norvegicus	GO:0005886	plasma membrane
csin002337	1e-77	RGD_1303031	Crat	carnitine acetyltransferase	10116	Rattus norvegicus	GO:0005743	mitochondrial inner membrane
csin002340	3e-06	ZFIN_ZDB-GENE-030925-47	pard3	par-3 partitioning defective 3 homolog (C. elegans)	7955	Danio rerio	GO:0016324	apical plasma membrane
csin002356	3e-17	WB_WBGene00019003	F57B10.5		6239	Caenorhabditis elegans	GO:0016021	integral to membrane
csin002371	3e-55	RGD_1588586	Slc25a23	solute carrier family 25 (mitochondrial carrier; phosphate carrier), member 23	10116	Rattus norvegicus	GO:0005743	mitochondrial inner membrane
csin002382	6e-82	ZFIN_ZDB-GENE-030616-511	abcc4	ATP-binding cassette, sub-family C (CFTR/MRP), member 4	7955	Danio rerio	GO:0042626	ATPase activity, coupled to transmembrane movement of substances
csin002392	2e-08	FB_FBgn0031988	CG8668		7227	Drosophila melanogaster	GO:0016020	membrane
csin002399	7e-97	UNIPROTKB_Q92539	LPIN2	Phosphatidate phosphatase LPIN2	9606	Homo sapiens	GO:0016020	membrane
csin002415	2e-08	FB_FBgn0028369	kirre	kin of irre	7227	Drosophila melanogaster	GO:0005886	plasma membrane
csin002424	3e-51	ZFIN_ZDB-GENE-030131-3027	atp6v0a1a	ATPase, H+ transporting, lysosomal V0 subunit a isoform 1a	7955	Danio rerio	GO:0015078	hydrogen ion transmembrane transporter activity
csin002433	2e-17	WB_WBGene00010877	lact-4		6239	Caenorhabditis elegans	GO:0016021	integral to membrane
csin002435	5e-67	FB_FBgn0032689	CG10413		7227	Drosophila melanogaster	GO:0016020	membrane
csin002436	1e-41	UNIPROTKB_Q9Y5Y0	FLVCR1	Feline leukemia virus subgroup C receptor-related protein 1	9606	Homo sapiens	GO:0005887	integral to plasma membrane
csin002443	2e-45	UNIPROTKB_Q2TBH9	COG8	Conserved oligomeric Golgi complex subunit 8	9913	Bos taurus	GO:0016020	membrane
csin002448	2e-46	UNIPROTKB_A1L504	LMF2	Lipase maturation factor 2	9913	Bos taurus	GO:0016020	membrane
csin002471	7e-36	UNIPROTKB_Q9UBS9	C1orf9	Protein osteopotentia homolog	9606	Homo sapiens	GO:0016021	integral to membrane
csin002487	1e-114	RGD_3988	Map3k12	mitogen activated protein kinase kinase kinase 12	10116	Rattus norvegicus	GO:0005886	plasma membrane
csin002499	1e-42	RGD_1307160	Gbf1	golgi-specific brefeldin A resistant guanine nucleotide exchange factor 1	10116	Rattus norvegicus	GO:0000139	Golgi membrane
csin002508	1e-142	RGD_621267	Vps45	vacuolar protein sorting 45 homolog (S. cerevisiae)	10116	Rattus norvegicus	GO:0000139	Golgi membrane
csin002510	2e-65	RGD_620577	Rap1b	RAP1B, member of RAS oncogene family	10116	Rattus norvegicus	GO:0005886	plasma membrane
csin002515	8e-13	UNIPROTKB_Q1EHB4	SLC5A12	Sodium-coupled monocarboxylate transporter 2	9606	Homo sapiens	GO:0016324	apical plasma membrane
csin002517	2e-69	ZFIN_ZDB-GENE-061013-24	zgc:153607	zgc:153607	7955	Danio rerio	GO:0016020	membrane
csin002527	9e-80	FB_FBgn0025936	Eph	Eph receptor tyrosine kinase	7227	Drosophila melanogaster	GO:0004714	transmembrane receptor protein tyrosine kinase activity
csin002534	3e-10	MGI_MGI:2136760	Pcdhb22	protocadherin beta 22	10090	Mus musculus	GO:0016021	integral to membrane
csin002535	6e-19	UNIPROTKB_Q9BZA7	PCDH11X	Protocadherin-11 X-linked	9606	Homo sapiens	GO:0005887	integral to plasma membrane
csin002560	7e-50	UNIPROTKB_Q96AA3	RFT1	Protein RFT1 homolog	9606	Homo sapiens	GO:0016021	integral to membrane
csin002588	6e-64	UNIPROTKB_Q98998	htr1a	5-hydroxytryptamine receptor 1A	8355	Xenopus laevis	GO:0016021	integral to membrane
csin002596	1e-67	UNIPROTKB_Q90ZK6	ACVR1	Activin receptor type-1	9031	Gallus gallus	GO:0016020	membrane
csin002604	1e-171	FB_FBgn0259214	PMCA	plasma membrane calcium ATPase	7227	Drosophila melanogaster	GO:0005388	calcium-transporting ATPase activity
csin002605	1e-72	FB_FBgn0259214	PMCA	plasma membrane calcium ATPase	7227	Drosophila melanogaster	GO:0005388	calcium-transporting ATPase activity
csin002608	6e-81	UNIPROTKB_Q8N1W0	Q8N1W0	Transmembrane protein FLJ37396	9606	Homo sapiens	GO:0016021	integral to membrane
csin002617	9e-33	ZFIN_ZDB-GENE-060312-28	zgc:136890	zgc:136890	7955	Danio rerio	GO:0055085	transmembrane transport
csin002624	2e-98	FB_FBgn0013955	PR2	Fak-like tyrosine kinase	7227	Drosophila melanogaster	GO:0004715	non-membrane spanning protein tyrosine kinase activity
csin002626	0	ZFIN_ZDB-GENE-080409-2	atp2b3b	ATPase, Ca++ transporting, plasma membrane 3b	7955	Danio rerio	GO:0005388	calcium-transporting ATPase activity
csin002645	7e-31	ZFIN_ZDB-GENE-040426-2078	b3galt2	UDP-Gal:betaGlcNAc beta 1,3-galactosyltransferase, polypeptide 2	7955	Danio rerio	GO:0016020	membrane
csin002650	1e-135	UNIPROTKB_Q8WXG6	MADD	MAP kinase-activating death domain protein	9606	Homo sapiens	GO:0005886	plasma membrane
csin002663	7e-74	UNIPROTKB_Q5F3S3	RCJMB04_8b2	Putative uncharacterized protein	9031	Gallus gallus	GO:0016020	membrane
csin002667	4e-38	RGD_1308334	Dpy19l3	dpy-19-like 3 (C. elegans)	10116	Rattus norvegicus	GO:0016021	integral to membrane
csin002676	0	FB_FBgn0086911	rg	rugose	7227	Drosophila melanogaster	GO:0016021	integral to membrane
csin002697	3e-95	UNIPROTKB_A0FKN5	SLC26A5	Prestin	9031	Gallus gallus	GO:0055085	transmembrane transport
csin002701	1e-58	UNIPROTKB_Q9NL44	Cibeta-catenin	Beta-catenin	7719	Ciona intestinalis	GO:0007016	cytoskeletal anchoring at plasma membrane
csin002710	1e-103	ZFIN_ZDB-GENE-040426-1139	zgc:63505	zgc:63505	7955	Danio rerio	GO:0016020	membrane
csin002730	6e-55	ZFIN_ZDB-GENE-070615-7	tex2	testis expressed 2	7955	Danio rerio	GO:0016020	membrane
csin002738	6e-70	FB_FBgn0032908	CG9270		7227	Drosophila melanogaster	GO:0042626	ATPase activity, coupled to transmembrane movement of substances
csin002778	8e-11	UNIPROTKB_O95169	NDUFB8	NADH dehydrogenase [ubiquinone] 1 beta subcomplex subunit 8, mitochondrial	9606	Homo sapiens	GO:0016021	integral to membrane
csin002779	4e-18	MGI_MGI:1344403	Cfdp1	craniofacial development protein 1	10090	Mus musculus	GO:0005604	basement membrane
csin002780	2e-18	ZFIN_ZDB-GENE-011128-4	jag1b	jagged 1b	7955	Danio rerio	GO:0016020	membrane
csin002788	1e-114	MGI_MGI:87940	Adrbk1	adrenergic receptor kinase, beta 1	10090	Mus musculus	GO:0005624	membrane fraction
csin002793	1e-35	RGD_2062	Adrbk1	adrenergic, beta, receptor kinase 1	10116	Rattus norvegicus	GO:0005624	membrane fraction
csin002795	7e-56	UNIPROTKB_Q5ZJK7	RCJMB04_17g5	Putative uncharacterized protein	9031	Gallus gallus	GO:0016021	integral to membrane
csin002815	3e-39	UNIPROTKB_Q6ZU64	CCDC108	Coiled-coil domain-containing protein 108	9606	Homo sapiens	GO:0016020	membrane
csin002817	3e-11	UNIPROTKB_Q6ZU64	CCDC108	Coiled-coil domain-containing protein 108	9606	Homo sapiens	GO:0016020	membrane
csin002830	8e-19	RGD_62080	Cd63	Cd63 molecule	10116	Rattus norvegicus	GO:0005765	lysosomal membrane
csin002841	2e-21	UNIPROTKB_Q86VE9	SERINC5	Serine incorporator 5	9606	Homo sapiens	GO:0016021	integral to membrane
csin002854	5e-22	WB_WBGene00044650	Y71G10AR.4		6239	Caenorhabditis elegans	GO:0016020	membrane
csin002865	0	FB_FBgn0036888	CG9330		7227	Drosophila melanogaster	GO:0042626	ATPase activity, coupled to transmembrane movement of substances
csin002872	1e-69	WB_WBGene00000165	aps-3		6239	Caenorhabditis elegans	GO:0030117	membrane coat
csin002879	5e-43	FB_FBgn0005564	Shal	Shaker cognate l	7227	Drosophila melanogaster	GO:0005886	plasma membrane
csin002893	5e-71	FB_FBgn0022268	KdelR	KDEL receptor	7227	Drosophila melanogaster	GO:0016021	integral to membrane
csin002909	1e-82	UNIPROTKB_Q9Y2G3	ATP11B	Probable phospholipid-transporting ATPase IF	9606	Homo sapiens	GO:0005637	nuclear inner membrane
csin002919	1e-57	WB_WBGene00019946	R08C7.2		6239	Caenorhabditis elegans	GO:0016020	membrane
csin002922	5e-55	TAIR_locus:2047344	AT2G25070		3702	Arabidopsis thaliana	GO:0005886	plasma membrane
csin002924	3e-26	ZFIN_ZDB-GENE-060312-28	zgc:136890	zgc:136890	7955	Danio rerio	GO:0055085	transmembrane transport
csin002947	1e-88	ZFIN_ZDB-GENE-040426-2925	tmem184a	transmembrane protein 184a	7955	Danio rerio	GO:0003674	molecular_function
csin002949	1e-176	ZFIN_ZDB-GENE-040426-2714	tm9sf3	transmembrane 9 superfamily member 3	7955	Danio rerio	GO:0016021	integral to membrane
csin002959	4e-32	UNIPROTKB_Q27994	SLC2A4	Solute carrier family 2, facilitated glucose transporter member 4	9913	Bos taurus	GO:0030659	cytoplasmic vesicle membrane
csin002960	7e-21	UNIPROTKB_A2VDL2	SLC2A3	Solute carrier family 2 (Facilitated glucose transporter), member 3	9913	Bos taurus	GO:0055085	transmembrane transport
csin002974	2e-22	UNIPROTKB_O15393	TMPRSS2	Transmembrane protease serine 2	9606	Homo sapiens	GO:0008236	serine-type peptidase activity
csin002984	1e-18	UNIPROTKB_Q9H2Y9	SLCO5A1	Solute carrier organic anion transporter family member 5A1	9606	Homo sapiens	GO:0016021	integral to membrane
csin002990	4e-10	RGD_1311382	Kirrel3	kin of IRRE like 3 (Drosophila)	10116	Rattus norvegicus	GO:0005886	plasma membrane
csin003018	3e-31	RGD_1564463	RGD1564463	similar to Mdes protein	10116	Rattus norvegicus	GO:0016021	integral to membrane
csin003023	3e-10	FB_FBgn0039223	CG5805		7227	Drosophila melanogaster	GO:0022857	transmembrane transporter activity
csin003038	4e-69	RGD_1310172	Dullard	Dullard homolog (Xenopus laevis)	10116	Rattus norvegicus	GO:0005789	endoplasmic reticulum membrane
csin003040	2e-22	UNIPROTKB_Q9ULK0	GRID1	Glutamate receptor delta-1 subunit	9606	Homo sapiens	GO:0030288	outer membrane-bounded periplasmic space
csin003053	1e-73	UNIPROTKB_Q0VCA3	LETM1	LETM1 and EF-hand domain-containing protein 1, mitochondrial	9913	Bos taurus	GO:0016020	membrane
csin003074	5e-27	ZFIN_ZDB-GENE-030131-4642	si:dkey-218h11.4	si:dkey-218h11.4	7955	Danio rerio	GO:0055085	transmembrane transport
csin003084	2e-53	UNIPROTKB_O75762	TRPA1	Transient receptor potential cation channel subfamily A member 1	9606	Homo sapiens	GO:0016020	membrane
csin003100	1e-16	WB_WBGene00010403	otpl-8		6239	Caenorhabditis elegans	GO:0016021	integral to membrane
csin003132	4e-07	UNIPROTKB_Q8NDA2	HMCN2	Hemicentin-2	9606	Homo sapiens	GO:0005604	basement membrane
csin003146	4e-15	RGD_1564772	Hmcn1	hemicentin 1	10116	Rattus norvegicus	GO:0005604	basement membrane
csin003147	5e-39	UNIPROTKB_Q9H0H0	INTS2	Integrator complex subunit 2	9606	Homo sapiens	GO:0016021	integral to membrane
csin003154	2e-69	UNIPROTKB_P08754	GNAI3	Guanine nucleotide-binding protein G(k) subunit alpha	9606	Homo sapiens	GO:0005886	plasma membrane
csin003158	8e-07	UNIPROTKB_Q2KI07	ARL8B	ADP-ribosylation factor-like protein 8B	9913	Bos taurus	GO:0005765	lysosomal membrane
csin003163	1e-122	UNIPROTKB_Q5ZI46	RCJMB04_30g17	Putative uncharacterized protein	9031	Gallus gallus	GO:0016020	membrane
csin003172	1e-06	ZFIN_ZDB-GENE-011128-2	jag1a	jagged 1a	7955	Danio rerio	GO:0016020	membrane
csin003177	3e-84	ZFIN_ZDB-GENE-040426-2671	cog2	component of oligomeric golgi complex 2	7955	Danio rerio	GO:0016020	membrane
csin003202	1e-30	UNIPROTKB_Q1LZA0	PIGB	GPI mannosyltransferase 3	9913	Bos taurus	GO:0016021	integral to membrane
csin003234	1e-133	UNIPROTKB_P27922	SLC6A3	Sodium-dependent dopamine transporter	9913	Bos taurus	GO:0005886	plasma membrane
csin003244	2e-31	FB_FBgn0004435	Galpha49B	G protein alpha49B	7227	Drosophila melanogaster	GO:0005886	plasma membrane
csin003296	1e-140	UNIPROTKB_Q8N1B4	VPS52	Vacuolar protein sorting-associated protein 52 homolog	9606	Homo sapiens	GO:0016020	membrane
csin003306	2e-21	ZFIN_ZDB-GENE-020419-17	timm23	translocase of inner mitochondrial membrane 23 homolog (yeast)	7955	Danio rerio	GO:0005743	mitochondrial inner membrane
csin003330	1e-31	RGD_1303069	Nup35	nucleoporin 35	10116	Rattus norvegicus	GO:0055085	transmembrane transport
csin003359	9e-59	FB_FBgn0028427	Ilk	Integrin linked kinase	7227	Drosophila melanogaster	GO:0007016	cytoskeletal anchoring at plasma membrane
csin003363	4e-20	UNIPROTKB_Q8NEU8	APPL2	DCC-interacting protein 13-beta	9606	Homo sapiens	GO:0010008	endosome membrane
csin003373	2e-33	MGI_MGI:103013	Cacna1c	calcium channel, voltage-dependent, L type, alpha 1C subunit	10090	Mus musculus	GO:0016021	integral to membrane
csin003388	7e-90	UNIPROTKB_A3KMX5	FZD10	FZD10 protein	9913	Bos taurus	GO:0016021	integral to membrane
csin003396	7e-47	ZFIN_ZDB-GENE-040426-2755	elovl1b	elongation of very long chain fatty acids (FEN1/Elo2, SUR4/Elo3, yeast)-like 1b	7955	Danio rerio	GO:0016021	integral to membrane
csin003401	6e-41	ZFIN_ZDB-GENE-030616-62	slc35a2	solute carrier family 35 (UDP-galactose transporter), member 2	7955	Danio rerio	GO:0000139	Golgi membrane
csin003420	5e-10	WB_WBGene00004778	ser-3		6239	Caenorhabditis elegans	GO:0016021	integral to membrane
csin003445	4e-15	MGI_MGI:2684924	Pcdh17	protocadherin 17	10090	Mus musculus	GO:0016021	integral to membrane
csin003446	1e-49	FB_FBgn0026630	nes	nessy	7227	Drosophila melanogaster	GO:0005886	plasma membrane
csin003449	8e-61	UNIPROTKB_Q05084	ICA1	Islet cell autoantigen 1	9606	Homo sapiens	GO:0000139	Golgi membrane
csin003472	3e-18	WB_WBGene00006690	twk-39		6239	Caenorhabditis elegans	GO:0016021	integral to membrane
csin003489	8e-43	ZFIN_ZDB-GENE-030521-11	dpy19l1l	dpy-19-like 1, like (H. sapiens)	7955	Danio rerio	GO:0016021	integral to membrane
csin003505	0	RGD_71015	Ap2a2	adaptor-related protein complex 2, alpha 2 subunit	10116	Rattus norvegicus	GO:0005886	plasma membrane
csin003507	1e-46	UNIPROTKB_Q9H270	VPS11	Vacuolar protein sorting-associated protein 11 homolog	9606	Homo sapiens	GO:0016020	membrane
csin003508	1e-92	FB_FBgn0039844	CG1607		7227	Drosophila melanogaster	GO:0015171	amino acid transmembrane transporter activity
csin003513	1e-17	RGD_70499	Birc5	baculoviral IAP repeat-containing 5	10116	Rattus norvegicus	GO:0016324	apical plasma membrane
csin003514	8e-55	UNIPROTKB_Q63206	Fgr	FGR protein	10116	Rattus norvegicus	GO:0004715	non-membrane spanning protein tyrosine kinase activity
csin003517	1e-86	UNIPROTKB_Q4QR31	dpm1	MGC114892 protein	8355	Xenopus laevis	GO:0005789	endoplasmic reticulum membrane
csin003524	0	UNIPROTKB_B3DLH6	myof	Myoferlin	8364	Xenopus (Silurana) tropicalis	GO:0001778	plasma membrane repair
csin003529	1e-09	UNIPROTKB_Q9BQS2	SYT15	Synaptotagmin-15	9606	Homo sapiens	GO:0005886	plasma membrane
csin003530	4e-06	ZFIN_ZDB-GENE-040718-110	syt5a	synaptotagmin Va	7955	Danio rerio	GO:0016020	membrane
csin003555	1e-74	ZFIN_ZDB-GENE-030616-449	ptpn4a	protein tyrosine phosphatase, non-receptor type 4, a	7955	Danio rerio	GO:0019898	extrinsic to membrane
csin003558	1e-07	ZFIN_ZDB-GENE-060531-91	npr3	natriuretic peptide receptor C/guanylate cyclase C (atrionatriuretic peptide receptor C)	7955	Danio rerio	GO:0016020	membrane
csin003564	5e-62	UNIPROTKB_Q6P775	Fibp	Fibp protein	10116	Rattus norvegicus	GO:0016020	membrane
csin003567	6e-51	RGD_620097	Mgat1	mannosyl (alpha-1,3-)-glycoprotein beta-1,2-N-acetylglucosaminyltransferase	10116	Rattus norvegicus	GO:0000139	Golgi membrane
csin003604	4e-76	UNIPROTKB_Q9H3S7	PTPN23	Tyrosine-protein phosphatase non-receptor type 23	9606	Homo sapiens	GO:0016023	cytoplasmic membrane-bounded vesicle
csin003611	5e-95	UNIPROTKB_P07858	CTSB	Cathepsin B	9606	Homo sapiens	GO:0009897	external side of plasma membrane
csin003635	1e-27	ZFIN_ZDB-GENE-040822-35	yipf1	Yip1 domain family, member 1	7955	Danio rerio	GO:0016020	membrane
csin003638	1e-153	FB_FBgn0261673	nemy	no extended memory	7227	Drosophila melanogaster	GO:0016021	integral to membrane
csin003640	3e-66	ZFIN_ZDB-GENE-050208-222	slc12a9	solute carrier family 12 (potassium/chloride transporters), member 9	7955	Danio rerio	GO:0016020	membrane
csin003652	4e-29	UNIPROTKB_Q32KV9	PPAP2A	Phosphatidic acid phosphatase type 2A	9913	Bos taurus	GO:0016020	membrane
csin003653	1e-08	ZFIN_ZDB-GENE-050522-154	letm1	leucine zipper-EF-hand containing transmembrane protein 1	7955	Danio rerio	GO:0008150	biological_process
csin003672	4e-39	UNIPROTKB_Q9BUM1	G6PC3	Glucose-6-phosphatase 3	9606	Homo sapiens	GO:0016021	integral to membrane
csin003680	1e-104	MGI_MGI:2142598	Slc7a6	solute carrier family 7 (cationic amino acid transporter, y+ system), member 6	10090	Mus musculus	GO:0016021	integral to membrane
csin003683	5e-45	RGD_1309754	Vps36	vacuolar protein sorting 36 homolog (S. cerevisiae)	10116	Rattus norvegicus	GO:0016020	membrane
csin003687	8e-51	RGD_2734	Grik4	glutamate receptor, ionotropic, kainate 4	10116	Rattus norvegicus	GO:0005624	membrane fraction
csin003697	6e-50	UNIPROTKB_Q6DKR3	Q6DKR3	Protocadherin	9031	Gallus gallus	GO:0005886	plasma membrane
csin003712	6e-15	RGD_1305331	Tpst2	tyrosylprotein sulfotransferase 2	10116	Rattus norvegicus	GO:0000139	Golgi membrane
csin003723	5e-61	RGD_1305364	Crocc	ciliary rootlet coiled-coil, rootletin	10116	Rattus norvegicus	GO:0005886	plasma membrane
csin003728	5e-23	FB_FBgn0051523	CG31523		7227	Drosophila melanogaster	GO:0016021	integral to membrane
csin003739	1e-14	UNIPROTKB_Q9P0M2	AKAP7	A-kinase anchor protein 7 isoform gamma	9606	Homo sapiens	GO:0005624	membrane fraction
csin003750	1e-137	FB_FBgn0003380	Sh	Shaker	7227	Drosophila melanogaster	GO:0016021	integral to membrane
csin003765	4e-14	WB_WBGene00007801	trpa-1		6239	Caenorhabditis elegans	GO:0016020	membrane
csin003769	1e-33	ZFIN_ZDB-GENE-041001-88	rnf144aa	ring finger protein 144aa	7955	Danio rerio	GO:0016020	membrane
csin003780	4e-87	UNIPROTKB_A0FKN5	SLC26A5	Prestin	9031	Gallus gallus	GO:0055085	transmembrane transport
csin003785	3e-31	FB_FBgn0037848	Tsp86D	Tetraspanin 86D	7227	Drosophila melanogaster	GO:0016021	integral to membrane
csin003796	2e-87	ZFIN_ZDB-GENE-050913-8	slc9a7	solute carrier family 9 (sodium/hydrogen exchanger), member 7	7955	Danio rerio	GO:0055085	transmembrane transport
csin003802	6e-30	MGI_MGI:3521816	Kcnk9	potassium channel, subfamily K, member 9	10090	Mus musculus	GO:0016021	integral to membrane
csin003803	4e-11	ZFIN_ZDB-GENE-070410-26	zgc:162161	zgc:162161	7955	Danio rerio	GO:0055085	transmembrane transport
csin003812	1e-27	SGD_S000005853	MYO2	One of two type V myosin motors (along with MYO4) involved in actin-based transport of cargos	4932	Saccharomyces cerevisiae	GO:0000329	fungal-type vacuole membrane
csin003820	5e-26	UNIPROTKB_Q5F383	SPPL2B	Signal peptide peptidase-like 2B	9031	Gallus gallus	GO:0016020	membrane
csin003850	0	FB_FBgn0250788	beta-Spec	beta Spectrin	7227	Drosophila melanogaster	GO:0005886	plasma membrane
csin003857	5e-95	FB_FBgn0004369	Ptp99A	Protein tyrosine phosphatase 99A	7227	Drosophila melanogaster	GO:0005886	plasma membrane
csin003866	1e-13	FB_FBgn0034691	synj	synaptojanin	7227	Drosophila melanogaster	GO:0012506	vesicle membrane
csin003878	1e-132	ZFIN_ZDB-GENE-031002-48	tln1	talin 1	7955	Danio rerio	GO:0007016	cytoskeletal anchoring at plasma membrane
csin003879	3e-16	FB_FBgn0260442	rhea	rhea	7227	Drosophila melanogaster	GO:0007016	cytoskeletal anchoring at plasma membrane
csin003882	1e-53	MGI_MGI:2684729	Unc79	unc-79 homolog (C. elegans)	10090	Mus musculus	GO:0016021	integral to membrane
csin003883	1e-135	RGD_1565416	Tln2	talin 2	10116	Rattus norvegicus	GO:0007016	cytoskeletal anchoring at plasma membrane
csin003886	4e-68	MGI_MGI:98354	Sos1	son of sevenless homolog 1 (Drosophila)	10090	Mus musculus	GO:0005886	plasma membrane
csin003887	1e-114	UNIPROTKB_A2VE57	GRIK1	GRIK1 protein	9913	Bos taurus	GO:0005886	plasma membrane
csin003911	1e-152	RGD_3274	Furin	furin (paired basic amino acid cleaving enzyme)	10116	Rattus norvegicus	GO:0005789	endoplasmic reticulum membrane
csin003921	2e-40	FB_FBgn0039844	CG1607		7227	Drosophila melanogaster	GO:0015171	amino acid transmembrane transporter activity
csin003924	4e-71	ZFIN_ZDB-GENE-030131-7518	arl3	ADP-ribosylation factor-like 3	7955	Danio rerio	GO:0016020	membrane
csin003936	8e-46	UNIPROTKB_Q3SZ05	SVOPL	SVOPL protein	9913	Bos taurus	GO:0055085	transmembrane transport
csin003938	2e-46	UNIPROTKB_O15438	ABCC3	Canalicular multispecific organic anion transporter 2	9606	Homo sapiens	GO:0008514	organic anion transmembrane transporter activity
csin003940	4e-34	UNIPROTKB_Q5VYK3	ECM29	Proteasome-associated protein ECM29 homolog	9606	Homo sapiens	GO:0016023	cytoplasmic membrane-bounded vesicle
csin003941	3e-40	ZFIN_ZDB-GENE-040426-1891	tmem85	transmembrane protein 85	7955	Danio rerio	GO:0003674	molecular_function
csin003942	0	ZFIN_ZDB-GENE-040426-1523	abcc2	ATP-binding cassette, sub-family C (CFTR/MRP), member 2	7955	Danio rerio	GO:0042626	ATPase activity, coupled to transmembrane movement of substances
csin003954	6e-66	FB_FBgn0031571	CG3921		7227	Drosophila melanogaster	GO:0016020	membrane
csin003971	1e-100	UNIPROTKB_Q5F3S3	RCJMB04_8b2	Putative uncharacterized protein	9031	Gallus gallus	GO:0016020	membrane
csin003973	1e-99	UNIPROTKB_Q9H2G2	SLK	STE20-like serine/threonine-protein kinase	9606	Homo sapiens	GO:0005886	plasma membrane
csin003995	3e-08	UNIPROTKB_P98160	HSPG2	Basement membrane-specific heparan sulfate proteoglycan core protein	9606	Homo sapiens	GO:0008022	protein C-terminus binding
csin004005	1e-104	UNIPROTKB_O43491	EPB41L2	Band 4.1-like protein 2	9606	Homo sapiens	GO:0005886	plasma membrane
csin004027	7e-98	UNIPROTKB_Q58CV5	SLC37A2	Sugar phosphate exchanger 2	9913	Bos taurus	GO:0016021	integral to membrane
csin004030	8e-72	FB_FBgn0004595	pros	prospero	7227	Drosophila melanogaster	GO:0005886	plasma membrane
csin004040	5e-13	ZFIN_ZDB-GENE-061204-1	large	like-glycosyltransferase	7955	Danio rerio	GO:0016020	membrane
csin004042	0	UNIPROTKB_Q93034	CUL5	Cullin-5	9606	Homo sapiens	GO:0005624	membrane fraction
csin004046	8e-20	UNIPROTKB_Q5ZHR1	RCJMB04_34c21	Putative uncharacterized protein	9031	Gallus gallus	GO:0005640	nuclear outer membrane
csin004051	2e-38	ZFIN_ZDB-GENE-040426-1279	dctn2	dynactin 2 (p50)	7955	Danio rerio	GO:0016020	membrane
csin004053	3e-41	FB_FBgn0023549	Mct1	Monocarboxylate transporter 1	7227	Drosophila melanogaster	GO:0008028	monocarboxylic acid transmembrane transporter activity
csin004078	2e-13	FB_FBgn0034434	Rgk1	Rgk1	7227	Drosophila melanogaster	GO:0016020	membrane
csin004101	1e-14	FB_FBgn0031307	CG4726		7227	Drosophila melanogaster	GO:0055085	transmembrane transport
csin004102	2e-51	FB_FBgn0034660	lox2	lysyl oxidase-like 2	7227	Drosophila melanogaster	GO:0016020	membrane
csin004105	1e-107	RGD_61836	Clcn7	chloride channel 7	10116	Rattus norvegicus	GO:0005765	lysosomal membrane
csin004111	1e-171	RGD_71024	Actr3	ARP3 actin-related protein 3 homolog (yeast)	10116	Rattus norvegicus	GO:0000139	Golgi membrane
csin004129	2e-39	ZFIN_ZDB-GENE-040426-2150	rhoaa	ras homolog gene family, member Aa	7955	Danio rerio	GO:0016020	membrane
csin004137	4e-91	ZFIN_ZDB-GENE-021219-2	atp6v1h	ATPase, H+ transporting, lysosomal, V1 subunit H	7955	Danio rerio	GO:0016820	hydrolase activity, acting on acid anhydrides, catalyzing transmembrane movement of substances
csin004154	4e-33	UNIPROTKB_Q6ZNA5	FRRS1	Ferric-chelate reductase 1	9606	Homo sapiens	GO:0016021	integral to membrane
csin004159	6e-16	UNIPROTKB_Q5ZKJ9	RCJMB04_10e23	Putative uncharacterized protein	9031	Gallus gallus	GO:0042777	plasma membrane ATP synthesis coupled proton transport
csin004178	5e-50	WB_WBGene00006786	unc-51		6239	Caenorhabditis elegans	GO:0016020	membrane
csin004188	8e-68	ZFIN_ZDB-GENE-060825-45	atp7a	ATPase, Cu++ transporting, alpha polypeptide	7955	Danio rerio	GO:0046873	metal ion transmembrane transporter activity
csin004201	2e-52	WB_WBGene00001187	egl-19		6239	Caenorhabditis elegans	GO:0055085	transmembrane transport
csin004217	1e-104	UNIPROTKB_Q6ZUT9	DENND5B	DENN domain-containing protein 5B	9606	Homo sapiens	GO:0016021	integral to membrane
csin004218	3e-15	RGD_1564772	Hmcn1	hemicentin 1	10116	Rattus norvegicus	GO:0005604	basement membrane
csin004222	1e-16	UNIPROTKB_O75970	MPDZ	Multiple PDZ domain protein	9606	Homo sapiens	GO:0016324	apical plasma membrane
csin004244	1e-16	FB_FBgn0029723	Proc-R	Proctolin receptor	7227	Drosophila melanogaster	GO:0016021	integral to membrane
csin004266	1e-46	RGD_1304688	Mfsd7	major facilitator superfamily domain containing 7	10116	Rattus norvegicus	GO:0055085	transmembrane transport
csin004279	2e-11	UNIPROTKB_Q6UVK1	CSPG4	Chondroitin sulfate proteoglycan 4	9606	Homo sapiens	GO:0031258	lamellipodium membrane
csin004302	1e-59	FB_FBgn0050361	mtt	mangetout	7227	Drosophila melanogaster	GO:0016021	integral to membrane
csin004304	6e-06	MGI_MGI:104627	Dst	dystonin	10090	Mus musculus	GO:0016023	cytoplasmic membrane-bounded vesicle
csin004317	6e-27	WB_WBGene00011106	acl-5		6239	Caenorhabditis elegans	GO:0016021	integral to membrane
csin004321	2e-40	UNIPROTKB_Q0VFE3	pgap3	Post-GPI attachment to proteins factor 3	8364	Xenopus (Silurana) tropicalis	GO:0031227	intrinsic to endoplasmic reticulum membrane
csin004325	1e-19	UNIPROTKB_Q8AXU9	SH3GL3	Endophilin-A3	9031	Gallus gallus	GO:0031901	early endosome membrane
csin004327	2e-13	FB_FBgn0003137	Ppn	Papilin	7227	Drosophila melanogaster	GO:0005604	basement membrane
csin004341	2e-78	UNIPROTKB_Q07647	Slc2a3	Solute carrier family 2, facilitated glucose transporter member 3	10116	Rattus norvegicus	GO:0016021	integral to membrane
csin004348	1e-14	RGD_620282	Golga2	golgi autoantigen, golgin subfamily a, 2	10116	Rattus norvegicus	GO:0005624	membrane fraction
csin004350	1e-43	RGD_1563141	Unc84b	unc-84 homolog B (C. elegans)	10116	Rattus norvegicus	GO:0005637	nuclear inner membrane
csin004354	4e-08	FB_FBgn0023549	Mct1	Monocarboxylate transporter 1	7227	Drosophila melanogaster	GO:0008028	monocarboxylic acid transmembrane transporter activity
csin004420	2e-41	UNIPROTKB_Q6V0I7	FAT4	Protocadherin Fat 4	9606	Homo sapiens	GO:0016021	integral to membrane
csin004421	2e-24	UNIPROTKB_Q32L63	VTA1	Vacuolar protein sorting-associated protein VTA1 homolog	9913	Bos taurus	GO:0010008	endosome membrane
csin004422	4e-10	UNIPROTKB_Q9BUH8	BEGAIN	Brain-enriched guanylate kinase-associated protein	9606	Homo sapiens	GO:0016020	membrane
csin004430	1e-101	FB_FBgn0003731	Egfr	Epidermal growth factor receptor	7227	Drosophila melanogaster	GO:0005886	plasma membrane
csin004434	2e-07	UNIPROTKB_Q66PG3	LARGE	Glycosyltransferase-like protein LARGE1	9031	Gallus gallus	GO:0000139	Golgi membrane
csin004448	1e-100	UNIPROTKB_A6QQT4	ALDH3A2	ALDH3A2 protein	9913	Bos taurus	GO:0005743	mitochondrial inner membrane
csin004468	8e-30	UNIPROTKB_Q9UHW9	SLC12A6	Solute carrier family 12 member 6	9606	Homo sapiens	GO:0016323	basolateral plasma membrane
csin004473	2e-06	WB_WBGene00012116	del-4		6239	Caenorhabditis elegans	GO:0016020	membrane
csin004480	2e-36	UNIPROTKB_A7BFV9	Eps15	Epidermal growth factor receptor pathway substrate 15	10116	Rattus norvegicus	GO:0005886	plasma membrane
csin004483	7e-47	WB_WBGene00010418	H27A22.1		6239	Caenorhabditis elegans	GO:0016021	integral to membrane
csin004492	7e-42	UNIPROTKB_A6H720	NCK2	NCK2 protein	9913	Bos taurus	GO:0012506	vesicle membrane
csin004496	5e-28	UNIPROTKB_A7VJS4	TRPC3	Transient receptor potential cation channel, subfamily C, member 3	9913	Bos taurus	GO:0016021	integral to membrane
csin004497	3e-40	WB_WBGene00006615	trp-2		6239	Caenorhabditis elegans	GO:0016020	membrane
csin004499	6e-68	ZFIN_ZDB-GENE-990415-46	dye	dead eye	7955	Danio rerio	GO:0055085	transmembrane transport
csin004500	1e-20	UNIPROTKB_A5PJZ5	NUP93	Nuclear pore complex protein Nup93	9913	Bos taurus	GO:0055085	transmembrane transport
csin004507	1e-47	ZFIN_ZDB-GENE-050208-406	si:dkey-49m19.7	si:dkey-49m19.7	7955	Danio rerio	GO:0016021	integral to membrane
csin004513	7e-52	WB_WBGene00002071	ile-2		6239	Caenorhabditis elegans	GO:0016020	membrane
csin004523	2e-06	ZFIN_ZDB-GENE-060825-301	rnaseka	ribonuclease, RNase K a	7955	Danio rerio	GO:0016020	membrane
csin004525	1e-31	FB_FBgn0261263	scrib	scribbled	7227	Drosophila melanogaster	GO:0016327	apicolateral plasma membrane
csin004527	8e-78	FB_FBgn0261263	scrib	scribbled	7227	Drosophila melanogaster	GO:0016327	apicolateral plasma membrane
csin004529	1e-54	ZFIN_ZDB-GENE-040912-82	vac14	vac14 homolog (S. cerevisiae)	7955	Danio rerio	GO:0016020	membrane
csin004530	3e-84	UNIPROTKB_Q14160	SCRIB	Protein scribble homolog	9606	Homo sapiens	GO:0045211	postsynaptic membrane
csin004545	1e-117	ZFIN_ZDB-GENE-011212-1	fads2	fatty acid desaturase 2	7955	Danio rerio	GO:0016021	integral to membrane
csin004548	5e-89	UNIPROTKB_Q2TAA5	ALG11	Asparagine-linked glycosylation protein 11 homolog	9606	Homo sapiens	GO:0016021	integral to membrane
csin004558	6e-33	UNIPROTKB_P46939	UTRN	Utrophin	9606	Homo sapiens	GO:0045211	postsynaptic membrane
csin004559	7e-19	RGD_1306593	Zdhhc12	zinc finger, DHHC-type containing 12	10116	Rattus norvegicus	GO:0016020	membrane
csin004568	1e-164	RGD_1306696	Abcc10	ATP-binding cassette, sub-family C (CFTR/MRP), member 10	10116	Rattus norvegicus	GO:0016021	integral to membrane
csin004575	1e-155	UNIPROTKB_P29992	GNA11	Guanine nucleotide-binding protein subunit alpha-11	9606	Homo sapiens	GO:0005886	plasma membrane
csin004599	2e-38	FB_FBgn0033257	CG8713		7227	Drosophila melanogaster	GO:0016020	membrane
csin004613	1e-22	UNIPROTKB_Q3T0L2	ERP44	Endoplasmic reticulum resident protein 44	9913	Bos taurus	GO:0005789	endoplasmic reticulum membrane
csin004617	2e-76	UNIPROTKB_Q15700	DLG2	Disks large homolog 2	9606	Homo sapiens	GO:0005886	plasma membrane
csin004651	3e-21	UNIPROTKB_Q9P0N8	2011-03-02	E3 ubiquitin-protein ligase MARCH2	9606	Homo sapiens	GO:0016021	integral to membrane
csin004653	2e-49	WB_WBGene00002123	inx-1		6239	Caenorhabditis elegans	GO:0016021	integral to membrane
csin004657	4e-30	WB_WBGene00006749	unc-9		6239	Caenorhabditis elegans	GO:0016021	integral to membrane
csin004662	1e-106	UNIPROTKB_A6NKF9	GPR89C	Putative Golgi pH regulator C	9606	Homo sapiens	GO:0016021	integral to membrane
csin004669	3e-14	UNIPROTKB_Q5BK09	Dram2	DNA damage-regulated autophagy modulator protein 2	10116	Rattus norvegicus	GO:0016021	integral to membrane
csin004670	0	RGD_735227	Gaa	glucosidase, alpha, acid	10116	Rattus norvegicus	GO:0005765	lysosomal membrane
csin004705	2e-50	UNIPROTKB_Q5JWF2	GNAS	Guanine nucleotide-binding protein G(s) subunit alpha isoforms XLas	9606	Homo sapiens	GO:0005624	membrane fraction
csin004719	2e-07	RGD_2303	Cd38	CD38 molecule	10116	Rattus norvegicus	GO:0005624	membrane fraction
csin004722	4e-31	UNIPROTKB_Q8TCT0	CERK	Ceramide kinase	9606	Homo sapiens	GO:0016020	membrane
csin004730	1e-37	RGD_1307722	RGD1307722	similar to hypothetical protein MGC20700	10116	Rattus norvegicus	GO:0055085	transmembrane transport
csin004732	5e-10	UNIPROTKB_Q9UP83	COG5	Conserved oligomeric Golgi complex subunit 5	9606	Homo sapiens	GO:0000139	Golgi membrane
csin004744	0	UNIPROTKB_Q8IV36	C17orf28	UPF0663 transmembrane protein C17orf28	9606	Homo sapiens	GO:0005515	protein binding
csin004753	2e-32	RGD_2191	Bace1	beta-site APP cleaving enzyme 1	10116	Rattus norvegicus	GO:0005624	membrane fraction
csin004757	5e-10	UNIPROTKB_Q2LD37	KIAA1109	Uncharacterized protein KIAA1109	9606	Homo sapiens	GO:0016021	integral to membrane
csin004758	1e-75	UNIPROTKB_Q2LD37	KIAA1109	Uncharacterized protein KIAA1109	9606	Homo sapiens	GO:0016021	integral to membrane
csin004763	1e-33	UNIPROTKB_Q9NS00	C1GALT1	Glycoprotein-N-acetylgalactosamine 3-beta-galactosyltransferase 1	9606	Homo sapiens	GO:0016021	integral to membrane
csin004765	1e-85	UNIPROTKB_Q14289	PTK2B	Protein-tyrosine kinase 2-beta	9606	Homo sapiens	GO:0005886	plasma membrane
csin004789	1e-60	RGD_61965	Ptpn1	protein tyrosine phosphatase, non-receptor type 1	10116	Rattus norvegicus	GO:0005789	endoplasmic reticulum membrane
csin004793	3e-76	ZFIN_ZDB-GENE-030131-9636	pikfyve	phosphoinositide kinase, FYVE finger containing	7955	Danio rerio	GO:0016020	membrane
csin004809	4e-07	WB_WBGene00000149	apl-1		6239	Caenorhabditis elegans	GO:0016021	integral to membrane
csin004812	7e-31	FB_FBgn0051536	Cdep	Cdep	7227	Drosophila melanogaster	GO:0019898	extrinsic to membrane
csin004819	2e-34	UNIPROTKB_Q05B91	FKBP8	FKBP8 protein	9913	Bos taurus	GO:0030176	integral to endoplasmic reticulum membrane
csin004826	1e-119	ZFIN_ZDB-GENE-030131-5354	rhot1a	ras homolog gene family, member T1a	7955	Danio rerio	GO:0005741	mitochondrial outer membrane
csin004848	2e-32	ZFIN_ZDB-GENE-050320-81	tmem86a	transmembrane protein 86A	7955	Danio rerio	GO:0016021	integral to membrane
csin004849	1e-10	FB_FBgn0023549	Mct1	Monocarboxylate transporter 1	7227	Drosophila melanogaster	GO:0008028	monocarboxylic acid transmembrane transporter activity
csin004854	2e-06	FB_FBgn0000163	baz	bazooka	7227	Drosophila melanogaster	GO:0016327	apicolateral plasma membrane
csin004882	2e-30	UNIPROTKB_Q32PJ1	ABCG2	ATP-binding cassette, sub-family G (WHITE), member 2	9913	Bos taurus	GO:0016020	membrane
csin004886	0	UNIPROTKB_O54853	Kcnh6	Potassium voltage-gated channel subfamily H member 6	10116	Rattus norvegicus	GO:0055085	transmembrane transport
csin004898	1e-47	RGD_1309463	Slc35c1	solute carrier family 35, member C1	10116	Rattus norvegicus	GO:0016020	membrane
csin004908	3e-15	WB_WBGene00015161	pho-5		6239	Caenorhabditis elegans	GO:0016021	integral to membrane
csin004916	4e-16	RGD_1597140	Trpm1	transient receptor potential cation channel, subfamily M, member 1	10116	Rattus norvegicus	GO:0005886	plasma membrane
csin004925	2e-81	UNIPROTKB_Q13367	AP3B2	AP-3 complex subunit beta-2	9606	Homo sapiens	GO:0030665	clathrin coated vesicle membrane
csin004929	4e-20	UNIPROTKB_Q03412	unc-7	Innexin unc-7	6239	Caenorhabditis elegans	GO:0005921	gap junction
csin004930	2e-24	FB_FBgn0053517	D2R	Dopamine 2-like receptor	7227	Drosophila melanogaster	GO:0016021	integral to membrane
csin004940	2e-37	WB_WBGene00006803	unc-70		6239	Caenorhabditis elegans	GO:0016328	lateral plasma membrane
csin004953	2e-25	UNIPROTKB_Q96QZ7	MAGI1	Membrane-associated guanylate kinase, WW and PDZ domain-containing protein 1	9606	Homo sapiens	GO:0005911	cell-cell junction
csin004960	1e-153	UNIPROTKB_B3DLH6	myof	Myoferlin	8364	Xenopus (Silurana) tropicalis	GO:0001778	plasma membrane repair
csin004971	1e-44	UNIPROTKB_Q9DEQ7	b5r	NADH-cytochrome b5 reductase	9031	Gallus gallus	GO:0016020	membrane
csin004976	2e-78	UNIPROTKB_Q13367	AP3B2	AP-3 complex subunit beta-2	9606	Homo sapiens	GO:0030665	clathrin coated vesicle membrane
csin004984	1e-07	TAIR_locus:2056755	RNS1	AT2G02990	3702	Arabidopsis thaliana	GO:0005886	plasma membrane
csin004992	6e-17	UNIPROTKB_Q8TBZ2	MYCBPAP	MYCBP-associated protein	9606	Homo sapiens	GO:0016020	membrane
csin004994	1e-25	ZFIN_ZDB-GENE-050310-7	dscam	Down syndrome cell adhesion molecule	7955	Danio rerio	GO:0005887	integral to plasma membrane
csin004995	1e-119	RGD_621824	Slc6a5	solute carrier family 6 (neurotransmitter transporter, glycine), member 5	10116	Rattus norvegicus	GO:0005887	integral to plasma membrane
csin004999	2e-61	ZFIN_ZDB-GENE-010410-3	glra4a	glycine receptor, alpha 4a	7955	Danio rerio	GO:0045211	postsynaptic membrane
csin005007	2e-49	FB_FBgn0003386	Shaw	Shaker cognate w	7227	Drosophila melanogaster	GO:0005886	plasma membrane
csin005008	1e-81	FB_FBgn0041789	Pax	Paxillin	7227	Drosophila melanogaster	GO:0007016	cytoskeletal anchoring at plasma membrane
csin005020	1e-123	UNIPROTKB_P41823	SYT1	Synaptotagmin-1	6500	Aplysia californica	GO:0030285	integral to synaptic vesicle membrane
csin005022	8e-09	RGD_1310167	Eea1	early endosome antigen 1	10116	Rattus norvegicus	GO:0019897	extrinsic to plasma membrane
csin005025	1e-59	UNIPROTKB_Q2M385	MPEG1	Macrophage-expressed gene 1 protein	9606	Homo sapiens	GO:0016021	integral to membrane
csin005036	1e-08	ZFIN_ZDB-GENE-021015-3	itm1	integral membrane protein 1	7955	Danio rerio	GO:0016020	membrane
csin005046	5e-17	UNIPROTKB_O75038	PLCH2	1-phosphatidylinositol-4,5-bisphosphate phosphodiesterase eta-2	9606	Homo sapiens	GO:0005886	plasma membrane
csin005083	9e-26	FB_FBgn0051536	Cdep	Cdep	7227	Drosophila melanogaster	GO:0019898	extrinsic to membrane
csin005085	2e-55	UNIPROTKB_Q6PIL6	KCNIP4	Kv channel-interacting protein 4	9606	Homo sapiens	GO:0005886	plasma membrane
csin005091	3e-91	ZFIN_ZDB-GENE-070424-84	abcg1	ATP-binding cassette, sub-family G (WHITE), member 1	7955	Danio rerio	GO:0016020	membrane
csin005093	7e-17	WB_WBGene00012796	Y43F4A.1		6239	Caenorhabditis elegans	GO:0016020	membrane
csin005095	3e-22	RGD_1311465	Lmln	leishmanolysin-like (metallopeptidase M8 family)	10116	Rattus norvegicus	GO:0016020	membrane
csin005098	2e-68	UNIPROTKB_Q86YT6	MIB1	E3 ubiquitin-protein ligase MIB1	9606	Homo sapiens	GO:0005886	plasma membrane
csin005104	5e-76	MGI_MGI:104665	Soat1	sterol O-acyltransferase 1	10090	Mus musculus	GO:0016020	membrane
csin005127	9e-23	UNIPROTKB_Q9Y2U8	LEMD3	Inner nuclear membrane protein Man1	9606	Homo sapiens	GO:0030512	negative regulation of transforming growth factor beta receptor signaling pathway
csin005129	1e-141	RGD_1303086	Abcb7	ATP-binding cassette, sub-family B (MDR/TAP), member 7	10116	Rattus norvegicus	GO:0005743	mitochondrial inner membrane
csin005137	8e-16	TAIR_locus:2091196	AT3G19690	AT3G19690	3702	Arabidopsis thaliana	GO:0012505	endomembrane system
csin005146	9e-75	MGI_MGI:1330809	Atp10a	ATPase, class V, type 10A	10090	Mus musculus	GO:0016021	integral to membrane
csin005166	4e-19	UNIPROTKB_Q53EP0	FNDC3B	Fibronectin type III domain-containing protein 3B	9606	Homo sapiens	GO:0016021	integral to membrane
csin005180	4e-22	UNIPROTKB_Q96PB1	CASD1	CAS1 domain-containing protein 1	9606	Homo sapiens	GO:0016020	membrane
csin005193	0	MGI_MGI:97568	Abcb1b	ATP-binding cassette, sub-family B (MDR/TAP), member 1B	10090	Mus musculus	GO:0042626	ATPase activity, coupled to transmembrane movement of substances
csin005217	0	ZFIN_ZDB-GENE-040426-2804	atp13a	ATPase type 13A	7955	Danio rerio	GO:0016020	membrane
csin005218	2e-27	ZFIN_ZDB-GENE-040426-2804	atp13a	ATPase type 13A	7955	Danio rerio	GO:0016020	membrane
csin005233	6e-12	FB_FBgn0260795	CG42575		7227	Drosophila melanogaster	GO:0015114	phosphate transmembrane transporter activity
csin005253	1e-97	ZFIN_ZDB-GENE-030131-145	timm44	translocase of inner mitochondrial membrane 44 homolog (yeast)	7955	Danio rerio	GO:0005744	mitochondrial inner membrane presequence translocase complex
csin005297	5e-09	FB_FBgn0023172	RhoGEF2	RhoGEF2	7227	Drosophila melanogaster	GO:0016328	lateral plasma membrane
csin005330	1e-10	UNIPROTKB_Q9P1Z9	KIAA1529	Uncharacterized protein KIAA1529	9606	Homo sapiens	GO:0016020	membrane
csin005341	7e-47	FB_FBgn0013995	Calx	Na/Ca-exchange protein	7227	Drosophila melanogaster	GO:0005886	plasma membrane
csin005344	1e-104	ZFIN_ZDB-GENE-021226-3	lamc1	laminin, gamma 1	7955	Danio rerio	GO:0005604	basement membrane
csin005345	3e-59	UNIPROTKB_O43617	TRAPPC3	Trafficking protein particle complex subunit 3	9606	Homo sapiens	GO:0000139	Golgi membrane
csin005346	5e-48	FB_FBgn0030745	CG4239		7227	Drosophila melanogaster	GO:0016020	membrane
csin005350	1e-104	RGD_1311511	Inpp5b	inositol polyphosphate-5-phosphatase B	10116	Rattus norvegicus	GO:0016021	integral to membrane
csin005354	0	UNIPROTKB_Q60HE2	OGDH	2-oxoglutarate dehydrogenase, mitochondrial	9541	Macaca fascicularis	GO:0031966	mitochondrial membrane
csin005365	9e-94	TAIR_locus:2121363	AAC3	AT4G28390	3702	Arabidopsis thaliana	GO:0005743	mitochondrial inner membrane
csin005368	1e-134	UNIPROTKB_P11498	PC	Pyruvate carboxylase, mitochondrial	9606	Homo sapiens	GO:0005743	mitochondrial inner membrane
csin005373	1e-06	UNIPROTKB_D4A6Q4	Epb4.1	Uncharacterized protein	10116	Rattus norvegicus	GO:0019898	extrinsic to membrane
csin005379	1e-144	UNIPROTKB_O60503	ADCY9	Adenylate cyclase type 9	9606	Homo sapiens	GO:0005886	plasma membrane
csin005380	6e-37	WB_WBGene00020837	T27A1.5		6239	Caenorhabditis elegans	GO:0016021	integral to membrane
csin005390	2e-19	UNIPROTKB_D3ZQ57	Plxnb2	Plexin B2	10116	Rattus norvegicus	GO:0016020	membrane
csin005392	2e-67	FB_FBgn0027615	CG6404		7227	Drosophila melanogaster	GO:0005743	mitochondrial inner membrane
csin005393	1e-137	UNIPROTKB_P52848	NDST1	Bifunctional heparan sulfate N-deacetylase/N-sulfotransferase 1	9606	Homo sapiens	GO:0016020	membrane
csin005406	1e-22	UNIPROTKB_O61369	Picot	Putative inorganic phosphate cotransporter	7217	Drosophila ananassae	GO:0005315	inorganic phosphate transmembrane transporter activity
csin005418	2e-19	UNIPROTKB_Q90689	Q90689	Type V collagen	9031	Gallus gallus	GO:0005604	basement membrane
csin005423	1e-32	UNIPROTKB_O14512	SOCS7	Suppressor of cytokine signaling 7	9606	Homo sapiens	GO:0005886	plasma membrane
csin005431	2e-60	UNIPROTKB_Q8WN96	ITPR2	Inositol 1,4,5-trisphosphate receptor type 2	9913	Bos taurus	GO:0055085	transmembrane transport
csin005445	2e-20	RGD_620114	Rab27b	RAB27B, member RAS oncogene family	10116	Rattus norvegicus	GO:0016020	membrane
csin005451	3e-37	ZFIN_ZDB-GENE-050208-406	si:dkey-49m19.7	si:dkey-49m19.7	7955	Danio rerio	GO:0016021	integral to membrane
csin005454	2e-08	FB_FBgn0003502	Btk29A	Btk family kinase at 29A	7227	Drosophila melanogaster	GO:0005886	plasma membrane
csin005465	5e-52	FB_FBgn0032456	MRP	Multidrug-Resistance like Protein 1	7227	Drosophila melanogaster	GO:0042626	ATPase activity, coupled to transmembrane movement of substances
csin005480	1e-129	FB_FBgn0025866	CalpB	Calpain-B	7227	Drosophila melanogaster	GO:0016020	membrane
csin005481	5e-96	UNIPROTKB_P53712	ITGB1	Integrin beta-1	9913	Bos taurus	GO:0016021	integral to membrane
csin005483	1e-101	UNIPROTKB_Q4ADV7	KIAA1432	Protein RIC1 homolog	9606	Homo sapiens	GO:0016021	integral to membrane
csin005496	1e-115	ZFIN_ZDB-GENE-040912-183	zgc:92470	zgc:92470	7955	Danio rerio	GO:0055085	transmembrane transport
csin005522	1e-74	UNIPROTKB_P11169	SLC2A3	Solute carrier family 2, facilitated glucose transporter member 3	9606	Homo sapiens	GO:0016020	membrane
csin005538	2e-28	RGD_1309266	Tmem131	transmembrane protein 131	10116	Rattus norvegicus	GO:0003674	molecular_function
csin005558	1e-24	RGD_69313	Ache	acetylcholinesterase	10116	Rattus norvegicus	GO:0005886	plasma membrane
csin005583	6e-67	UNIPROTKB_Q8NCM2	KCNH5	Potassium voltage-gated channel subfamily H member 5	9606	Homo sapiens	GO:0016020	membrane
csin005589	3e-21	ZFIN_ZDB-GENE-030131-7447	sort1b	sortilin 1b	7955	Danio rerio	GO:0016021	integral to membrane
csin005591	1e-19	WB_WBGene00002123	inx-1		6239	Caenorhabditis elegans	GO:0016021	integral to membrane
csin005607	2e-10	UNIPROTKB_Q7Z6J6	FRMD5	FERM domain-containing protein 5	9606	Homo sapiens	GO:0016020	membrane
csin005615	2e-23	TIGR_CMR_CHY_0068	CHY_0068	sodium transporter family protein	246194	Carboxydothermus hydrogenoformans Z-2901	GO:0015081	sodium ion transmembrane transporter activity
csin005629	4e-49	RGD_1311981	Slc39a11	solute carrier family 39 (metal ion transporter), member 11	10116	Rattus norvegicus	GO:0016020	membrane
csin005630	1e-22	RGD_1310827	RGD1310827	similar to RIKEN cDNA 1200009O22; EST AI316813	10116	Rattus norvegicus	GO:0016020	membrane
csin005632	2e-32	UNIPROTKB_Q9NZI6	TFCP2L1	Transcription factor CP2-like protein 1	9606	Homo sapiens	GO:0016020	membrane
csin005651	4e-20	GENEDB_SPOMBE_SPAC3H1.14	SPAC3H1.14	cytoplasmic vesicle protein, Vid24 family (predicted)	4896	Schizosaccharomyces pombe	GO:0030659	cytoplasmic vesicle membrane
csin005657	1e-49	UNIPROTKB_Q5ZLN2	CCZ1	Vacuolar fusion protein CCZ1 homolog	9031	Gallus gallus	GO:0005765	lysosomal membrane
csin005658	3e-47	ZFIN_ZDB-GENE-040426-1722	zgc:73228	zgc:73228	7955	Danio rerio	GO:0055085	transmembrane transport
csin005659	2e-19	RGD_1560274	Mfsd3	major facilitator superfamily domain containing 3	10116	Rattus norvegicus	GO:0016020	membrane
csin005681	1e-15	WB_WBGene00007801	trpa-1		6239	Caenorhabditis elegans	GO:0016020	membrane
csin005682	2e-09	WB_WBGene00007801	trpa-1		6239	Caenorhabditis elegans	GO:0016020	membrane
csin005693	1e-80	WB_WBGene00002299	let-23		6239	Caenorhabditis elegans	GO:0016020	membrane
csin005708	0	UNIPROTKB_Q00610	CLTC	Clathrin heavy chain 1	9606	Homo sapiens	GO:0005886	plasma membrane
csin005710	1e-89	FB_FBgn0033958	CG12858		7227	Drosophila melanogaster	GO:0055085	transmembrane transport
csin005754	2e-35	WB_WBGene00003738	nid-1		6239	Caenorhabditis elegans	GO:0016020	membrane
csin005762	1e-109	FB_FBgn0010551	l(2)03709	lethal (2) 03709	7227	Drosophila melanogaster	GO:0016020	membrane
csin005764	4e-52	UNIPROTKB_O94826	TOMM70A	Mitochondrial import receptor subunit TOM70	9606	Homo sapiens	GO:0008320	protein transmembrane transporter activity
csin005765	9e-56	WB_WBGene00000055	acr-16		6239	Caenorhabditis elegans	GO:0016021	integral to membrane
csin005773	0	ZFIN_ZDB-GENE-070912-46	si:ch211-12e1.4	si:ch211-12e1.4	7955	Danio rerio	GO:0016020	membrane
csin005775	0	RGD_2708	Glud1	glutamate dehydrogenase 1	10116	Rattus norvegicus	GO:0005743	mitochondrial inner membrane
csin005819	1e-19	UNIPROTKB_Q08E00	RASL12	Ras-like protein family member 12	9913	Bos taurus	GO:0016020	membrane
csin005827	7e-59	UNIPROTKB_Q5JS13	RALGPS1	Ras-specific guanine nucleotide-releasing factor RalGPS1	9606	Homo sapiens	GO:0005886	plasma membrane
csin005844	2e-17	WB_WBGene00002123	inx-1		6239	Caenorhabditis elegans	GO:0016021	integral to membrane
csin005859	5e-48	UNIPROTKB_Q05688	IGF1R	Insulin-like growth factor 1 receptor	9913	Bos taurus	GO:0016021	integral to membrane
csin005875	7e-18	WB_WBGene00016428	C35A11.1		6239	Caenorhabditis elegans	GO:0016021	integral to membrane
csin005884	2e-39	UNIPROTKB_Q08DE6	AQP3	Aquaporin-3	9913	Bos taurus	GO:0005886	plasma membrane
csin005886	1e-33	UNIPROTKB_Q92482	AQP3	Aquaporin-3	9606	Homo sapiens	GO:0005886	plasma membrane
csin005890	2e-23	RGD_2505	Dlg1	discs, large homolog 1 (Drosophila)	10116	Rattus norvegicus	GO:0005789	endoplasmic reticulum membrane
csin005893	1e-51	UNIPROTKB_Q92797	SYMPK	Symplekin	9606	Homo sapiens	GO:0005886	plasma membrane
csin005894	3e-19	UNIPROTKB_Q92797	SYMPK	Symplekin	9606	Homo sapiens	GO:0005886	plasma membrane
csin005901	7e-12	FB_FBgn0029768	SPR	Sex peptide receptor	7227	Drosophila melanogaster	GO:0016021	integral to membrane
csin005946	1e-110	FB_FBgn0039844	CG1607		7227	Drosophila melanogaster	GO:0015171	amino acid transmembrane transporter activity
csin005949	2e-24	UNIPROTKB_P08123	COL1A2	Collagen alpha-2(I) chain	9606	Homo sapiens	GO:0005886	plasma membrane
csin005982	2e-11	WB_WBGene00002977	lev-10		6239	Caenorhabditis elegans	GO:0016021	integral to membrane
csin006002	4e-38	UNIPROTKB_Q8N3R9	MPP5	MAGUK p55 subfamily member 5	9606	Homo sapiens	GO:0005886	plasma membrane
csin006006	7e-64	ZFIN_ZDB-GENE-020802-3	hm13	histocompatibility (minor) 13	7955	Danio rerio	GO:0016021	integral to membrane
csin006011	7e-11	UNIPROTKB_Q0P5L7	Q0P5L7	Lysosomal protein NCU-G1	9913	Bos taurus	GO:0016021	integral to membrane
csin006031	7e-06	RGD_1598112	LOC679958	similar to CG10806-PB, isoform B	10116	Rattus norvegicus	GO:0016021	integral to membrane
csin006040	3e-07	FB_FBgn0011592	fra	frazzled	7227	Drosophila melanogaster	GO:0005886	plasma membrane
csin006043	6e-17	UNIPROTKB_B4QC63	otk	Tyrosine-protein kinase-like otk	7240	Drosophila simulans	GO:0005886	plasma membrane
csin006058	2e-38	UNIPROTKB_Q08174	PCDH1	Protocadherin-1	9606	Homo sapiens	GO:0005886	plasma membrane
csin006061	1e-48	DICTYBASE_DDB_G0291406	DDB_G0291406		44689	Dictyostelium discoideum	GO:0016020	membrane
csin006062	6e-10	ZFIN_ZDB-GENE-040108-3	chrna7	cholinergic receptor, nicotinic, alpha polypeptide 7	7955	Danio rerio	GO:0045211	postsynaptic membrane
csin006084	5e-31	RGD_1305196	Jph2	junctophilin 2	10116	Rattus norvegicus	GO:0005624	membrane fraction
csin006090	3e-82	UNIPROTKB_Q0P6H9	TMEM62	Transmembrane protein 62	9606	Homo sapiens	GO:0016020	membrane
csin006092	2e-34	UNIPROTKB_Q0P6H9	TMEM62	Transmembrane protein 62	9606	Homo sapiens	GO:0016020	membrane
csin006109	6e-47	FB_FBgn0016691	Oscp	Oligomycin sensitivity-conferring protein	7227	Drosophila melanogaster	GO:0005886	plasma membrane
csin006117	2e-10	TAIR_locus:2173204	AT5G13600		3702	Arabidopsis thaliana	GO:0016020	membrane
csin006118	7e-37	WB_WBGene00001187	egl-19		6239	Caenorhabditis elegans	GO:0055085	transmembrane transport
csin006119	7e-87	FB_FBgn0001991	Ca-alpha1D	Ca[2+]-channel protein alpha[[1]] subunit D	7227	Drosophila melanogaster	GO:0016324	apical plasma membrane
csin006128	5e-46	FB_FBgn0005631	robo	roundabout	7227	Drosophila melanogaster	GO:0005886	plasma membrane
csin006129	4e-32	WB_WBGene00012341	catp-6		6239	Caenorhabditis elegans	GO:0015662	ATPase activity, coupled to transmembrane movement of ions, phosphorylative mechanism
csin006134	3e-23	UNIPROTKB_Q0VCG4	MMD2	Monocyte to macrophage differentiation-associated 2	9913	Bos taurus	GO:0016021	integral to membrane
csin006138	1e-36	UNIPROTKB_Q9BXC9	BBS2	Bardet-Biedl syndrome 2 protein	9606	Homo sapiens	GO:0005886	plasma membrane
csin006142	2e-82	FB_FBgn0001941	ifc	infertile crescent	7227	Drosophila melanogaster	GO:0005886	plasma membrane
csin006151	3e-97	UNIPROTKB_P12270	TPR	Nucleoprotein TPR	9606	Homo sapiens	GO:0031965	nuclear membrane
csin006166	1e-165	FB_FBgn0004397	Vinc	Vinculin	7227	Drosophila melanogaster	GO:0007016	cytoskeletal anchoring at plasma membrane
csin006170	2e-11	UNIPROTKB_Q6ZMB5	TMEM184A	Transmembrane protein 184A	9606	Homo sapiens	GO:0016021	integral to membrane
csin006171	3e-39	UNIPROTKB_Q6ZMB5	TMEM184A	Transmembrane protein 184A	9606	Homo sapiens	GO:0016021	integral to membrane
csin006185	1e-140	FB_FBgn0010391	Gtp-bp	GTP-binding protein	7227	Drosophila melanogaster	GO:0005789	endoplasmic reticulum membrane
csin006225	7e-35	ZFIN_ZDB-GENE-041114-30	samm50l	sorting and assembly machinery component 50 homolog, like	7955	Danio rerio	GO:0019867	outer membrane
csin006242	6e-10	UNIPROTKB_O95427	PIGN	GPI ethanolamine phosphate transferase 1	9606	Homo sapiens	GO:0016021	integral to membrane
csin006246	9e-73	FB_FBgn0024230	Hs2st	heparan sulfate 2-O-sulfotransferase	7227	Drosophila melanogaster	GO:0016021	integral to membrane
csin006249	2e-55	RGD_619926	Nup54	nucleoporin 54	10116	Rattus norvegicus	GO:0016020	membrane
csin006254	0	UNIPROTKB_P33527	ABCC1	Multidrug resistance-associated protein 1	9606	Homo sapiens	GO:0055085	transmembrane transport
csin006266	1e-26	FB_FBgn0031600	CG3652		7227	Drosophila melanogaster	GO:0016020	membrane
csin006268	1e-134	UNIPROTKB_P48444	ARCN1	Coatomer subunit delta	9606	Homo sapiens	GO:0016044	cellular membrane organization
csin006290	2e-12	UNIPROTKB_B1PZT8	Prkci	Protein kinase C iota	10116	Rattus norvegicus	GO:0016324	apical plasma membrane
csin006291	4e-70	ZFIN_ZDB-GENE-040801-260	cutl1	cut-like 1 (Drosophila)	7955	Danio rerio	GO:0030173	integral to Golgi membrane
csin006294	5e-69	ZFIN_ZDB-GENE-990415-9	acvr1l	activin A receptor, type I like	7955	Danio rerio	GO:0005887	integral to plasma membrane
csin006297	2e-30	UNIPROTKB_P06213	INSR	Insulin receptor	9606	Homo sapiens	GO:0005887	integral to plasma membrane
csin006313	4e-71	WB_WBGene00006749	unc-9		6239	Caenorhabditis elegans	GO:0016021	integral to membrane
csin006318	3e-12	WB_WBGene00007849	tbc-19		6239	Caenorhabditis elegans	GO:0004714	transmembrane receptor protein tyrosine kinase activity
csin006321	2e-22	SGD_S000000004	SSA1	ATPase involved in protein folding and nuclear localization signal (NLS)-directed nuclear transport	4932	Saccharomyces cerevisiae	GO:0006616	SRP-dependent cotranslational protein targeting to membrane, translocation
csin006327	8e-26	UNIPROTKB_D3ZJ74	Nrxn2	Uncharacterized protein	10116	Rattus norvegicus	GO:0016020	membrane
csin006368	3e-29	FB_FBgn0004514	TyrR	Tyramine receptor	7227	Drosophila melanogaster	GO:0005886	plasma membrane
csin006431	5e-27	FB_FBgn0030966	CG7280		7227	Drosophila melanogaster	GO:0005758	mitochondrial intermembrane space
csin006434	2e-40	ZFIN_ZDB-GENE-051120-54	abhd13	abhydrolase domain containing 13	7955	Danio rerio	GO:0016020	membrane
csin006437	0	ZFIN_ZDB-GENE-040426-2823	sec23a	Sec23 homolog A (S. cerevisiae)	7955	Danio rerio	GO:0016020	membrane
csin006484	3e-06	ZFIN_ZDB-GENE-041114-38	slc25a44a	solute carrier family 25, member 44 a	7955	Danio rerio	GO:0055085	transmembrane transport
csin006487	1e-46	UNIPROTKB_Q9DDN6	NPY2R	Neuropeptide Y receptor type 2	9031	Gallus gallus	GO:0016021	integral to membrane
csin006490	1e-38	FB_FBgn0038427	ema	endosomal maturation defective	7227	Drosophila melanogaster	GO:0016021	integral to membrane
csin006493	3e-15	FB_FBgn0035331	DmsR-1	Dromyosuppressin receptor 1	7227	Drosophila melanogaster	GO:0016021	integral to membrane
csin006498	5e-13	ZFIN_ZDB-GENE-990415-61	epha4l	eph receptor A4, like	7955	Danio rerio	GO:0004714	transmembrane receptor protein tyrosine kinase activity
csin006524	8e-61	FB_FBgn0002917	na	narrow abdomen	7227	Drosophila melanogaster	GO:0055085	transmembrane transport
csin006546	1e-11	ZFIN_ZDB-GENE-040426-1977	zgc:73070	zgc:73070	7955	Danio rerio	GO:0016020	membrane
csin006590	1e-17	FB_FBgn0025866	CalpB	Calpain-B	7227	Drosophila melanogaster	GO:0016020	membrane
csin006596	3e-54	RGD_1309699	Rhbdf2	rhomboid 5 homolog 2 (Drosophila)	10116	Rattus norvegicus	GO:0016021	integral to membrane
csin006695	2e-07	ZFIN_ZDB-GENE-041010-90	tmem56b	transmembrane protein 56b	7955	Danio rerio	GO:0016021	integral to membrane
csin006700	8e-20	UNIPROTKB_Q8AYP6	GLUT8	Glucose transporter type 8	9031	Gallus gallus	GO:0043231	intracellular membrane-bounded organelle
csin006703	5e-18	ZFIN_ZDB-GENE-061103-196	clcn7	chloride channel 7	7955	Danio rerio	GO:0016020	membrane
csin006772	5e-32	UNIPROTKB_Q6P4H8	FAM173B	Protein FAM173B	9606	Homo sapiens	GO:0016020	membrane
csin006807	6e-29	UNIPROTKB_Q3T0N7	GPAA1	GPAA1 protein	9913	Bos taurus	GO:0016021	integral to membrane
csin006820	2e-63	UNIPROTKB_P61026	RAB10	Ras-related protein Rab-10	9606	Homo sapiens	GO:0005886	plasma membrane
csin006850	5e-14	RGD_1306351	Tmtc3	transmembrane and tetratricopeptide repeat containing 3	10116	Rattus norvegicus	GO:0005488	binding
csin006868	2e-33	WB_WBGene00011510	T05H10.6		6239	Caenorhabditis elegans	GO:0043231	intracellular membrane-bounded organelle
csin006900	3e-07	FB_FBgn0033913	CG8468		7227	Drosophila melanogaster	GO:0015355	secondary active monocarboxylate transmembrane transporter activity
csin006926	1e-26	FB_FBgn0015360	oxt	peptide O-xylosyltransferase	7227	Drosophila melanogaster	GO:0016020	membrane
csin006939	2e-69	UNIPROTKB_O43815	STRN	Striatin	9606	Homo sapiens	GO:0016020	membrane
csin006941	4e-06	FB_FBgn0051660	pog	poor gastrulation	7227	Drosophila melanogaster	GO:0016021	integral to membrane
csin006948	1e-114	UNIPROTKB_P00517	PRKACA	cAMP-dependent protein kinase catalytic subunit alpha	9913	Bos taurus	GO:0005886	plasma membrane
csin006954	1e-114	MGI_MGI:104627	Dst	dystonin	10090	Mus musculus	GO:0016023	cytoplasmic membrane-bounded vesicle
csin006992	6e-13	ZFIN_ZDB-GENE-050522-98	noc4l	nucleolar complex associated 4 homolog (S. cerevisiae)	7955	Danio rerio	GO:0016020	membrane
csin007027	6e-67	WB_WBGene00010842	ymel-1		6239	Caenorhabditis elegans	GO:0016020	membrane
csin007030	3e-11	WB_WBGene00013789	Y116A8C.9		6239	Caenorhabditis elegans	GO:0016021	integral to membrane
csin007036	8e-51	UNIPROTKB_Q93084	ATP2A3	Sarcoplasmic/endoplasmic reticulum calcium ATPase 3	9606	Homo sapiens	GO:0016820	hydrolase activity, acting on acid anhydrides, catalyzing transmembrane movement of substances
csin007052	1e-06	UNIPROTKB_P55270	SCNN1A	Amiloride-sensitive sodium channel subunit alpha	9913	Bos taurus	GO:0016324	apical plasma membrane
csin007092	5e-18	UNIPROTKB_O15197	EPHB6	Ephrin type-B receptor 6	9606	Homo sapiens	GO:0007169	transmembrane receptor protein tyrosine kinase signaling pathway
csin007106	1e-07	FB_FBgn0033913	CG8468		7227	Drosophila melanogaster	GO:0015355	secondary active monocarboxylate transmembrane transporter activity
csin007110	1e-120	UNIPROTKB_Q6IWH7	ANO7	Anoctamin-7	9606	Homo sapiens	GO:0016021	integral to membrane
csin007115	9e-06	UNIPROTKB_P32247	BRS3	Bombesin receptor subtype-3	9606	Homo sapiens	GO:0016021	integral to membrane
csin007138	1e-36	UNIPROTKB_Q9NTI2	ATP8A2	Probable phospholipid-transporting ATPase IB	9606	Homo sapiens	GO:0015662	ATPase activity, coupled to transmembrane movement of ions, phosphorylative mechanism
csin007143	4e-12	ZFIN_ZDB-GENE-040426-1143	atp6v1al	ATPase, H+ transporting, lysosomal V1 subunit A, like	7955	Danio rerio	GO:0016820	hydrolase activity, acting on acid anhydrides, catalyzing transmembrane movement of substances
csin007201	8e-16	RGD_1310796	Plxnd1	plexin D1	10116	Rattus norvegicus	GO:0005886	plasma membrane
csin007274	1e-135	MGI_MGI:96660	Kcna3	potassium voltage-gated channel, shaker-related subfamily, member 3	10090	Mus musculus	GO:0055085	transmembrane transport
csin007316	6e-25	ZFIN_ZDB-GENE-040718-110	syt5a	synaptotagmin Va	7955	Danio rerio	GO:0016020	membrane
csin007345	3e-12	ZFIN_ZDB-GENE-040426-1012	slc46a1	solute carrier family 46, member 1	7955	Danio rerio	GO:0055085	transmembrane transport
csin007364	1e-79	ZFIN_ZDB-GENE-031118-202	slc25a37	solute carrier family 25, member 37	7955	Danio rerio	GO:0005381	iron ion transmembrane transporter activity
csin007377	3e-15	UNIPROTKB_A2IBE2	Car12	Membrane-bound carbonic anhydrase 12	10116	Rattus norvegicus	GO:0004089	carbonate dehydratase activity
csin007466	3e-93	RGD_70495	Map2k1	mitogen activated protein kinase kinase 1	10116	Rattus norvegicus	GO:0005886	plasma membrane
csin007502	1e-14	ZFIN_ZDB-GENE-050105-5	slc17a7	solute carrier family 17 (sodium-dependent inorganic phosphate cotransporter), member 7	7955	Danio rerio	GO:0055085	transmembrane transport
csin007508	1e-124	RGD_708573	Cadps	Ca++-dependent secretion activator	10116	Rattus norvegicus	GO:0016020	membrane
csin007517	6e-61	UNIPROTKB_O73798	igf1r	Insulin-like growth factor 1 receptor	8355	Xenopus laevis	GO:0005887	integral to plasma membrane
csin007527	1e-123	RGD_1305570	Zmpste24	zinc metallopeptidase, STE24 homolog (S. cerevisiae)	10116	Rattus norvegicus	GO:0005624	membrane fraction
csin007539	1e-37	UNIPROTKB_Q90578	Q90578	Vitamin D3 hydroxylase-associated protein	9031	Gallus gallus	GO:0005743	mitochondrial inner membrane
csin007552	1e-16	RGD_2785	Hck	hemopoietic cell kinase	10116	Rattus norvegicus	GO:0004715	non-membrane spanning protein tyrosine kinase activity
csin007634	3e-17	UNIPROTKB_Q05586	GRIN1	Glutamate [NMDA] receptor subunit zeta-1	9606	Homo sapiens	GO:0005886	plasma membrane
csin007673	1e-07	RGD_1308236	Slc39a8	solute carrier family 39 (zinc transporter), member 8	10116	Rattus norvegicus	GO:0016020	membrane
csin007678	5e-56	ZFIN_ZDB-GENE-040718-52	slc25a40	solute carrier family 25, member 40	7955	Danio rerio	GO:0055085	transmembrane transport
csin007735	3e-08	UNIPROTKB_O43315	AQP9	Aquaporin-9	9606	Homo sapiens	GO:0015166	polyol transmembrane transporter activity
csin007760	1e-29	WB_WBGene00017369	F10G7.5		6239	Caenorhabditis elegans	GO:0016021	integral to membrane
csin007815	1e-68	UNIPROTKB_Q13233	MAP3K1	Mitogen-activated protein kinase kinase kinase 1	9606	Homo sapiens	GO:0005624	membrane fraction
csin007825	1e-158	FB_FBgn0000535	eag	ether a go-go	7227	Drosophila melanogaster	GO:0005887	integral to plasma membrane
csin007865	2e-47	FB_FBgn0010380	Bap	Beta Adaptin	7227	Drosophila melanogaster	GO:0005886	plasma membrane
csin007895	6e-30	WB_WBGene00012796	Y43F4A.1		6239	Caenorhabditis elegans	GO:0016020	membrane
csin007947	1e-105	FB_FBgn0024754	Flo	flotillin	7227	Drosophila melanogaster	GO:0005886	plasma membrane
csin007966	2e-38	FB_FBgn0029090	cngl	CNG channel-like	7227	Drosophila melanogaster	GO:0016020	membrane
csin007995	0	FB_FBgn0001991	Ca-alpha1D	Ca[2+]-channel protein alpha[[1]] subunit D	7227	Drosophila melanogaster	GO:0016324	apical plasma membrane
csin008002	1e-152	WB_WBGene00004736	sca-1		6239	Caenorhabditis elegans	GO:0015662	ATPase activity, coupled to transmembrane movement of ions, phosphorylative mechanism
csin008028	6e-11	RGD_727843	Serinc1	serine incorporator 1	10116	Rattus norvegicus	GO:0005789	endoplasmic reticulum membrane
csin008051	8e-12	UNIPROTKB_Q58D72	ATL1	Atlastin-1	9913	Bos taurus	GO:0016021	integral to membrane
csin008078	3e-79	UNIPROTKB_P08165	FDXR	NADPH:adrenodoxin oxidoreductase, mitochondrial	9913	Bos taurus	GO:0005743	mitochondrial inner membrane
csin008113	4e-51	UNIPROTKB_Q99571	P2RX4	P2X purinoceptor 4	9606	Homo sapiens	GO:0005887	integral to plasma membrane
csin008148	6e-11	GENEDB_SPOMBE_SPBC16E9.18	psd1	phosphatidylserine decarboxylase Psd1	4896	Schizosaccharomyces pombe	GO:0005743	mitochondrial inner membrane
csin008165	1e-64	UNIPROTKB_P11309	PIM1	Proto-oncogene serine/threonine-protein kinase pim-1	9606	Homo sapiens	GO:0005886	plasma membrane
csin008214	3e-54	UNIPROTKB_Q58D72	ATL1	Atlastin-1	9913	Bos taurus	GO:0016021	integral to membrane
csin008231	3e-19	WB_WBGene00008052	ctns-1		6239	Caenorhabditis elegans	GO:0016021	integral to membrane
csin008248	3e-10	UNIPROTKB_Q5TH69	ARFGEF3	Brefeldin A-inhibited guanine nucleotide-exchange protein 3	9606	Homo sapiens	GO:0016021	integral to membrane
csin008362	1e-12	UNIPROTKB_P16157	ANK1	Ankyrin-1	9606	Homo sapiens	GO:0005886	plasma membrane
csin008364	2e-11	FB_FBgn0025864	Crag	Calmodulin-binding protein related to a Rab3 GDP/GTP exchange protein	7227	Drosophila melanogaster	GO:0070831	basement membrane assembly
csin008405	6e-70	FB_FBgn0030321	CG1703		7227	Drosophila melanogaster	GO:0042626	ATPase activity, coupled to transmembrane movement of substances
csin008447	6e-59	RGD_71096	Dnm1	dynamin 1	10116	Rattus norvegicus	GO:0005886	plasma membrane
csin008479	1e-23	WB_WBGene00000812	csk-1		6239	Caenorhabditis elegans	GO:0005886	plasma membrane
csin008549	8e-09	ZFIN_ZDB-GENE-040426-1623	ilvbl	ilvB (bacterial acetolactate synthase)-like	7955	Danio rerio	GO:0016020	membrane
csin008555	8e-24	FB_FBgn0035173	CG13907		7227	Drosophila melanogaster	GO:0015355	secondary active monocarboxylate transmembrane transporter activity
csin008570	6e-15	ZFIN_ZDB-GENE-050411-55	itga3b	integrin, alpha 3b	7955	Danio rerio	GO:0016021	integral to membrane
csin008578	1e-169	UNIPROTKB_Q5ZK45	RCJMB04_13e11	Putative uncharacterized protein	9031	Gallus gallus	GO:0005743	mitochondrial inner membrane
csin008666	2e-48	WB_WBGene00000068	acy-1		6239	Caenorhabditis elegans	GO:0016021	integral to membrane
csin008732	3e-09	UNIPROTKB_Q9ERU4	Kcnk6	2P domain K+ channel TWIK-2	10116	Rattus norvegicus	GO:0016021	integral to membrane
csin008740	5e-59	UNIPROTKB_Q2KJI2	STT3A	Dolichyl-diphosphooligosaccharide--protein glycosyltransferase subunit STT3A	9913	Bos taurus	GO:0005624	membrane fraction
csin008743	3e-27	TAIR_locus:2017884	BAC2	AT1G79900	3702	Arabidopsis thaliana	GO:0005743	mitochondrial inner membrane
csin008748	7e-27	FB_FBgn0030703	MSBP	membrane steroid binding protein	7227	Drosophila melanogaster	GO:0020037	heme binding
csin008765	3e-46	UNIPROTKB_Q08174	PCDH1	Protocadherin-1	9606	Homo sapiens	GO:0005886	plasma membrane
csin008831	4e-25	UNIPROTKB_Q9BUL8	PDCD10	Programmed cell death protein 10	9606	Homo sapiens	GO:0005886	plasma membrane
csin008845	3e-16	WB_WBGene00013360	Y60A3A.9		6239	Caenorhabditis elegans	GO:0016021	integral to membrane
csin008899	1e-28	UNIPROTKB_P23471	PTPRZ1	Receptor-type tyrosine-protein phosphatase zeta	9606	Homo sapiens	GO:0005887	integral to plasma membrane
csin008902	4e-07	UNIPROTKB_Q5ZK10	NSFL1C	NSFL1 cofactor p47	9031	Gallus gallus	GO:0006944	cellular membrane fusion
csin008920	5e-16	FB_FBgn0053517	D2R	Dopamine 2-like receptor	7227	Drosophila melanogaster	GO:0016021	integral to membrane
csin008923	1e-39	RGD_2846	Htr1b	5-hydroxytryptamine (serotonin) receptor 1B	10116	Rattus norvegicus	GO:0005886	plasma membrane
csin008948	6e-33	ZFIN_ZDB-GENE-030131-3231	gcnt4	glucosaminyl (N-acetyl) transferase 4, core 2	7955	Danio rerio	GO:0016020	membrane
csin009003	3e-18	UNIPROTKB_Q96L46	CAPNS2	Calpain small subunit 2	9606	Homo sapiens	GO:0005886	plasma membrane
csin009026	1e-100	UNIPROTKB_Q17QZ3	SLC37A3	Sugar phosphate exchanger 3	9913	Bos taurus	GO:0055085	transmembrane transport
csin009040	2e-18	UNIPROTKB_Q5E960	SLC39A3	Zinc transporter ZIP3	9913	Bos taurus	GO:0016021	integral to membrane
csin009094	2e-11	FB_FBgn0033913	CG8468		7227	Drosophila melanogaster	GO:0015355	secondary active monocarboxylate transmembrane transporter activity
csin009139	5e-44	FB_FBgn0015295	shark	SH2 ankyrin repeat kinase	7227	Drosophila melanogaster	GO:0004715	non-membrane spanning protein tyrosine kinase activity
csin009265	3e-36	SGD_S000001763	RHO4	Non-essential small GTPase of the Rho/Rac subfamily of Ras-like proteins, likely to be involved in the establishment of cell polarity	4932	Saccharomyces cerevisiae	GO:0005624	membrane fraction
csin009315	1e-14	UNIPROTKB_Q9NZ20	PLA2G3	Group 3 secretory phospholipase A2	9606	Homo sapiens	GO:0005886	plasma membrane
csin009322	0	ECOCYC_CHD-MONOMER	BetA	choline dehydrogenase	511145	Escherichia coli str. K-12 substr. MG1655	GO:0005886	plasma membrane
csin009338	2e-55	ZFIN_ZDB-GENE-060503-530	si:dkey-21k10.1	si:dkey-21k10.1	7955	Danio rerio	GO:0016020	membrane
csin009384	4e-10	ZFIN_ZDB-GENE-061110-98	slc5a8l	solute carrier family 5 (iodide transporter), member 8-like	7955	Danio rerio	GO:0016020	membrane
csin009425	4e-22	FB_FBgn0038837	CG3822		7227	Drosophila melanogaster	GO:0016020	membrane
csin009483	4e-61	UNIPROTKB_Q9H2F5	EPC1	Enhancer of polycomb homolog 1	9606	Homo sapiens	GO:0031965	nuclear membrane
csin009484	5e-64	UNIPROTKB_Q9H2F5	EPC1	Enhancer of polycomb homolog 1	9606	Homo sapiens	GO:0031965	nuclear membrane
csin009490	3e-13	UNIPROTKB_Q5F431	RCJMB04_3k20	Transporter	9031	Gallus gallus	GO:0016020	membrane
csin009499	1e-16	UNIPROTKB_D3Z9C7	Pclo	Uncharacterized protein	10116	Rattus norvegicus	GO:0016020	membrane
csin009501	2e-11	RGD_1307756	Dcst1	DC-STAMP domain containing 1	10116	Rattus norvegicus	GO:0016021	integral to membrane
csin009502	2e-16	RGD_1307756	Dcst1	DC-STAMP domain containing 1	10116	Rattus norvegicus	GO:0016021	integral to membrane
csin009575	1e-80	UNIPROTKB_Q7Z2K6	ERMP1	Endoplasmic reticulum metallopeptidase 1	9606	Homo sapiens	GO:0005789	endoplasmic reticulum membrane
csin009587	2e-18	ZFIN_ZDB-GENE-060503-773	kcnc4	potassium voltage-gated channel, Shaw-related subfamily, member 4	7955	Danio rerio	GO:0016020	membrane
csin009626	8e-34	UNIPROTKB_Q9BZA7	PCDH11X	Protocadherin-11 X-linked	9606	Homo sapiens	GO:0005887	integral to plasma membrane
csin009638	4e-15	WB_WBGene00006820	unc-89		6239	Caenorhabditis elegans	GO:0005887	integral to plasma membrane
csin009667	3e-46	FB_FBgn0019947	Psn	Presenilin	7227	Drosophila melanogaster	GO:0005887	integral to plasma membrane
csin009676	0	UNIPROTKB_Q801S2	sdha-b	Succinate dehydrogenase [ubiquinone] flavoprotein subunit B, mitochondrial	8355	Xenopus laevis	GO:0005743	mitochondrial inner membrane
csin009693	1e-41	UNIPROTKB_Q9UJA9	ENPP5	Ectonucleotide pyrophosphatase/phosphodiesterase family member 5	9606	Homo sapiens	GO:0016021	integral to membrane
csin009694	1e-38	MGI_MGI:2143702	Enpp3	ectonucleotide pyrophosphatase/phosphodiesterase 3	10090	Mus musculus	GO:0016021	integral to membrane
csin009750	9e-27	WB_WBGene00001026	dnj-8		6239	Caenorhabditis elegans	GO:0016021	integral to membrane
csin009764	2e-09	FB_FBgn0039045	CG17119		7227	Drosophila melanogaster	GO:0015184	L-cystine transmembrane transporter activity
csin009768	7e-13	RGD_1359694	Rap1a	RAP1A, member of RAS oncogene family	10116	Rattus norvegicus	GO:0005886	plasma membrane
csin009775	3e-31	FB_FBgn0039844	CG1607		7227	Drosophila melanogaster	GO:0015171	amino acid transmembrane transporter activity
csin009794	6e-12	UNIPROTKB_Q5T1Q4	SLC35F1	Solute carrier family 35 member F1	9606	Homo sapiens	GO:0016020	membrane
csin009810	8e-12	UNIPROTKB_O95427	PIGN	GPI ethanolamine phosphate transferase 1	9606	Homo sapiens	GO:0016021	integral to membrane
csin009893	5e-07	CGD_CAL0004154	TIM9		5476	Candida albicans	GO:0042721	mitochondrial inner membrane protein insertion complex
csin009908	1e-16	FB_FBgn0038542	CG7431		7227	Drosophila melanogaster	GO:0016021	integral to membrane
csin009950	5e-20	UNIPROTKB_O93603	TRHR	Thyrotropin-releasing hormone receptor	9031	Gallus gallus	GO:0016021	integral to membrane
csin009957	8e-07	ECOCYC_G7541-MONOMER	YghJ	predicted inner membrane lipoprotein	83333	Escherichia coli K-12	GO:0005886	plasma membrane
csin009964	7e-07	ZFIN_ZDB-GENE-050913-157	tmem115	transmembrane protein 115	7955	Danio rerio	GO:0003674	molecular_function
csin009975	1e-107	UNIPROTKB_P53675	CLTCL1	Clathrin heavy chain 2	9606	Homo sapiens	GO:0016020	membrane
csin010003	5e-27	FB_FBgn0000464	Lar	Leukocyte-antigen-related-like	7227	Drosophila melanogaster	GO:0005001	transmembrane receptor protein tyrosine phosphatase activity
csin010014	2e-17	FB_FBgn0032036	CG13384		7227	Drosophila melanogaster	GO:0003333	amino acid transmembrane transport
csin010022	4e-34	FB_FBgn0038837	CG3822		7227	Drosophila melanogaster	GO:0016020	membrane
csin010058	1e-08	UNIPROTKB_Q7TMC1	Tmbim6	Ab1-011	10116	Rattus norvegicus	GO:0016021	integral to membrane
csin010062	2e-23	FB_FBgn0038984	CG5315		7227	Drosophila melanogaster	GO:0016021	integral to membrane
csin010083	3e-51	UNIPROTKB_Q18775	dop-4	Dopamine receptor 4	6239	Caenorhabditis elegans	GO:0030285	integral to synaptic vesicle membrane
csin010101	5e-19	FB_FBgn0052262	CG32262		7227	Drosophila melanogaster	GO:0016021	integral to membrane
csin010157	2e-79	ZFIN_ZDB-GENE-000209-4	robo3	roundabout homolog 3	7955	Danio rerio	GO:0005887	integral to plasma membrane
csin010185	4e-18	FB_FBgn0038542	CG7431		7227	Drosophila melanogaster	GO:0016021	integral to membrane
csin010214	1e-07	UNIPROTKB_Q8NF91	SYNE1	Nesprin-1	9606	Homo sapiens	GO:0016021	integral to membrane
csin010266	9e-12	FB_FBgn0260862	Vti1		7227	Drosophila melanogaster	GO:0005886	plasma membrane
csin010300	5e-07	FB_FBgn0015838	Vang	Van Gogh	7227	Drosophila melanogaster	GO:0005886	plasma membrane
csin010323	1e-58	FB_FBgn0040297	Nhe2	Na[+]/H[+] hydrogen exchanger 2	7227	Drosophila melanogaster	GO:0055085	transmembrane transport
csin010324	4e-65	UNIPROTKB_Q1PS52	NHE1	Sodium/hydrogen exchanger	9031	Gallus gallus	GO:0055085	transmembrane transport
csin010327	9e-14	ZFIN_ZDB-GENE-050320-89	slc25a44b	solute carrier family 25, member 44 b	7955	Danio rerio	GO:0055085	transmembrane transport
csin010352	5e-24	RGD_1310873	Rasl10b	RAS-like, family 10, member B	10116	Rattus norvegicus	GO:0016020	membrane
csin010362	3e-06	UNIPROTKB_Q13153	PAK1	Serine/threonine-protein kinase PAK 1	9606	Homo sapiens	GO:0005886	plasma membrane
csin010411	1e-06	RGD_621144	Rab8a	RAB8A, member RAS oncogene family	10116	Rattus norvegicus	GO:0005886	plasma membrane
csin010445	2e-11	UNIPROTKB_Q9H2Y7	ZFP106	Zinc finger protein 106 homolog	9606	Homo sapiens	GO:0005624	membrane fraction
csin010446	2e-85	UNIPROTKB_A5D9E7	HADHB	Mitochondrial trifunctional protein, beta subunit	9913	Bos taurus	GO:0005743	mitochondrial inner membrane
csin010449	3e-19	UNIPROTKB_Q03611	tax-4	Cyclic nucleotide-gated cation channel	6239	Caenorhabditis elegans	GO:0016021	integral to membrane
csin010474	1e-21	UNIPROTKB_C9K133	KCNMA1c	Large-conductance Ca2+-activated K+ channel alpha subunit, transcript variant c	10116	Rattus norvegicus	GO:0005886	plasma membrane
csin010484	1e-49	ZFIN_ZDB-GENE-040426-1623	ilvbl	ilvB (bacterial acetolactate synthase)-like	7955	Danio rerio	GO:0016020	membrane
csin010497	4e-11	TAIR_locus:2016044	AT1G71980	AT1G71980	3702	Arabidopsis thaliana	GO:0012505	endomembrane system
csin010585	8e-48	UNIPROTKB_Q8TDW7	FAT3	Protocadherin Fat 3	9606	Homo sapiens	GO:0005886	plasma membrane
csin010616	3e-97	UNIPROTKB_Q5TZA2	CROCC	Rootletin	9606	Homo sapiens	GO:0005886	plasma membrane
csin010632	1e-103	WB_WBGene00001748	gsp-2		6239	Caenorhabditis elegans	GO:0031965	nuclear membrane
csin010638	1e-06	UNIPROTKB_Q9P2P1	NYNRIN	Protein NYNRIN	9606	Homo sapiens	GO:0016021	integral to membrane
csin010691	1e-58	ZFIN_ZDB-GENE-030131-683	pgam5	phosphoglycerate mutase family member 5	7955	Danio rerio	GO:0005741	mitochondrial outer membrane
csin010706	4e-06	WB_WBGene00017369	F10G7.5		6239	Caenorhabditis elegans	GO:0016021	integral to membrane
csin010730	5e-24	UNIPROTKB_Q96JQ0	DCHS1	Protocadherin-16	9606	Homo sapiens	GO:0016020	membrane
csin010734	7e-20	UNIPROTKB_Q9HC56	PCDH9	Protocadherin-9	9606	Homo sapiens	GO:0016021	integral to membrane
csin010748	1e-80	UNIPROTKB_Q8WZA2	RAPGEF4	Rap guanine nucleotide exchange factor 4	9606	Homo sapiens	GO:0005624	membrane fraction
csin010757	3e-06	ZFIN_ZDB-GENE-030131-6719	cpt2	carnitine palmitoyltransferase II	7955	Danio rerio	GO:0016020	membrane
csin010825	1e-164	UNIPROTKB_Q9NR71	ASAH2	Neutral ceramidase	9606	Homo sapiens	GO:0005886	plasma membrane
csin010833	2e-24	FB_FBgn0005592	btl	breathless	7227	Drosophila melanogaster	GO:0005886	plasma membrane
csin010838	1e-15	UNIPROTKB_B2CL09	GPR103	Orexigenic neuropeptide QRFP receptor	9031	Gallus gallus	GO:0016021	integral to membrane
csin010853	7e-91	MGI_MGI:95776	Gnaq	guanine nucleotide binding protein, alpha q polypeptide	10090	Mus musculus	GO:0005886	plasma membrane
csin010866	4e-41	FB_FBgn0037203	slif	slimfast	7227	Drosophila melanogaster	GO:0015326	cationic amino acid transmembrane transporter activity
csin010878	2e-16	ZFIN_ZDB-GENE-060503-281	si:rp71-45k5.9	si:rp71-45k5.9	7955	Danio rerio	GO:0016020	membrane
csin010888	7e-72	FB_FBgn0023511	Edem1	Edem1	7227	Drosophila melanogaster	GO:0016020	membrane
csin010945	3e-35	UNIPROTKB_Q14232	EIF2B1	Translation initiation factor eIF-2B subunit alpha	9606	Homo sapiens	GO:0005624	membrane fraction
csin010949	3e-11	UNIPROTKB_Q12879	GRIN2A	Glutamate [NMDA] receptor subunit epsilon-1	9606	Homo sapiens	GO:0005886	plasma membrane
csin010950	7e-17	UNIPROTKB_Q8R520	Slc5a2	Low affinity Na-dependent glucose transporter SGLT2 delta e trans	10116	Rattus norvegicus	GO:0016020	membrane
csin010982	1e-15	MGI_MGI:2143103	Ano10	anoctamin 10	10090	Mus musculus	GO:0016021	integral to membrane
csin010989	1e-12	UNIPROTKB_Q28852	ATP5L	ATP synthase subunit g, mitochondrial	9913	Bos taurus	GO:0015078	hydrogen ion transmembrane transporter activity
csin010992	2e-15	RGD_1310540	Tmem115	transmembrane protein 115	10116	Rattus norvegicus	GO:0001302	replicative cell aging
csin011032	1e-120	UNIPROTKB_A6QPY0	DDOST	Dolichyl-diphosphooligosaccharide--protein glycosyltransferase 48 kDa subunit	9913	Bos taurus	GO:0016021	integral to membrane
csin011036	1e-11	WB_WBGene00001202	egl-36		6239	Caenorhabditis elegans	GO:0016020	membrane
csin011037	1e-15	ZFIN_ZDB-GENE-070912-170	kcnb2	potassium voltage-gated channel, Shab-related subfamily, member 2	7955	Danio rerio	GO:0055085	transmembrane transport
csin011038	2e-97	FB_FBgn0038984	CG5315		7227	Drosophila melanogaster	GO:0016021	integral to membrane
csin011042	3e-15	UNIPROTKB_Q5UCC4	C19orf63	UPF0510 protein INM02	9606	Homo sapiens	GO:0016020	membrane
csin011085	1e-58	MGI_MGI:95772	Gnai2	guanine nucleotide binding protein (G protein), alpha inhibiting 2	10090	Mus musculus	GO:0045121	membrane raft
csin011102	1e-25	RGD_620512	Hadha	hydroxyacyl-Coenzyme A dehydrogenase/3-ketoacyl-Coenzyme A thiolase/enoyl-Coenzyme A hydratase (trifunctional protein), alpha subunit	10116	Rattus norvegicus	GO:0005743	mitochondrial inner membrane
csin011157	2e-15	UNIPROTKB_P23467	PTPRB	Receptor-type tyrosine-protein phosphatase beta	9606	Homo sapiens	GO:0005001	transmembrane receptor protein tyrosine phosphatase activity
csin011174	1e-37	UNIPROTKB_Q90ZT4	Q90ZT4	OL-protocadherin isoform	9031	Gallus gallus	GO:0005886	plasma membrane
csin011192	1e-22	TAIR_locus:2126066	ANTR2	AT4G00370	3702	Arabidopsis thaliana	GO:0008514	organic anion transmembrane transporter activity
csin011211	0	FB_FBgn0250789	alpha-Spec	alpha Spectrin	7227	Drosophila melanogaster	GO:0005886	plasma membrane
csin011213	1e-104	UNIPROTKB_O46385	SVIL	Supervillin	9913	Bos taurus	GO:0005886	plasma membrane
csin011218	1e-30	UNIPROTKB_Q32PJ1	ABCG2	ATP-binding cassette, sub-family G (WHITE), member 2	9913	Bos taurus	GO:0016020	membrane
csin011236	3e-18	RGD_735214	Gyltl1b	glycosyltransferase-like 1B	10116	Rattus norvegicus	GO:0000139	Golgi membrane
csin011238	7e-37	FB_FBgn0033494	KCNQ	KCNQ potassium channel	7227	Drosophila melanogaster	GO:0016021	integral to membrane
csin011241	4e-09	WB_WBGene00002233	kqt-1		6239	Caenorhabditis elegans	GO:0016020	membrane
csin011381	8e-39	UNIPROTKB_Q9Y5I4	PCDHAC2	Protocadherin alpha-C2	9606	Homo sapiens	GO:0005886	plasma membrane
csin011386	8e-08	UNIPROTKB_O60494	CUBN	Cubilin	9606	Homo sapiens	GO:0010008	endosome membrane
csin011401	3e-25	RGD_1311898	B3galt1	UDP-Gal:betaGlcNAc beta 1,3-galactosyltransferase, polypeptide 1	10116	Rattus norvegicus	GO:0000139	Golgi membrane
csin011413	7e-55	FB_FBgn0005631	robo	roundabout	7227	Drosophila melanogaster	GO:0005886	plasma membrane
csin011426	8e-06	UNIPROTKB_Q5ZM13	FAM126A	Hyccin	9031	Gallus gallus	GO:0016020	membrane
csin011443	7e-70	UNIPROTKB_Q14108	SCARB2	Lysosome membrane protein 2	9606	Homo sapiens	GO:0005624	membrane fraction
csin011446	2e-63	FB_FBgn0028428	Ih	I[[h]] channel	7227	Drosophila melanogaster	GO:0005886	plasma membrane
csin011456	5e-54	UNIPROTKB_Q9UBQ0	VPS29	Vacuolar protein sorting-associated protein 29	9606	Homo sapiens	GO:0010008	endosome membrane
csin011504	9e-07	WB_WBGene00017369	F10G7.5		6239	Caenorhabditis elegans	GO:0016021	integral to membrane
csin011508	2e-37	UNIPROTKB_Q9BZA8	PCDH11Y	Protocadherin-11 Y-linked	9606	Homo sapiens	GO:0005886	plasma membrane
csin011544	6e-11	ZFIN_ZDB-GENE-030131-845	vdac2	voltage-dependent anion channel 2	7955	Danio rerio	GO:0055085	transmembrane transport
csin011563	1e-55	FB_FBgn0034660	lox2	lysyl oxidase-like 2	7227	Drosophila melanogaster	GO:0016020	membrane
csin011565	8e-14	RGD_2715	Gnal	guanine nucleotide binding protein, alpha stimulating, olfactory type	10116	Rattus norvegicus	GO:0005886	plasma membrane
csin011568	2e-19	UNIPROTKB_P98196	ATP11A	Probable phospholipid-transporting ATPase IH	9606	Homo sapiens	GO:0016020	membrane
csin011585	1e-37	UNIPROTKB_P52757	CHN2	Beta-chimaerin	9606	Homo sapiens	GO:0016020	membrane
csin011594	1e-61	UNIPROTKB_P06733	ENO1	Alpha-enolase	9606	Homo sapiens	GO:0005886	plasma membrane
csin011625	1e-26	RGD_1309526	Pigv	phosphatidylinositol glycan anchor biosynthesis, class V	10116	Rattus norvegicus	GO:0005789	endoplasmic reticulum membrane
csin011642	4e-87	UNIPROTKB_A7MB65	KCTD20	KCTD20 protein	9913	Bos taurus	GO:0016020	membrane
csin011664	3e-21	UNIPROTKB_Q2LD37	KIAA1109	Uncharacterized protein KIAA1109	9606	Homo sapiens	GO:0016021	integral to membrane
csin011743	3e-32	UNIPROTKB_Q96GM5	SMARCD1	SWI/SNF-related matrix-associated actin-dependent regulator of chromatin subfamily D member 1	9606	Homo sapiens	GO:0043231	intracellular membrane-bounded organelle
csin011784	6e-63	UNIPROTKB_Q9BZC7	ABCA2	ATP-binding cassette sub-family A member 2	9606	Homo sapiens	GO:0005765	lysosomal membrane
csin011854	1e-06	FB_FBgn0032225	CG5022		7227	Drosophila melanogaster	GO:0019898	extrinsic to membrane
csin011858	2e-10	ZFIN_ZDB-GENE-041014-322	hmcn1	hemicentin 1	7955	Danio rerio	GO:0071711	basement membrane organization
csin011865	5e-29	UNIPROTKB_Q2NL17	CLPTM1	Cleft lip and palate transmembrane protein 1 homolog	9913	Bos taurus	GO:0016020	membrane
csin011866	1e-13	UNIPROTKB_Q07837	SLC3A1	Neutral and basic amino acid transport protein rBAT	9606	Homo sapiens	GO:0005624	membrane fraction
csin011906	1e-18	UNIPROTKB_Q8N4V2	SVOP	Synaptic vesicle 2-related protein	9606	Homo sapiens	GO:0015075	ion transmembrane transporter activity
csin011911	5e-10	FB_FBgn0036741	CG7510		7227	Drosophila melanogaster	GO:0055085	transmembrane transport
csin011927	1e-21	FB_FBgn0004168	5-HT1A	Serotonin receptor 1A	7227	Drosophila melanogaster	GO:0005887	integral to plasma membrane
csin011930	7e-16	FB_FBgn0033744	CG12370		7227	Drosophila melanogaster	GO:0016021	integral to membrane
csin011943	1e-33	FB_FBgn0034479	CG8654		7227	Drosophila melanogaster	GO:0008513	secondary active organic cation transmembrane transporter activity
csin011950	9e-22	ZFIN_ZDB-GENE-061110-98	slc5a8l	solute carrier family 5 (iodide transporter), member 8-like	7955	Danio rerio	GO:0016020	membrane
csin011979	0	UNIPROTKB_Q5ZIA5	COPB1	Coatomer subunit beta	9031	Gallus gallus	GO:0000139	Golgi membrane
csin012006	7e-12	FB_FBgn0034792	CG3499		7227	Drosophila melanogaster	GO:0005743	mitochondrial inner membrane
csin012053	0	UNIPROTKB_P13637	ATP1A3	Sodium/potassium-transporting ATPase subunit alpha-3	9606	Homo sapiens	GO:0016021	integral to membrane
csin012141	1e-06	UNIPROTKB_Q5ZII8	RCJMB04_25m21	Putative uncharacterized protein	9031	Gallus gallus	GO:0016021	integral to membrane
csin012167	2e-67	RGD_1311375	Fig4	FIG4 homolog (S. cerevisiae)	10116	Rattus norvegicus	GO:0010008	endosome membrane
csin012171	3e-71	FB_FBgn0000535	eag	ether a go-go	7227	Drosophila melanogaster	GO:0005887	integral to plasma membrane
csin012187	6e-09	ZFIN_ZDB-GENE-040724-161	si:ch211-147h1.3	si:ch211-147h1.3	7955	Danio rerio	GO:0005886	plasma membrane
csin012196	3e-30	ZFIN_ZDB-GENE-040426-1374	chmp5	chromatin modifying protein 5	7955	Danio rerio	GO:0016020	membrane
csin012202	2e-70	WB_WBGene00015047	faah-1		6239	Caenorhabditis elegans	GO:0016021	integral to membrane
csin012214	4e-08	FB_FBgn0051092	LpR2	LpR2	7227	Drosophila melanogaster	GO:0016020	membrane
csin012216	1e-35	GENEDB_SPOMBE_SPBC1539.08	arf6	ADP-ribosylation factor, Arf family Arf6	4896	Schizosaccharomyces pombe	GO:0000139	Golgi membrane
csin012253	6e-12	UNIPROTKB_Q9H9E1	ANKRA2	Ankyrin repeat family A protein 2	9606	Homo sapiens	GO:0005624	membrane fraction
csin012254	4e-37	RGD_1593332	Derl2	Der1-like domain family, member 2	10116	Rattus norvegicus	GO:0030176	integral to endoplasmic reticulum membrane
csin012279	3e-23	UNIPROTKB_Q9HCE9	ANO8	Anoctamin-8	9606	Homo sapiens	GO:0016021	integral to membrane
csin012282	4e-63	WB_WBGene00000071	acy-4		6239	Caenorhabditis elegans	GO:0016021	integral to membrane
csin012287	1e-70	ZFIN_ZDB-GENE-041014-322	hmcn1	hemicentin 1	7955	Danio rerio	GO:0071711	basement membrane organization
csin012304	7e-11	RGD_61914	Tfpi	tissue factor pathway inhibitor (lipoprotein-associated coagulation inhibitor)	10116	Rattus norvegicus	GO:0005886	plasma membrane
csin012325	9e-48	UNIPROTKB_A4IFK1	PCDH1	PCDH1 protein	9913	Bos taurus	GO:0016021	integral to membrane
csin012331	1e-28	FB_FBgn0037912	sea	scheggia	7227	Drosophila melanogaster	GO:0005371	tricarboxylate secondary active transmembrane transporter activity
csin012352	1e-09	RGD_727843	Serinc1	serine incorporator 1	10116	Rattus norvegicus	GO:0005789	endoplasmic reticulum membrane
csin012357	1e-09	UNIPROTKB_Q3ZBX0	BSG	Basigin isoform 2	9913	Bos taurus	GO:0016020	membrane
csin012374	1e-31	FB_FBgn0004842	NepYr	Neuropeptide Y receptor-like	7227	Drosophila melanogaster	GO:0005887	integral to plasma membrane
csin012389	3e-12	FB_FBgn0025740	plexB	plexin B	7227	Drosophila melanogaster	GO:0016020	membrane
csin012391	9e-07	UNIPROTKB_Q5ZJX7	FAM125A	Multivesicular body subunit 12A	9031	Gallus gallus	GO:0016020	membrane
csin012402	4e-06	UNIPROTKB_Q5ZLB2	RCJMB04_6o5	Putative uncharacterized protein	9031	Gallus gallus	GO:0016021	integral to membrane
csin012403	6e-25	TAIR_locus:2168262	GRF8	AT5G65430	3702	Arabidopsis thaliana	GO:0005886	plasma membrane
csin012410	2e-09	RGD_1304802	Frmd3	FERM domain containing 3	10116	Rattus norvegicus	GO:0019898	extrinsic to membrane
csin012447	5e-43	FB_FBgn0260659	CG42542		7227	Drosophila melanogaster	GO:0016020	membrane
csin012452	3e-60	ZFIN_ZDB-GENE-030131-4286	rpn1	ribophorin I	7955	Danio rerio	GO:0016021	integral to membrane
csin012458	7e-11	RGD_1309871	Atl3	atlastin GTPase 3	10116	Rattus norvegicus	GO:0005789	endoplasmic reticulum membrane
csin012461	8e-11	FB_FBgn0004435	Galpha49B	G protein alpha49B	7227	Drosophila melanogaster	GO:0005886	plasma membrane
csin012462	5e-08	SGD_S000003933	PSR1	Plasma membrane associated protein phosphatase involved in the general stress response	4932	Saccharomyces cerevisiae	GO:0005886	plasma membrane
csin012480	5e-65	RGD_621279	Arf6	ADP-ribosylation factor 6	10116	Rattus norvegicus	GO:0005886	plasma membrane
csin012520	3e-23	UNIPROTKB_Q9BZA7	PCDH11X	Protocadherin-11 X-linked	9606	Homo sapiens	GO:0005887	integral to plasma membrane
csin012536	1e-51	UNIPROTKB_O43934	MFSD11	UNC93-like protein MFSD11	9606	Homo sapiens	GO:0016020	membrane
csin012572	1e-32	RGD_1583652	Adam12	ADAM metallopeptidase domain 12	10116	Rattus norvegicus	GO:0005886	plasma membrane
csin012644	9e-73	ZFIN_ZDB-GENE-030616-62	slc35a2	solute carrier family 35 (UDP-galactose transporter), member 2	7955	Danio rerio	GO:0000139	Golgi membrane
csin012659	3e-25	UNIPROTKB_P05026	ATP1B1	Sodium/potassium-transporting ATPase subunit beta-1	9606	Homo sapiens	GO:0005886	plasma membrane
csin012662	8e-73	UNIPROTKB_O60879	DIAPH2	Protein diaphanous homolog 2	9606	Homo sapiens	GO:0043231	intracellular membrane-bounded organelle
csin012683	3e-59	FB_FBgn0037546	CG7918		7227	Drosophila melanogaster	GO:0016021	integral to membrane
csin012686	1e-13	UNIPROTKB_Q32KV9	PPAP2A	Phosphatidic acid phosphatase type 2A	9913	Bos taurus	GO:0016020	membrane
csin012689	5e-22	WB_WBGene00002179	jph-1		6239	Caenorhabditis elegans	GO:0016021	integral to membrane
csin012693	7e-46	RGD_628673	Dgat1	diacylglycerol O-acyltransferase homolog 1 (mouse)	10116	Rattus norvegicus	GO:0005624	membrane fraction
csin012700	1e-108	ZFIN_ZDB-GENE-061013-96	pi4kb	phosphatidylinositol 4-kinase, catalytic, beta	7955	Danio rerio	GO:0016020	membrane
csin012713	9e-28	UNIPROTKB_Q5F3I6	TMEM104	Transmembrane protein 104	9031	Gallus gallus	GO:0016021	integral to membrane
csin012820	9e-26	UNIPROTKB_P29972	AQP1	Aquaporin-1	9606	Homo sapiens	GO:0016323	basolateral plasma membrane
csin012824	2e-20	UNIPROTKB_Q96RF0	SNX18	Sorting nexin-18	9606	Homo sapiens	GO:0012505	endomembrane system
csin012840	1e-139	FB_FBgn0003380	Sh	Shaker	7227	Drosophila melanogaster	GO:0016021	integral to membrane
csin012856	1e-109	ZFIN_ZDB-GENE-050517-13	abcb11a	ATP-binding cassette, sub-family B (MDR/TAP), member 11a	7955	Danio rerio	GO:0042626	ATPase activity, coupled to transmembrane movement of substances
csin012885	1e-47	WB_WBGene00002233	kqt-1		6239	Caenorhabditis elegans	GO:0016020	membrane
csin012891	3e-12	UNIPROTKB_Q9PTS9	SK2	Small-conductance calcium-activated potassium channel	9031	Gallus gallus	GO:0016021	integral to membrane
csin012911	1e-14	UNIPROTKB_P55024	TYR	Tyrosinase	9031	Gallus gallus	GO:0033162	melanosome membrane
csin012936	2e-06	UNIPROTKB_Q5TCQ9	MAGI3	Membrane-associated guanylate kinase, WW and PDZ domain-containing protein 3	9606	Homo sapiens	GO:0006915	apoptosis
csin012948	1e-125	UNIPROTKB_Q5ZK76	RCJMB04_12l23	Putative uncharacterized protein	9031	Gallus gallus	GO:0030176	integral to endoplasmic reticulum membrane
csin012955	2e-30	ZFIN_ZDB-GENE-061103-493	csk	c-src tyrosine kinase	7955	Danio rerio	GO:0004715	non-membrane spanning protein tyrosine kinase activity
csin012990	2e-34	TAIR_locus:2124593	AtRABA1e	Arabidopsis Rab GTPase homolog A1e	3702	Arabidopsis thaliana	GO:0005886	plasma membrane
csin013001	3e-26	TIGR_CMR_CHY_0068	CHY_0068	sodium transporter family protein	246194	Carboxydothermus hydrogenoformans Z-2901	GO:0015081	sodium ion transmembrane transporter activity
csin013038	2e-25	FB_FBgn0011584	Trp1	Translocation protein 1	7227	Drosophila melanogaster	GO:0006614	SRP-dependent cotranslational protein targeting to membrane
csin013086	2e-54	UNIPROTKB_A3KMX5	FZD10	FZD10 protein	9913	Bos taurus	GO:0016021	integral to membrane
csin013087	3e-12	RGD_727843	Serinc1	serine incorporator 1	10116	Rattus norvegicus	GO:0005789	endoplasmic reticulum membrane
csin013127	3e-29	UNIPROTKB_Q0P5F0	ACP2	Lysosomal acid phosphatase	9913	Bos taurus	GO:0005765	lysosomal membrane
csin013165	3e-14	DICTYBASE_DDB_G0291237	rapA	Ras GTPase	44689	Dictyostelium discoideum	GO:0016020	membrane
csin013200	1e-26	ZFIN_ZDB-GENE-070206-5	nrxn2a	neurexin 2a	7955	Danio rerio	GO:0016020	membrane
csin013214	2e-08	UNIPROTKB_P57740	NUP107	Nuclear pore complex protein Nup107	9606	Homo sapiens	GO:0055085	transmembrane transport
csin013233	1e-35	ZFIN_ZDB-GENE-050131-1	ncstn	nicastrin	7955	Danio rerio	GO:0016021	integral to membrane
csin013236	2e-08	UNIPROTKB_Q95254	GHSR	Growth hormone secretagogue receptor type 1	9823	Sus scrofa	GO:0045121	membrane raft
csin013259	0	RGD_1564216	Myof	myoferlin	10116	Rattus norvegicus	GO:0001778	plasma membrane repair
csin013266	1e-166	UNIPROTKB_Q13332	PTPRS	Receptor-type tyrosine-protein phosphatase S	9606	Homo sapiens	GO:0005887	integral to plasma membrane
csin013297	1e-159	UNIPROTKB_O95352	ATG7	Ubiquitin-like modifier-activating enzyme ATG7	9606	Homo sapiens	GO:0006944	cellular membrane fusion
csin013299	4e-56	WB_WBGene00006746	unc-6		6239	Caenorhabditis elegans	GO:0016021	integral to membrane
csin013308	2e-11	FB_FBgn0004603	Src42A	Src oncogene at 42A	7227	Drosophila melanogaster	GO:0004715	non-membrane spanning protein tyrosine kinase activity
csin013323	1e-08	UNIPROTKB_Q8NDI1	EHBP1	EH domain-binding protein 1	9606	Homo sapiens	GO:0016020	membrane
csin013380	2e-07	UNIPROTKB_Q09328	MGAT5	Alpha-1,6-mannosylglycoprotein 6-beta-N-acetylglucosaminyltransferase A	9606	Homo sapiens	GO:0016020	membrane
csin013387	5e-33	FB_FBgn0000635	Fas2	Fasciclin 2	7227	Drosophila melanogaster	GO:0005886	plasma membrane
csin013439	5e-79	ZFIN_ZDB-GENE-040702-3	syk	spleen tyrosine kinase	7955	Danio rerio	GO:0004715	non-membrane spanning protein tyrosine kinase activity
csin013451	2e-23	UNIPROTKB_Q5E960	SLC39A3	Zinc transporter ZIP3	9913	Bos taurus	GO:0016021	integral to membrane
csin013482	8e-80	RGD_1306351	Tmtc3	transmembrane and tetratricopeptide repeat containing 3	10116	Rattus norvegicus	GO:0005488	binding
csin013537	2e-24	FB_FBgn0003383	Shab	Shaker cognate b	7227	Drosophila melanogaster	GO:0005886	plasma membrane
csin013567	7e-57	UNIPROTKB_Q9UBX3	SLC25A10	Mitochondrial dicarboxylate carrier	9606	Homo sapiens	GO:0055085	transmembrane transport
csin013580	6e-16	UNIPROTKB_Q9BZ29	DOCK9	Dedicator of cytokinesis protein 9	9606	Homo sapiens	GO:0012505	endomembrane system
csin013595	4e-49	UNIPROTKB_Q8UUX5	VAV2	GDP/GTP exchange factor VAV2	9031	Gallus gallus	GO:0005886	plasma membrane
csin013629	2e-28	UNIPROTKB_Q5T1Q4	SLC35F1	Solute carrier family 35 member F1	9606	Homo sapiens	GO:0016020	membrane
csin013631	2e-21	FB_FBgn0003301	rut	rutabaga	7227	Drosophila melanogaster	GO:0016020	membrane
csin013634	3e-19	UNIPROTKB_O96014	WNT11	Protein Wnt-11	9606	Homo sapiens	GO:0005886	plasma membrane
csin013720	3e-33	ZFIN_ZDB-GENE-070705-179	si:ch211-38m6.6	si:ch211-38m6.6	7955	Danio rerio	GO:0055085	transmembrane transport
csin013729	3e-14	UNIPROTKB_Q7QKD8	AGAP002278	AGAP002278-PA	7165	Anopheles gambiae	GO:0005774	vacuolar membrane
csin013749	4e-18	UNIPROTKB_O02691	HSD17B10	3-hydroxyacyl-CoA dehydrogenase type-2	9913	Bos taurus	GO:0005743	mitochondrial inner membrane
csin013771	1e-23	UNIPROTKB_Q5ZJQ8	UBAC2	Ubiquitin-associated domain-containing protein 2	9031	Gallus gallus	GO:0016020	membrane
csin013774	0	FB_FBgn0250788	beta-Spec	beta Spectrin	7227	Drosophila melanogaster	GO:0005886	plasma membrane
csin013793	4e-20	UNIPROTKB_Q8N357	C2orf18	Transmembrane protein C2orf18	9606	Homo sapiens	GO:0016021	integral to membrane
csin013822	3e-19	UNIPROTKB_Q9NW15	ANO10	Anoctamin-10	9606	Homo sapiens	GO:0016020	membrane
csin013877	0	FB_FBgn0250789	alpha-Spec	alpha Spectrin	7227	Drosophila melanogaster	GO:0005886	plasma membrane
csin013880	6e-21	UNIPROTKB_Q3SZV6	Q3SZV6	TIM21-like protein, mitochondrial	9913	Bos taurus	GO:0055085	transmembrane transport
csin013901	5e-09	UNIPROTKB_A0JN61	CRCP	DNA-directed RNA polymerase III subunit RPC9	9913	Bos taurus	GO:0005886	plasma membrane
csin013965	1e-69	WB_WBGene00015047	faah-1		6239	Caenorhabditis elegans	GO:0016021	integral to membrane
csin013967	1e-12	WB_WBGene00013353	Y59A8B.21		6239	Caenorhabditis elegans	GO:0055085	transmembrane transport
csin013970	3e-64	RGD_1308615	Slc35a3	solute carrier family 35 (UDP-N-acetylglucosamine (UDP-GlcNAc) transporter), member A3	10116	Rattus norvegicus	GO:0000139	Golgi membrane
csin014000	1e-10	UNIPROTKB_Q9NRS6	SNX15	Sorting nexin-15	9606	Homo sapiens	GO:0016020	membrane
csin014006	4e-15	UNIPROTKB_Q9ULB1	NRXN1	Neurexin-1-alpha	9606	Homo sapiens	GO:0016020	membrane
csin014032	2e-56	UNIPROTKB_Q7Q5D4	Papst2	Adenosine 3'-phospho 5'-phosphosulfate transporter 2	7165	Anopheles gambiae	GO:0046964	3'-phosphoadenosine 5'-phosphosulfate transmembrane transporter activity
csin014047	1e-07	RGD_727843	Serinc1	serine incorporator 1	10116	Rattus norvegicus	GO:0005789	endoplasmic reticulum membrane
csin014081	6e-07	UNIPROTKB_Q3ZBX1	PIGC	Phosphatidylinositol N-acetylglucosaminyltransferase subunit C	9913	Bos taurus	GO:0016021	integral to membrane
csin014165	6e-11	RGD_1306785	Cope	coatomer protein complex, subunit epsilon	10116	Rattus norvegicus	GO:0016044	cellular membrane organization
csin014169	4e-48	UNIPROTKB_Q5ZHM5	RER1	Protein RER1	9031	Gallus gallus	GO:0016020	membrane
csin014197	6e-09	WB_WBGene00020131	gcy-28		6239	Caenorhabditis elegans	GO:0016020	membrane
csin014306	7e-16	UNIPROTKB_P02717	CHNRD	Acetylcholine receptor subunit delta	9031	Gallus gallus	GO:0042391	regulation of membrane potential
csin014307	1e-14	WB_WBGene00000051	acr-12		6239	Caenorhabditis elegans	GO:0016021	integral to membrane
csin014339	2e-24	FB_FBgn0020245	ttv	tout-velu	7227	Drosophila melanogaster	GO:0016021	integral to membrane
csin014363	7e-83	FB_FBgn0004859	ci	cubitus interruptus	7227	Drosophila melanogaster	GO:0016020	membrane
csin014408	2e-36	UNIPROTKB_Q8N2U9	PQLC1	PQ-loop repeat-containing protein 1	9606	Homo sapiens	GO:0016020	membrane
csin014447	5e-32	UNIPROTKB_Q9BYG0	B3GNT5	UDP-GlcNAc:betaGal beta-1,3-N-acetylglucosaminyltransferase 5	9606	Homo sapiens	GO:0016020	membrane
csin014475	1e-62	FB_FBgn0039213	atl	atlastin	7227	Drosophila melanogaster	GO:0031227	intrinsic to endoplasmic reticulum membrane
csin014527	4e-77	RGD_61916	Fzd1	frizzled homolog 1 (Drosophila)	10116	Rattus norvegicus	GO:0005886	plasma membrane
csin014532	2e-95	TAIR_locus:2185041	AAC2	AT5G13490	3702	Arabidopsis thaliana	GO:0005743	mitochondrial inner membrane
csin014565	1e-65	UNIPROTKB_Q9R0J8	Lgmn	Legumain	10116	Rattus norvegicus	GO:0043231	intracellular membrane-bounded organelle
csin014569	6e-41	MGI_MGI:2136745	Pcdhb10	protocadherin beta 10	10090	Mus musculus	GO:0016021	integral to membrane
csin014613	2e-13	ZFIN_ZDB-GENE-030131-5626	kcnd3	potassium voltage-gated channel, Shal-related subfamily, member 3	7955	Danio rerio	GO:0016020	membrane
csin014617	1e-143	ZFIN_ZDB-GENE-030131-5626	kcnd3	potassium voltage-gated channel, Shal-related subfamily, member 3	7955	Danio rerio	GO:0016020	membrane
csin014641	8e-09	FB_FBgn0023095	caps	capricious	7227	Drosophila melanogaster	GO:0016020	membrane
csin014642	3e-36	ZFIN_ZDB-GENE-030131-858	stx6	syntaxin 6	7955	Danio rerio	GO:0016020	membrane
csin014643	8e-13	WB_WBGene00017369	F10G7.5		6239	Caenorhabditis elegans	GO:0016021	integral to membrane
csin014695	3e-58	UNIPROTKB_P57695	GLRA1	Glycine receptor subunit alpha-1	9913	Bos taurus	GO:0005624	membrane fraction
csin014710	2e-07	UNIPROTKB_Q96JQ0	DCHS1	Protocadherin-16	9606	Homo sapiens	GO:0016020	membrane
csin014795	2e-08	FB_FBgn0033744	CG12370		7227	Drosophila melanogaster	GO:0016021	integral to membrane
csin014797	2e-17	UNIPROTKB_A7MBJ4	PTPRF	Receptor-type tyrosine-protein phosphatase F	9913	Bos taurus	GO:0016021	integral to membrane
csin014819	7e-17	RGD_68366	Grid1	glutamate receptor, ionotropic, delta 1	10116	Rattus norvegicus	GO:0005886	plasma membrane
csin014855	1e-75	UNIPROTKB_Q9HC56	PCDH9	Protocadherin-9	9606	Homo sapiens	GO:0016021	integral to membrane
csin014874	1e-66	FB_FBgn0003386	Shaw	Shaker cognate w	7227	Drosophila melanogaster	GO:0005886	plasma membrane
csin014875	4e-58	FB_FBgn0003386	Shaw	Shaker cognate w	7227	Drosophila melanogaster	GO:0005886	plasma membrane
csin014927	6e-21	UNIPROTKB_P15498	VAV1	Proto-oncogene vav	9606	Homo sapiens	GO:0005886	plasma membrane
csin014937	4e-09	FB_FBgn0004622	Takr99D	Tachykinin-like receptor at 99D	7227	Drosophila melanogaster	GO:0005886	plasma membrane
csin014948	9e-52	FB_FBgn0004573	5-HT7	Serotonin receptor 7	7227	Drosophila melanogaster	GO:0005886	plasma membrane
csin014987	5e-13	TAIR_locus:2041258	AT2G22360		3702	Arabidopsis thaliana	GO:0009535	chloroplast thylakoid membrane
csin014993	2e-20	WB_WBGene00006672	twk-18		6239	Caenorhabditis elegans	GO:0016020	membrane
csin015026	2e-32	RGD_71021	Parva	parvin, alpha	10116	Rattus norvegicus	GO:0005886	plasma membrane
csin015033	1e-09	UNIPROTKB_P04114	APOB	Apolipoprotein B-100	9606	Homo sapiens	GO:0030669	clathrin-coated endocytic vesicle membrane
csin015045	7e-18	UNIPROTKB_Q7TMC1	Tmbim6	Ab1-011	10116	Rattus norvegicus	GO:0016021	integral to membrane
csin015082	4e-34	FB_FBgn0034577	cpa	capping protein alpha	7227	Drosophila melanogaster	GO:0016324	apical plasma membrane
csin015097	3e-51	UNIPROTKB_Q8NCM8	DYNC2H1	Cytoplasmic dynein 2 heavy chain 1	9606	Homo sapiens	GO:0005886	plasma membrane
csin015107	4e-11	FB_FBgn0034136	DAT	Dopamine transporter	7227	Drosophila melanogaster	GO:0005329	dopamine transmembrane transporter activity
csin015109	2e-10	FB_FBgn0261041	stj	straightjacket	7227	Drosophila melanogaster	GO:0031629	synaptic vesicle fusion to presynaptic membrane
csin015117	2e-56	WB_WBGene00001816	haf-6		6239	Caenorhabditis elegans	GO:0016021	integral to membrane
csin015154	2e-30	MGI_MGI:3039603	B3gnt6	UDP-GlcNAc:betaGal beta-1,3-N-acetylglucosaminyltransferase 6 (core 3 synthase)	10090	Mus musculus	GO:0016020	membrane
csin015176	4e-21	UNIPROTKB_Q8N1M1	BEST3	Bestrophin-3	9606	Homo sapiens	GO:0005886	plasma membrane
csin015251	3e-09	UNIPROTKB_Q0V8N6	SLC10A3	P3 protein	9913	Bos taurus	GO:0016021	integral to membrane
csin015261	1e-140	WB_WBGene00000934	dat-1		6239	Caenorhabditis elegans	GO:0005887	integral to plasma membrane
csin015282	5e-23	UNIPROTKB_P23470	PTPRG	Receptor-type tyrosine-protein phosphatase gamma	9606	Homo sapiens	GO:0016020	membrane
csin015290	2e-39	FB_FBgn0025866	CalpB	Calpain-B	7227	Drosophila melanogaster	GO:0016020	membrane
csin015293	8e-71	MGI_MGI:1298370	Pcdha12	protocadherin alpha 12	10090	Mus musculus	GO:0005624	membrane fraction
csin015306	1e-110	UNIPROTKB_Q9NUU7	DDX19A	ATP-dependent RNA helicase DDX19A	9606	Homo sapiens	GO:0055085	transmembrane transport
csin015342	4e-08	ZFIN_ZDB-GENE-990715-8	sema3h	semaphorin 3h	7955	Danio rerio	GO:0016020	membrane
csin015357	2e-09	RGD_3452	Ptprs	protein tyrosine phosphatase, receptor type, S	10116	Rattus norvegicus	GO:0016020	membrane
csin015383	1e-124	UNIPROTKB_Q9R279	CLCN3	H(+)/Cl(-) exchange transporter 3	10141	Cavia porcellus	GO:0012506	vesicle membrane
csin015386	2e-11	RGD_620182	Nup88	nucleoporin 88	10116	Rattus norvegicus	GO:0055085	transmembrane transport
csin015400	7e-92	FB_FBgn0019985	mGluRA	metabotropic glutamate receptor	7227	Drosophila melanogaster	GO:0005886	plasma membrane
csin015403	8e-10	ZFIN_ZDB-GENE-001127-3	atp1b1a	ATPase, Na+/K+ transporting, beta 1a polypeptide	7955	Danio rerio	GO:0016020	membrane
csin015420	1e-61	WB_WBGene00002179	jph-1		6239	Caenorhabditis elegans	GO:0016021	integral to membrane
csin015479	2e-61	WB_WBGene00006820	unc-89		6239	Caenorhabditis elegans	GO:0005887	integral to plasma membrane
csin015483	3e-07	RGD_3641	Scnn1g	sodium channel, nonvoltage-gated 1, gamma	10116	Rattus norvegicus	GO:0005624	membrane fraction
csin015502	0	FB_FBgn0025726	unc-13	unc-13	7227	Drosophila melanogaster	GO:0045211	postsynaptic membrane
csin015555	5e-50	RGD_619963	Stambp	Stam binding protein	10116	Rattus norvegicus	GO:0016020	membrane
csin015580	6e-21	FB_FBgn0000464	Lar	Leukocyte-antigen-related-like	7227	Drosophila melanogaster	GO:0005001	transmembrane receptor protein tyrosine phosphatase activity
csin015581	1e-33	ZFIN_ZDB-GENE-060503-530	si:dkey-21k10.1	si:dkey-21k10.1	7955	Danio rerio	GO:0016020	membrane
csin015586	3e-52	FB_FBgn0024921	Trn	Transportin	7227	Drosophila melanogaster	GO:0008320	protein transmembrane transporter activity
csin015589	4e-96	UNIPROTKB_Q09328	MGAT5	Alpha-1,6-mannosylglycoprotein 6-beta-N-acetylglucosaminyltransferase A	9606	Homo sapiens	GO:0016020	membrane
csin015606	1e-80	RGD_727831	Ermp1	endoplasmic reticulum metallopeptidase 1	10116	Rattus norvegicus	GO:0005789	endoplasmic reticulum membrane
csin015611	0	UNIPROTKB_B3DLH6	myof	Myoferlin	8364	Xenopus (Silurana) tropicalis	GO:0001778	plasma membrane repair
csin015648	2e-12	FB_FBgn0038139	CG8795		7227	Drosophila melanogaster	GO:0016021	integral to membrane
csin015650	0	FB_FBgn0010380	Bap	Beta Adaptin	7227	Drosophila melanogaster	GO:0005886	plasma membrane
csin015663	2e-54	ZFIN_ZDB-GENE-080513-3	slc5a9	solute carrier family 5 (sodium/glucose cotransporter), member 9	7955	Danio rerio	GO:0055085	transmembrane transport
csin015680	1e-93	UNIPROTKB_P21856	GDI1	Rab GDP dissociation inhibitor alpha	9913	Bos taurus	GO:0005624	membrane fraction
csin015726	8e-18	FB_FBgn0051660	pog	poor gastrulation	7227	Drosophila melanogaster	GO:0016021	integral to membrane
csin015746	2e-33	UNIPROTKB_P19021	PAM	Peptidyl-glycine alpha-amidating monooxygenase	9606	Homo sapiens	GO:0016020	membrane
csin015759	5e-08	FB_FBgn0036769	Tsp74F	Tetraspanin 74F	7227	Drosophila melanogaster	GO:0016021	integral to membrane
csin015769	1e-55	FB_FBgn0005631	robo	roundabout	7227	Drosophila melanogaster	GO:0005886	plasma membrane
csin015771	9e-36	FB_FBgn0028646	aralar1	aralar1	7227	Drosophila melanogaster	GO:0022857	transmembrane transporter activity
csin015788	4e-62	RGD_1307207	Lama1	laminin, alpha 1	10116	Rattus norvegicus	GO:0005604	basement membrane
csin015796	1e-47	RGD_628652	Pcyox1	prenylcysteine oxidase 1	10116	Rattus norvegicus	GO:0005886	plasma membrane
csin015805	8e-12	RGD_620982	Tspan2	tetraspanin 2	10116	Rattus norvegicus	GO:0010001	glial cell differentiation
csin015808	4e-15	ZFIN_ZDB-GENE-040616-1	serac1	serine active site containing 1	7955	Danio rerio	GO:0031227	intrinsic to endoplasmic reticulum membrane
csin015854	2e-38	FB_FBgn0029090	cngl	CNG channel-like	7227	Drosophila melanogaster	GO:0016020	membrane
csin015855	4e-45	FB_FBgn0029090	cngl	CNG channel-like	7227	Drosophila melanogaster	GO:0016020	membrane
csin015872	7e-56	WB_WBGene00002123	inx-1		6239	Caenorhabditis elegans	GO:0016021	integral to membrane
csin015875	7e-37	MGI_MGI:1935219	Pcdhga7	protocadherin gamma subfamily A, 7	10090	Mus musculus	GO:0005624	membrane fraction
csin015890	3e-28	ZFIN_ZDB-GENE-030131-269	tmed2	transmembrane emp24 domain trafficking protein 2	7955	Danio rerio	GO:0006810	transport
csin015896	2e-16	UNIPROTKB_Q16512	PKN1	Serine/threonine-protein kinase N1	9606	Homo sapiens	GO:0016023	cytoplasmic membrane-bounded vesicle
csin015931	4e-07	UNIPROTKB_Q9P2P1	NYNRIN	Protein NYNRIN	9606	Homo sapiens	GO:0016021	integral to membrane
csin015963	1e-121	TAIR_locus:2044851	LOS2	AT2G36530	3702	Arabidopsis thaliana	GO:0005886	plasma membrane
csin015995	8e-57	UNIPROTKB_Q53GQ0	HSD17B12	Estradiol 17-beta-dehydrogenase 12	9606	Homo sapiens	GO:0016021	integral to membrane
csin016035	7e-50	FB_FBgn0037238	CG1090		7227	Drosophila melanogaster	GO:0055085	transmembrane transport
csin016078	3e-17	RGD_1305346	Farp1	FERM, RhoGEF (Arhgef) and pleckstrin domain protein 1 (chondrocyte-derived)	10116	Rattus norvegicus	GO:0019898	extrinsic to membrane
csin016086	4e-09	UNIPROTKB_Q5ZJI0	TPST2	Protein-tyrosine sulfotransferase 2	9031	Gallus gallus	GO:0016020	membrane
csin016144	2e-86	UNIPROTKB_Q96LB3	IFT74	Intraflagellar transport protein 74 homolog	9606	Homo sapiens	GO:0016023	cytoplasmic membrane-bounded vesicle
csin016184	2e-16	UNIPROTKB_Q9N0Q0	NPC1	Niemann-Pick type C1 disease protein	9685	Felis catus	GO:0005887	integral to plasma membrane
csin016188	5e-21	ZFIN_ZDB-GENE-041118-15	pcdh2aa15	protocadherin 2 alpha a 15	7955	Danio rerio	GO:0016020	membrane
csin016191	3e-57	MGI_MGI:2685058	Slc30a10	solute carrier family 30, member 10	10090	Mus musculus	GO:0016020	membrane
csin016217	4e-17	UNIPROTKB_O57579	ANPEP	Aminopeptidase N	9031	Gallus gallus	GO:0005886	plasma membrane
csin016220	3e-07	UNIPROTKB_Q9ULH0	KIDINS220	Kinase D-interacting substrate of 220 kDa	9606	Homo sapiens	GO:0016020	membrane
csin016259	1e-07	UNIPROTKB_A6NDV4	TMEM8B	Transmembrane protein 8B	9606	Homo sapiens	GO:0007155	cell adhesion
csin016269	7e-69	UNIPROTKB_Q68FZ1	Slc2a2	Solute carrier family 2 (Facilitated glucose transporter), member 2	10116	Rattus norvegicus	GO:0016021	integral to membrane
csin016270	2e-38	FB_FBgn0019952	Orct	Organic cation transporter	7227	Drosophila melanogaster	GO:0016021	integral to membrane
csin016275	7e-23	UNIPROTKB_Q96BA8	CREB3L1	Cyclic AMP-responsive element-binding protein 3-like protein 1	9606	Homo sapiens	GO:0016020	membrane
csin016300	3e-13	FB_FBgn0035099	CG6845		7227	Drosophila melanogaster	GO:0016021	integral to membrane
csin016327	1e-13	ZFIN_ZDB-GENE-050327-8	zgc:112986	zgc:112986	7955	Danio rerio	GO:0016021	integral to membrane
csin016348	5e-44	UNIPROTKB_Q06136	KDSR	3-ketodihydrosphingosine reductase	9606	Homo sapiens	GO:0016020	membrane
csin016352	3e-63	RGD_1359555	Sec13	SEC13 homolog (S. cerevisiae)	10116	Rattus norvegicus	GO:0016044	cellular membrane organization
csin016359	5e-65	ZFIN_ZDB-GENE-041124-3	ext2	exostoses (multiple) 2	7955	Danio rerio	GO:0031227	intrinsic to endoplasmic reticulum membrane
csin016414	7e-26	WB_WBGene00015035	otpl-1		6239	Caenorhabditis elegans	GO:0016021	integral to membrane
csin016426	1e-90	UNIPROTKB_P53793	SLC5A3	Sodium/myo-inositol cotransporter	9913	Bos taurus	GO:0055085	transmembrane transport
csin016485	1e-23	FB_FBgn0052103	CG32103		7227	Drosophila melanogaster	GO:0005778	peroxisomal membrane
csin016491	2e-33	ZFIN_ZDB-GENE-020919-1	bscv	bscv (C20orf3) homolog	7955	Danio rerio	GO:0016020	membrane
csin016514	2e-52	FB_FBgn0002778	mnd	minidiscs	7227	Drosophila melanogaster	GO:0015171	amino acid transmembrane transporter activity
csin016528	4e-13	UNIPROTKB_Q9Y5U9	IER3IP1	Immediate early response 3-interacting protein 1	9606	Homo sapiens	GO:0016021	integral to membrane
csin016577	2e-45	FB_FBgn0022710	Ac13E	Adenylyl cyclase 35C	7227	Drosophila melanogaster	GO:0016021	integral to membrane
csin016627	6e-24	UNIPROTKB_P10731	PAM	Peptidyl-glycine alpha-amidating monooxygenase	9913	Bos taurus	GO:0016021	integral to membrane
csin016662	1e-72	WB_WBGene00007801	trpa-1		6239	Caenorhabditis elegans	GO:0016020	membrane
csin016709	8e-25	UNIPROTKB_Q08174	PCDH1	Protocadherin-1	9606	Homo sapiens	GO:0005886	plasma membrane
csin016830	1e-06	ZFIN_ZDB-GENE-030131-443	atp6v0b	ATPase, H+ transporting, V0 subunit B	7955	Danio rerio	GO:0015078	hydrogen ion transmembrane transporter activity
csin016832	1e-24	UNIPROTKB_B5DFH1	Iqgap1	Iqgap1 protein	10116	Rattus norvegicus	GO:0005886	plasma membrane
csin016843	2e-40	FB_FBgn0261574	kug	kugelei	7227	Drosophila melanogaster	GO:0005887	integral to plasma membrane
csin016865	1e-43	RGD_61983	Grn	granulin	10116	Rattus norvegicus	GO:0043231	intracellular membrane-bounded organelle
csin016880	2e-06	WB_WBGene00002141	inx-19		6239	Caenorhabditis elegans	GO:0016021	integral to membrane
csin016893	2e-29	RGD_620759	Gnb5	guanine nucleotide binding protein (G protein), beta 5	10116	Rattus norvegicus	GO:0005886	plasma membrane
csin016894	1e-102	FB_FBgn0003218	rdgB	retinal degeneration B	7227	Drosophila melanogaster	GO:0005886	plasma membrane
csin016895	6e-21	RGD_1306306	Atg12	ATG12 autophagy related 12 homolog (S. cerevisiae)	10116	Rattus norvegicus	GO:0005624	membrane fraction
csin016902	3e-15	FB_FBgn0032151	nAcRalpha-30D	nicotinic Acetylcholine Receptor alpha 30D	7227	Drosophila melanogaster	GO:0045211	postsynaptic membrane
csin016904	4e-35	RGD_3716	Slc7a1	solute carrier family 7 (cationic amino acid transporter, y+ system), member 1	10116	Rattus norvegicus	GO:0003333	amino acid transmembrane transport
csin016905	1e-62	ZFIN_ZDB-GENE-030919-2	slc7a4	solute carrier family 7 (cationic amino acid transporter, y+ system), member 4	7955	Danio rerio	GO:0055085	transmembrane transport
csin016949	8e-47	UNIPROTKB_Q86V40	C2orf89	UPF0632 protein C2orf89	9606	Homo sapiens	GO:0016021	integral to membrane
csin016954	1e-28	RGD_70993	Flot2	flotillin 2	10116	Rattus norvegicus	GO:0005624	membrane fraction
csin016975	7e-30	UNIPROTKB_P35331	P35331	Neuronal cell adhesion molecule	9031	Gallus gallus	GO:0005887	integral to plasma membrane
csin016987	7e-92	FB_FBgn0003383	Shab	Shaker cognate b	7227	Drosophila melanogaster	GO:0005886	plasma membrane
csin016999	9e-13	RGD_735214	Gyltl1b	glycosyltransferase-like 1B	10116	Rattus norvegicus	GO:0000139	Golgi membrane
csin017013	6e-36	FB_FBgn0039595	AR-2	Allatostatin Receptor 2	7227	Drosophila melanogaster	GO:0016021	integral to membrane
csin017048	1e-66	UNIPROTKB_P61586	RHOA	Transforming protein RhoA	9606	Homo sapiens	GO:0005624	membrane fraction
csin017050	3e-16	UNIPROTKB_Q5ZL00	RCJMB04_8i12	Uncharacterized protein KIAA0090 homolog	9031	Gallus gallus	GO:0016021	integral to membrane
csin017056	9e-22	UNIPROTKB_Q9HC24	TMBIM4	Transmembrane BAX inhibitor motif-containing protein 4	9606	Homo sapiens	GO:0005515	protein binding
csin017063	3e-57	UNIPROTKB_Q8TCJ2	STT3B	Dolichyl-diphosphooligosaccharide--protein glycosyltransferase subunit STT3B	9606	Homo sapiens	GO:0016020	membrane
csin017074	3e-98	UNIPROTKB_Q9NRD5	PICK1	PRKCA-binding protein	9606	Homo sapiens	GO:0005886	plasma membrane
csin017086	2e-91	FB_FBgn0004574	Rop	Ras opposite	7227	Drosophila melanogaster	GO:0000300	peripheral to membrane of membrane fraction
csin017090	8e-21	FB_FBgn0015399	kek1	kekkon-1	7227	Drosophila melanogaster	GO:0005886	plasma membrane
csin017095	2e-83	FB_FBgn0036299	Tsf2	Transferrin 2	7227	Drosophila melanogaster	GO:0005381	iron ion transmembrane transporter activity
csin017104	4e-36	FB_FBgn0003218	rdgB	retinal degeneration B	7227	Drosophila melanogaster	GO:0005886	plasma membrane
csin017218	9e-60	UNIPROTKB_O60502	MGEA5	Bifunctional protein NCOAT	9606	Homo sapiens	GO:0006612	protein targeting to membrane
csin017234	5e-15	WB_WBGene00012796	Y43F4A.1		6239	Caenorhabditis elegans	GO:0016020	membrane
csin017241	6e-06	UNIPROTKB_Q9UBC2	EPS15L1	Epidermal growth factor receptor substrate 15-like 1	9606	Homo sapiens	GO:0005886	plasma membrane
csin017253	2e-11	FB_FBgn0029082	hbs	hibris	7227	Drosophila melanogaster	GO:0005886	plasma membrane
csin017270	2e-88	UNIPROTKB_D4A7K5	Atp11a	Uncharacterized protein	10116	Rattus norvegicus	GO:0015662	ATPase activity, coupled to transmembrane movement of ions, phosphorylative mechanism
csin017312	3e-61	ZFIN_ZDB-GENE-040812-1	trpc5	transient receptor potential cation channel, subfamily C, member 5	7955	Danio rerio	GO:0016020	membrane
csin017316	8e-16	UNIPROTKB_Q29449	ATP8A1	Probable phospholipid-transporting ATPase IA	9913	Bos taurus	GO:0042584	chromaffin granule membrane
csin017319	1e-120	UNIPROTKB_A6QNM9	SLC25A12	SLC25A12 protein	9913	Bos taurus	GO:0016021	integral to membrane
csin017401	1e-120	UNIPROTKB_Q5ZL10	RCJMB04_8f4	Transporter	9031	Gallus gallus	GO:0016020	membrane
csin017416	1e-06	WB_WBGene00011794	T16A9.4		6239	Caenorhabditis elegans	GO:0016021	integral to membrane
csin017467	8e-10	FB_FBgn0053696	CG33696		7227	Drosophila melanogaster	GO:0016021	integral to membrane
csin017523	9e-10	MGI_MGI:1859310	Asah2	N-acylsphingosine amidohydrolase 2	10090	Mus musculus	GO:0016020	membrane
csin017524	2e-49	WB_WBGene00012105	T27F6.6		6239	Caenorhabditis elegans	GO:0016021	integral to membrane
csin017560	1e-27	UNIPROTKB_Q2YDG5	C20orf44	Basic FGF-repressed Zic binding protein	9913	Bos taurus	GO:0016023	cytoplasmic membrane-bounded vesicle
csin017568	0	FB_FBgn0086357	Sec61alpha	Sec61alpha	7227	Drosophila melanogaster	GO:0006616	SRP-dependent cotranslational protein targeting to membrane, translocation
csin017613	8e-21	TAIR_locus:2063230	TCH3	AT2G41100	3702	Arabidopsis thaliana	GO:0005886	plasma membrane
csin017622	1e-114	RGD_1307160	Gbf1	golgi-specific brefeldin A resistant guanine nucleotide exchange factor 1	10116	Rattus norvegicus	GO:0000139	Golgi membrane
csin017632	0	FB_FBgn0261794	kcc	kazachoc	7227	Drosophila melanogaster	GO:0016021	integral to membrane
csin017635	2e-42	ZFIN_ZDB-GENE-040924-2	chmp6b	chromatin modifying protein 6b	7955	Danio rerio	GO:0016020	membrane
csin017655	1e-37	UNIPROTKB_Q9P2R3	ANKFY1	Ankyrin repeat and FYVE domain-containing protein 1	9606	Homo sapiens	GO:0016020	membrane
csin017745	5e-15	FB_FBgn0083959	trpm		7227	Drosophila melanogaster	GO:0016020	membrane
csin017777	6e-28	ZFIN_ZDB-GENE-080204-114	zgc:172324	zgc:172324	7955	Danio rerio	GO:0005789	endoplasmic reticulum membrane
csin017812	9e-12	FB_FBgn0040384	CG32795		7227	Drosophila melanogaster	GO:0016021	integral to membrane
csin017828	0	UNIPROTKB_P09884	POLA1	DNA polymerase alpha catalytic subunit	9606	Homo sapiens	GO:0043231	intracellular membrane-bounded organelle
csin017837	9e-10	GENEDB_SPOMBE_SPBC16E9.18	psd1	phosphatidylserine decarboxylase Psd1	4896	Schizosaccharomyces pombe	GO:0005743	mitochondrial inner membrane
csin017853	3e-29	UNIPROTKB_P54829	PTPN5	Tyrosine-protein phosphatase non-receptor type 5	9606	Homo sapiens	GO:0016021	integral to membrane
csin017901	4e-18	UNIPROTKB_Q6Q0N0	Clstn1	Calsyntenin-1	10116	Rattus norvegicus	GO:0016021	integral to membrane
csin017951	4e-32	RGD_1307097	Wdfy3	WD repeat and FYVE domain containing 3	10116	Rattus norvegicus	GO:0019898	extrinsic to membrane
csin018114	4e-11	FB_FBgn0260934	par-1	par-1	7227	Drosophila melanogaster	GO:0016323	basolateral plasma membrane
csin018120	5e-33	WB_WBGene00001627	gly-2		6239	Caenorhabditis elegans	GO:0016021	integral to membrane
csin018140	0	ZFIN_ZDB-GENE-070424-51	zgc:163069	zgc:163069	7955	Danio rerio	GO:0016820	hydrolase activity, acting on acid anhydrides, catalyzing transmembrane movement of substances
csin018156	8e-23	TAIR_locus:2205603	ARA-5	ARABIDOPSIS RAS 5	3702	Arabidopsis thaliana	GO:0005886	plasma membrane
csin018209	1e-26	UNIPROTKB_Q9JLG3	NPC1	Niemann-Pick type C1 protein	10029	Cricetulus griseus	GO:0005887	integral to plasma membrane
csin018219	1e-106	UNIPROTKB_P33176	KIF5B	Kinesin-1 heavy chain	9606	Homo sapiens	GO:0043227	membrane-bounded organelle
csin018252	1e-67	RGD_620788	Slc6a13	solute carrier family 6 (neurotransmitter transporter, GABA), member 13	10116	Rattus norvegicus	GO:0005887	integral to plasma membrane
csin018281	3e-09	UNIPROTKB_Q3T130	TMEM45B	Transmembrane protein 45B	9913	Bos taurus	GO:0016020	membrane
csin018346	7e-15	UNIPROTKB_Q15139	PRKD1	Serine/threonine-protein kinase D1	9606	Homo sapiens	GO:0005887	integral to plasma membrane
csin018398	4e-24	MGI_MGI:1915309	Tm9sf2	transmembrane 9 superfamily member 2	10090	Mus musculus	GO:0016020	membrane
csin018487	2e-36	UNIPROTKB_P21912	SDHB	Succinate dehydrogenase [ubiquinone] iron-sulfur subunit, mitochondrial	9606	Homo sapiens	GO:0005743	mitochondrial inner membrane
csin018522	2e-11	UNIPROTKB_Q5U2X5	Tnk2	Activated CDC42 kinase 1	10116	Rattus norvegicus	GO:0004715	non-membrane spanning protein tyrosine kinase activity
csin018565	4e-35	WB_WBGene00016806	C50D2.2		6239	Caenorhabditis elegans	GO:0015171	amino acid transmembrane transporter activity
csin018571	3e-43	RGD_69413	Rasgrf2	RAS protein-specific guanine nucleotide-releasing factor 2	10116	Rattus norvegicus	GO:0005789	endoplasmic reticulum membrane
csin018587	9e-31	RGD_3566	Rgs3	regulator of G-protein signaling 3	10116	Rattus norvegicus	GO:0016020	membrane
csin018591	5e-07	FB_FBgn0015777	nrv2	nervana 2	7227	Drosophila melanogaster	GO:0005886	plasma membrane
csin018621	7e-07	UNIPROTKB_Q9NYQ8	FAT2	Protocadherin Fat 2	9606	Homo sapiens	GO:0005886	plasma membrane
csin018625	2e-31	FB_FBgn0250788	beta-Spec	beta Spectrin	7227	Drosophila melanogaster	GO:0005886	plasma membrane
csin018654	8e-44	ZFIN_ZDB-GENE-060531-44	cacna1ba	calcium channel, voltage-dependent, N type, alpha 1B subunit, a	7955	Danio rerio	GO:0055085	transmembrane transport
csin018657	1e-20	UNIPROTKB_Q01484	ANK2	Ankyrin-2	9606	Homo sapiens	GO:0016324	apical plasma membrane
csin018663	2e-19	UNIPROTKB_Q3SYG4	BBS9	Protein PTHB1	9606	Homo sapiens	GO:0060170	cilium membrane
csin018730	6e-33	WB_WBGene00017369	F10G7.5		6239	Caenorhabditis elegans	GO:0016021	integral to membrane
csin018766	3e-37	RGD_1562864	Pcdh11x	protocadherin 11 X-linked	10116	Rattus norvegicus	GO:0005886	plasma membrane
csin018775	0	FB_FBgn0032593	trpgamma	trpgamma	7227	Drosophila melanogaster	GO:0016021	integral to membrane
csin018801	1e-67	UNIPROTKB_Q9TUI8	FAAH	Fatty-acid amide hydrolase 1	9823	Sus scrofa	GO:0031090	organelle membrane
csin018813	1e-46	ZFIN_ZDB-GENE-050213-1	slc35b2	solute carrier family 35, member B2	7955	Danio rerio	GO:0055085	transmembrane transport
csin018829	7e-41	UNIPROTKB_Q4R1I4	OPN4	Melanopsin	7741	Branchiostoma belcheri	GO:0016021	integral to membrane
csin018831	2e-56	ZFIN_ZDB-GENE-070111-2	opn4a	opsin 4a (melanopsin)	7955	Danio rerio	GO:0016021	integral to membrane
csin018865	5e-28	FB_FBgn0004842	NepYr	Neuropeptide Y receptor-like	7227	Drosophila melanogaster	GO:0005887	integral to plasma membrane
csin018868	4e-17	WB_WBGene00001491	frm-4		6239	Caenorhabditis elegans	GO:0016021	integral to membrane
csin018901	3e-15	WB_WBGene00013353	Y59A8B.21		6239	Caenorhabditis elegans	GO:0055085	transmembrane transport
csin018934	1e-38	FB_FBgn0010414	SerT	Serotonin transporter	7227	Drosophila melanogaster	GO:0005886	plasma membrane
csin018947	1e-80	UNIPROTKB_Q16739	UGCG	Ceramide glucosyltransferase	9606	Homo sapiens	GO:0005624	membrane fraction
csin018973	1e-11	UNIPROTKB_P04394	NDUFV2	NADH dehydrogenase [ubiquinone] flavoprotein 2, mitochondrial	9913	Bos taurus	GO:0016020	membrane
csin018974	8e-10	UNIPROTKB_Q03041	CNGA2	Cyclic nucleotide-gated olfactory channel	9913	Bos taurus	GO:0055085	transmembrane transport
csin018977	2e-11	UNIPROTKB_O60330	PCDHGA12	Protocadherin gamma-A12	9606	Homo sapiens	GO:0016021	integral to membrane
csin019001	8e-13	FB_FBgn0004622	Takr99D	Tachykinin-like receptor at 99D	7227	Drosophila melanogaster	GO:0005886	plasma membrane
csin019011	8e-07	MGI_MGI:99478	Cckar	cholecystokinin A receptor	10090	Mus musculus	GO:0016021	integral to membrane
csin019054	2e-08	FB_FBgn0029761	SK	small conductance calcium-activated potassium channel	7227	Drosophila melanogaster	GO:0016021	integral to membrane
csin019167	1e-99	FB_FBgn0000721	for	foraging	7227	Drosophila melanogaster	GO:0005886	plasma membrane
csin019175	2e-21	UNIPROTKB_Q2HPN5	b4Gal-T7	Beta1,4-galactosyltransferase 7	9598	Pan troglodytes	GO:0016021	integral to membrane
csin019195	4e-29	UNIPROTKB_O95672	ECEL1	Endothelin-converting enzyme-like 1	9606	Homo sapiens	GO:0005887	integral to plasma membrane
csin019198	6e-69	UNIPROTKB_Q02977	YRK	Proto-oncogene tyrosine-protein kinase Yrk	9031	Gallus gallus	GO:0004715	non-membrane spanning protein tyrosine kinase activity
csin019207	2e-08	UNIPROTKB_P08962	CD63	CD63 antigen	9606	Homo sapiens	GO:0005765	lysosomal membrane
csin019208	2e-12	UNIPROTKB_P63026	VAMP2	Vesicle-associated membrane protein 2	9913	Bos taurus	GO:0019717	synaptosome
csin019233	4e-09	WB_WBGene00019763	galt-1		6239	Caenorhabditis elegans	GO:0016021	integral to membrane
csin019241	5e-63	UNIPROTKB_Q1LZF6	ACSL5	Acyl-CoA synthetase long-chain family member 5	9913	Bos taurus	GO:0005743	mitochondrial inner membrane
csin019286	2e-23	RGD_708467	Tomm20	translocase of outer mitochondrial membrane 20 homolog (yeast)	10116	Rattus norvegicus	GO:0005515	protein binding
csin019310	4e-33	FB_FBgn0035331	DmsR-1	Dromyosuppressin receptor 1	7227	Drosophila melanogaster	GO:0016021	integral to membrane
csin019336	8e-21	UNIPROTKB_B0Z662	B0Z662	Protocadherin delta 1	9031	Gallus gallus	GO:0016021	integral to membrane
csin019343	0	ZFIN_ZDB-GENE-060201-1	atp5a1	ATP synthase, H+ transporting, mitochondrial F1 complex, alpha subunit 1, cardiac muscle	7955	Danio rerio	GO:0016820	hydrolase activity, acting on acid anhydrides, catalyzing transmembrane movement of substances
csin019352	1e-130	UNIPROTKB_O57660	O57660	CFR-associated protein p70	9031	Gallus gallus	GO:0005743	mitochondrial inner membrane
csin019365	2e-19	UNIPROTKB_Q6ZU64	CCDC108	Coiled-coil domain-containing protein 108	9606	Homo sapiens	GO:0016020	membrane
csin019380	1e-14	UNIPROTKB_Q9ULB1	NRXN1	Neurexin-1-alpha	9606	Homo sapiens	GO:0016020	membrane
csin019388	7e-46	UNIPROTKB_Q9U539	2011-10-01	Organic cation transporter 1	6239	Caenorhabditis elegans	GO:0015101	organic cation transmembrane transporter activity
csin019392	4e-32	WB_WBGene00017369	F10G7.5		6239	Caenorhabditis elegans	GO:0016021	integral to membrane
csin019395	1e-44	UNIPROTKB_Q6BC88	Ryk	Protein kinase-related protein	10116	Rattus norvegicus	GO:0004714	transmembrane receptor protein tyrosine kinase activity
csin019405	2e-69	UNIPROTKB_O46605	MDR1	Multidrug resistance p-glycoprotein	9615	Canis lupus familiaris	GO:0000139	Golgi membrane
csin019415	9e-14	FB_FBgn0037546	CG7918		7227	Drosophila melanogaster	GO:0016021	integral to membrane
csin019418	8e-35	FB_FBgn0037546	CG7918		7227	Drosophila melanogaster	GO:0016021	integral to membrane
csin019424	1e-20	ZFIN_ZDB-GENE-040426-1434	sypl2a	synaptophysin-like 2a	7955	Danio rerio	GO:0016020	membrane
csin019443	6e-10	ZFIN_ZDB-GENE-030131-4995	wu:fe18c06	wu:fe18c06	7955	Danio rerio	GO:0016020	membrane
csin019444	2e-24	RGD_1310926	B3gnt6	UDP-GlcNAc:betaGal beta-1,3-N-acetylglucosaminyltransferase 6 (core 3 synthase)	10116	Rattus norvegicus	GO:0016020	membrane
csin019445	8e-14	UNIPROTKB_Q2YDP5	SLC9A3R2	Solute carrier family 9 (Sodium/hydrogen exchanger), member 3 regulator 2	9913	Bos taurus	GO:0005886	plasma membrane
csin019459	7e-16	FB_FBgn0026255	clumsy	clumsy	7227	Drosophila melanogaster	GO:0030288	outer membrane-bounded periplasmic space
csin019464	7e-29	UNIPROTKB_P79752	P79752	Protein Wnt	31033	Takifugu rubripes	GO:0005886	plasma membrane
csin019467	4e-52	WB_WBGene00006820	unc-89		6239	Caenorhabditis elegans	GO:0005887	integral to plasma membrane
csin019500	2e-59	UNIPROTKB_Q9NUT2	ABCB8	ATP-binding cassette sub-family B member 8, mitochondrial	9606	Homo sapiens	GO:0016021	integral to membrane
csin019501	2e-49	UNIPROTKB_Q767H7	Pcdhac2	Cadherin-related neuronal receptor c2	10116	Rattus norvegicus	GO:0005886	plasma membrane
csin019514	3e-15	FB_FBgn0036769	Tsp74F	Tetraspanin 74F	7227	Drosophila melanogaster	GO:0016021	integral to membrane
csin019524	2e-44	MGI_MGI:2136739	Pcdhb5	protocadherin beta 5	10090	Mus musculus	GO:0016021	integral to membrane
csin019556	2e-10	UNIPROTKB_B3GRU6	B3GRU6	Galanin receptor 2-like protein	9031	Gallus gallus	GO:0016021	integral to membrane
csin019560	8e-54	UNIPROTKB_C4IXV8	TPC3	Two pore channel 3	9913	Bos taurus	GO:0055085	transmembrane transport
csin019599	4e-14	RGD_1311898	B3galt1	UDP-Gal:betaGlcNAc beta 1,3-galactosyltransferase, polypeptide 1	10116	Rattus norvegicus	GO:0000139	Golgi membrane
csin019606	7e-33	UNIPROTKB_Q6DJM2	Q6DJM2	MMP37-like protein, mitochondrial	8355	Xenopus laevis	GO:0031314	extrinsic to mitochondrial inner membrane
csin019628	0	FB_FBgn0000667	Actn	alpha actinin	7227	Drosophila melanogaster	GO:0007016	cytoskeletal anchoring at plasma membrane
csin019629	2e-43	UNIPROTKB_Q9Z1F2	Slc5a11	Sodium/myo-inositol cotransporter 2	10116	Rattus norvegicus	GO:0016021	integral to membrane
csin019666	1e-23	UNIPROTKB_Q06430	GCNT2	N-acetyllactosaminide beta-1,6-N-acetylglucosaminyl-transferase, isoform B	9606	Homo sapiens	GO:0016020	membrane
csin019694	2e-28	WB_WBGene00016384	C33H5.18		6239	Caenorhabditis elegans	GO:0016020	membrane
csin019730	1e-49	RGD_1311813	Gdpd1	glycerophosphodiester phosphodiesterase domain containing 1	10116	Rattus norvegicus	GO:0016020	membrane
csin019734	4e-07	WB_WBGene00009073	F23B2.3		6239	Caenorhabditis elegans	GO:0016020	membrane
csin019743	5e-17	UNIPROTKB_Q5F3A2	CHMP2B	Charged multivesicular body protein 2b	9031	Gallus gallus	GO:0031902	late endosome membrane
csin019747	2e-21	UNIPROTKB_Q8N9I0	SYT2	Synaptotagmin-2	9606	Homo sapiens	GO:0030666	endocytic vesicle membrane
csin019773	5e-44	WB_WBGene00006749	unc-9		6239	Caenorhabditis elegans	GO:0016021	integral to membrane
csin019827	2e-47	UNIPROTKB_Q8NBZ7	UXS1	UDP-glucuronic acid decarboxylase 1	9606	Homo sapiens	GO:0016020	membrane
csin019848	6e-24	RGD_628878	Hspa4	heat shock protein 4	10116	Rattus norvegicus	GO:0070096	mitochondrial outer membrane translocase complex assembly
csin019861	2e-50	UNIPROTKB_P35241	RDX	Radixin	9606	Homo sapiens	GO:0005886	plasma membrane
csin019875	6e-99	FB_FBgn0085402	Ect4	Ect4	7227	Drosophila melanogaster	GO:0031224	intrinsic to membrane
csin019881	0	UNIPROTKB_Q258K2	MYH9	Myosin-9	9615	Canis lupus familiaris	GO:0005886	plasma membrane
csin019892	6e-12	FB_FBgn0026255	clumsy	clumsy	7227	Drosophila melanogaster	GO:0030288	outer membrane-bounded periplasmic space
csin019902	2e-19	UNIPROTKB_Q9Y210	TRPC6	Short transient receptor potential channel 6	9606	Homo sapiens	GO:0005886	plasma membrane
csin019913	5e-61	UNIPROTKB_Q7Z442	PKD1L2	Polycystic kidney disease protein 1-like 2	9606	Homo sapiens	GO:0016021	integral to membrane
csin019922	4e-19	UNIPROTKB_Q14764	MVP	Major vault protein	9606	Homo sapiens	GO:0055085	transmembrane transport
csin019928	4e-41	UNIPROTKB_P08908	HTR1A	5-hydroxytryptamine receptor 1A	9606	Homo sapiens	GO:0005886	plasma membrane
csin019940	1e-46	ZFIN_ZDB-GENE-991209-8	mpp7	membrane protein, palmitoylated 7 (MAGUK p55 subfamily member 7)	7955	Danio rerio	GO:0005515	protein binding
csin019949	2e-92	UNIPROTKB_Q9YI70	P2XCE	P2X purinoceptor	9031	Gallus gallus	GO:0016021	integral to membrane
csin020005	1e-14	FB_FBgn0031424	VGlut	Vesicular glutamate transporter	7227	Drosophila melanogaster	GO:0055085	transmembrane transport
csin020017	2e-44	UNIPROTKB_C0MP42	SLC22A4	Ergothioneine transporter (ETT)	9031	Gallus gallus	GO:0016020	membrane
csin020079	4e-82	WB_WBGene00003166	mec-2		6239	Caenorhabditis elegans	GO:0016020	membrane
csin020081	3e-06	TAIR_locus:2085146	FK	FACKEL	3702	Arabidopsis thaliana	GO:0012505	endomembrane system
csin020110	9e-32	UNIPROTKB_Q5TZA2	CROCC	Rootletin	9606	Homo sapiens	GO:0005886	plasma membrane
csin020131	7e-06	UNIPROTKB_Q96PZ7	CSMD1	CUB and sushi domain-containing protein 1	9606	Homo sapiens	GO:0016020	membrane
csin020147	5e-27	FB_FBgn0013343	Syx1A	Syntaxin 1A	7227	Drosophila melanogaster	GO:0005886	plasma membrane
csin020167	8e-56	FB_FBgn0001123	G-salpha60A	G protein salpha 60A	7227	Drosophila melanogaster	GO:0005886	plasma membrane
csin020244	2e-34	WB_WBGene00002179	jph-1		6239	Caenorhabditis elegans	GO:0016021	integral to membrane
csin020257	7e-11	RGD_1302949	Tanc1	tetratricopeptide repeat, ankyrin repeat and coiled-coil containing 1	10116	Rattus norvegicus	GO:0005886	plasma membrane
csin020265	7e-15	RGD_620779	Ptprq	protein tyrosine phosphatase, receptor type, Q	10116	Rattus norvegicus	GO:0005886	plasma membrane
csin020266	2e-14	ZFIN_ZDB-GENE-980526-114	dlb	deltaB	7955	Danio rerio	GO:0016020	membrane
csin020279	9e-69	UNIPROTKB_Q5T5C0	STXBP5	Syntaxin-binding protein 5	9606	Homo sapiens	GO:0030659	cytoplasmic vesicle membrane
csin020287	8e-10	UNIPROTKB_P08962	CD63	CD63 antigen	9606	Homo sapiens	GO:0005765	lysosomal membrane
csin020344	2e-18	WB_WBGene00006749	unc-9		6239	Caenorhabditis elegans	GO:0016021	integral to membrane
csin020353	1e-17	FB_FBgn0003137	Ppn	Papilin	7227	Drosophila melanogaster	GO:0005604	basement membrane
csin020370	6e-10	ZFIN_ZDB-GENE-030131-4995	wu:fe18c06	wu:fe18c06	7955	Danio rerio	GO:0016020	membrane
csin020379	7e-13	UNIPROTKB_D4A7K5	Atp11a	Uncharacterized protein	10116	Rattus norvegicus	GO:0015662	ATPase activity, coupled to transmembrane movement of ions, phosphorylative mechanism
csin020453	3e-10	UNIPROTKB_Q06430	GCNT2	N-acetyllactosaminide beta-1,6-N-acetylglucosaminyl-transferase, isoform B	9606	Homo sapiens	GO:0016020	membrane
csin020469	5e-29	UNIPROTKB_A7MBE0	SLC22A1	Solute carrier family 22 member 1	9913	Bos taurus	GO:0005886	plasma membrane
csin020552	3e-70	UNIPROTKB_B8Q2V9	TPCN3	Two pore channel 3	9031	Gallus gallus	GO:0016020	membrane
csin020595	9e-32	UNIPROTKB_Q9Y2C3	B3GALT5	Beta-1,3-galactosyltransferase 5	9606	Homo sapiens	GO:0000139	Golgi membrane
csin020598	2e-15	WB_WBGene00043066	acr-25		6239	Caenorhabditis elegans	GO:0016021	integral to membrane
csin020608	9e-85	FB_FBgn0025726	unc-13	unc-13	7227	Drosophila melanogaster	GO:0045211	postsynaptic membrane
csin020618	3e-16	RGD_1307132	Slco5a1	solute carrier organic anion transporter family, member 5A1	10116	Rattus norvegicus	GO:0016020	membrane
csin020640	2e-54	UNIPROTKB_Q5F429	RCJMB04_3l2	Putative uncharacterized protein	9031	Gallus gallus	GO:0019898	extrinsic to membrane
csin020643	7e-23	UNIPROTKB_Q5E972	ORMDL2	ORM1-like protein 2	9913	Bos taurus	GO:0005789	endoplasmic reticulum membrane
csin020669	4e-84	FB_FBgn0250789	alpha-Spec	alpha Spectrin	7227	Drosophila melanogaster	GO:0005886	plasma membrane
csin020721	1e-56	UNIPROTKB_Q5TZA2	CROCC	Rootletin	9606	Homo sapiens	GO:0005886	plasma membrane
csin020730	9e-08	FB_FBgn0033039	gp210	gp210	7227	Drosophila melanogaster	GO:0016021	integral to membrane
csin020739	2e-10	FB_FBgn0033494	KCNQ	KCNQ potassium channel	7227	Drosophila melanogaster	GO:0016021	integral to membrane
csin020788	6e-77	ZFIN_ZDB-GENE-030919-2	slc7a4	solute carrier family 7 (cationic amino acid transporter, y+ system), member 4	7955	Danio rerio	GO:0055085	transmembrane transport
csin020818	7e-15	UNIPROTKB_Q8TD43	TRPM4	Transient receptor potential cation channel subfamily M member 4	9606	Homo sapiens	GO:0055085	transmembrane transport
csin020819	1e-21	WB_WBGene00000542	clp-1		6239	Caenorhabditis elegans	GO:0016021	integral to membrane
csin020821	3e-21	WB_WBGene00017369	F10G7.5		6239	Caenorhabditis elegans	GO:0016021	integral to membrane
csin020932	1e-29	UNIPROTKB_Q5ZIF4	RCJMB04_27c17	Putative uncharacterized protein	9031	Gallus gallus	GO:0016021	integral to membrane
csin020950	2e-43	RGD_620057	Polg	polymerase (DNA directed), gamma	10116	Rattus norvegicus	GO:0005743	mitochondrial inner membrane
csin020959	3e-16	WB_WBGene00021133	tomm-22		6239	Caenorhabditis elegans	GO:0005741	mitochondrial outer membrane
csin020982	1e-31	ZFIN_ZDB-GENE-030131-4286	rpn1	ribophorin I	7955	Danio rerio	GO:0016021	integral to membrane
csin020984	5e-19	ZFIN_ZDB-GENE-010906-1	ache	acetylcholinesterase	7955	Danio rerio	GO:0016020	membrane
csin021082	1e-16	RGD_619722	Unc13a	unc-13 homolog A (C. elegans)	10116	Rattus norvegicus	GO:0005886	plasma membrane
csin021101	3e-47	WB_WBGene00015288	C01B12.5		6239	Caenorhabditis elegans	GO:0016021	integral to membrane
csin021105	5e-39	UNIPROTKB_Q8NDI1	EHBP1	EH domain-binding protein 1	9606	Homo sapiens	GO:0016020	membrane
csin021107	1e-37	UNIPROTKB_P42891	ECE1	Endothelin-converting enzyme 1	9913	Bos taurus	GO:0005624	membrane fraction
csin021135	2e-07	MGI_MGI:1098297	Cpt1b	carnitine palmitoyltransferase 1b, muscle	10090	Mus musculus	GO:0016021	integral to membrane
csin021136	1e-23	RGD_69275	Mpeg1	macrophage expressed gene 1	10116	Rattus norvegicus	GO:0016020	membrane
csin021138	4e-68	WB_WBGene00001618	glr-7		6239	Caenorhabditis elegans	GO:0016020	membrane
csin021174	2e-10	FB_FBgn0067864	Patj	Patj	7227	Drosophila melanogaster	GO:0016324	apical plasma membrane
csin021175	3e-61	UNIPROTKB_Q9BZA8	PCDH11Y	Protocadherin-11 Y-linked	9606	Homo sapiens	GO:0005886	plasma membrane
csin021180	1e-81	UNIPROTKB_P19634	SLC9A1	Sodium/hydrogen exchanger 1	9606	Homo sapiens	GO:0016323	basolateral plasma membrane
csin021188	3e-25	FB_FBgn0038984	CG5315		7227	Drosophila melanogaster	GO:0016021	integral to membrane
csin021228	1e-82	UNIPROTKB_Q7Q6W2	AGAP005639	AGAP005639-PA	7165	Anopheles gambiae	GO:0005886	plasma membrane
csin021277	2e-16	UNIPROTKB_D4A9T9	D4A9T9	Uncharacterized protein	10116	Rattus norvegicus	GO:0055085	transmembrane transport
csin021323	1e-07	WB_WBGene00006748	unc-8		6239	Caenorhabditis elegans	GO:0016020	membrane
csin021342	4e-27	ZFIN_ZDB-GENE-041001-112	kdr	kinase insert domain receptor (a type III receptor tyrosine kinase)	7955	Danio rerio	GO:0004714	transmembrane receptor protein tyrosine kinase activity
csin021408	4e-19	UNIPROTKB_Q14764	MVP	Major vault protein	9606	Homo sapiens	GO:0055085	transmembrane transport
csin021426	3e-40	UNIPROTKB_Q4R1I4	OPN4	Melanopsin	7741	Branchiostoma belcheri	GO:0016021	integral to membrane
csin021481	3e-25	UNIPROTKB_Q9UK41	VPS28	Vacuolar protein sorting-associated protein 28 homolog	9606	Homo sapiens	GO:0005886	plasma membrane
csin021577	4e-78	UNIPROTKB_Q9Y6B6	SAR1B	GTP-binding protein SAR1b	9606	Homo sapiens	GO:0005789	endoplasmic reticulum membrane
csin021588	4e-54	ZFIN_ZDB-GENE-090608-3	pcdh17	protocadherin 17	7955	Danio rerio	GO:0005886	plasma membrane
csin021613	4e-10	UNIPROTKB_Q04467	IDH2	Isocitrate dehydrogenase [NADP], mitochondrial	9913	Bos taurus	GO:0005743	mitochondrial inner membrane
csin021707	4e-26	TAIR_locus:2125904	APM1	AT4G33090	3702	Arabidopsis thaliana	GO:0005886	plasma membrane
csin021765	2e-71	WB_WBGene00000157	aps-2		6239	Caenorhabditis elegans	GO:0030117	membrane coat
csin021773	2e-63	FB_FBgn0016041	Tom40	Translocase of outer membrane 40	7227	Drosophila melanogaster	GO:0005742	mitochondrial outer membrane translocase complex
csin021841	2e-14	UNIPROTKB_Q6ZXV5	TMTC3	Transmembrane and TPR repeat-containing protein 3	9606	Homo sapiens	GO:0016020	membrane
csin021854	5e-44	RGD_619805	RragB	Ras-related GTP binding B	10116	Rattus norvegicus	GO:0043231	intracellular membrane-bounded organelle
csin021856	1e-17	ZFIN_ZDB-GENE-030131-2248	dennd5b	DENN/MADD domain containing 5B	7955	Danio rerio	GO:0016021	integral to membrane
csin021860	1e-10	FB_FBgn0037875	CG6672		7227	Drosophila melanogaster	GO:0005385	zinc ion transmembrane transporter activity
csin021945	2e-52	RGD_620881	Rab14	RAB14, member RAS oncogene family	10116	Rattus norvegicus	GO:0005624	membrane fraction
csin021961	3e-31	UNIPROTKB_P31976	EZR	Ezrin	9913	Bos taurus	GO:0005886	plasma membrane
csin022030	7e-23	WB_WBGene00004788	sft-4		6239	Caenorhabditis elegans	GO:0016021	integral to membrane
csin022073	2e-10	WB_WBGene00003558	nca-2		6239	Caenorhabditis elegans	GO:0016020	membrane
csin022077	5e-58	UNIPROTKB_P07237	P4HB	Protein disulfide-isomerase	9606	Homo sapiens	GO:0005886	plasma membrane
csin022114	2e-78	UNIPROTKB_Q9Y490	TLN1	Talin-1	9606	Homo sapiens	GO:0007016	cytoskeletal anchoring at plasma membrane
csin022115	2e-55	UNIPROTKB_Q9NVD7	PARVA	Alpha-parvin	9606	Homo sapiens	GO:0005886	plasma membrane
csin022139	2e-79	RGD_708455	Taok1	TAO kinase 1	10116	Rattus norvegicus	GO:0043231	intracellular membrane-bounded organelle
csin022156	6e-15	UNIPROTKB_Q66II0	wnt11b-1	Protein Wnt-11b-1	8364	Xenopus (Silurana) tropicalis	GO:0005886	plasma membrane
csin022190	8e-41	TAIR_locus:2142609	ADK2	AT5G03300	3702	Arabidopsis thaliana	GO:0005886	plasma membrane
csin022211	3e-32	UNIPROTKB_Q9Y6D5	ARFGEF2	Brefeldin A-inhibited guanine nucleotide-exchange protein 2	9606	Homo sapiens	GO:0000139	Golgi membrane
csin022276	1e-10	FB_FBgn0029761	SK	small conductance calcium-activated potassium channel	7227	Drosophila melanogaster	GO:0016021	integral to membrane
csin022281	3e-12	UNIPROTKB_Q8NBF6	AVL9	Late secretory pathway protein AVL9 homolog	9606	Homo sapiens	GO:0016020	membrane
csin022290	8e-71	TAIR_locus:2142609	ADK2	AT5G03300	3702	Arabidopsis thaliana	GO:0005886	plasma membrane
csin022319	5e-12	WB_WBGene00006749	unc-9		6239	Caenorhabditis elegans	GO:0016021	integral to membrane
csin022343	2e-23	MGI_MGI:1201407	Sh2b1	SH2B adaptor protein 1	10090	Mus musculus	GO:0016020	membrane
csin022355	1e-21	UNIPROTKB_Q7Q5Q2	AGAP006273	AGAP006273-PA	7165	Anopheles gambiae	GO:0016021	integral to membrane
csin022369	3e-23	WB_WBGene00001795	gtl-1		6239	Caenorhabditis elegans	GO:0016020	membrane
csin022379	0	UNIPROTKB_Q8NCM8	DYNC2H1	Cytoplasmic dynein 2 heavy chain 1	9606	Homo sapiens	GO:0005886	plasma membrane
csin022401	4e-77	MGI_MGI:106321	Dock9	dedicator of cytokinesis 9	10090	Mus musculus	GO:0016020	membrane
csin022411	5e-15	ZFIN_ZDB-GENE-050522-397	zgc:112326	zgc:112326	7955	Danio rerio	GO:0016020	membrane
csin022413	3e-08	UNIPROTKB_P04035	HMGCR	3-hydroxy-3-methylglutaryl-coenzyme A reductase	9606	Homo sapiens	GO:0005778	peroxisomal membrane
csin022548	7e-27	SGD_S000005738	STE4	G protein beta subunit, forms a dimer with Ste18p to activate the mating signaling pathway, forms a heterotrimer with Gpa1p and Ste18p to dampen signaling	4932	Saccharomyces cerevisiae	GO:0005886	plasma membrane
csin022598	2e-79	RGD_1307156	Pigt	phosphatidylinositol glycan anchor biosynthesis, class T	10116	Rattus norvegicus	GO:0016021	integral to membrane
csin022614	0	UNIPROTKB_Q5ZJ83	RCJMB04_20c5	Putative uncharacterized protein	9031	Gallus gallus	GO:0016020	membrane
csin022643	5e-41	MGI_MGI:1891495	Jph1	junctophilin 1	10090	Mus musculus	GO:0016021	integral to membrane
csin022661	2e-69	RGD_1309598	Ankfy1	ankyrin repeat and FYVE domain containing 1	10116	Rattus norvegicus	GO:0010008	endosome membrane
csin022696	2e-52	FB_FBgn0043884	mask	multiple ankyrin repeats single KH domain	7227	Drosophila melanogaster	GO:0007016	cytoskeletal anchoring at plasma membrane
csin022711	7e-19	FB_FBgn0029121	Sras	severas	7227	Drosophila melanogaster	GO:0030176	integral to endoplasmic reticulum membrane
csin022721	9e-22	UNIPROTKB_Q5VWQ8	DAB2IP	Disabled homolog 2-interacting protein	9606	Homo sapiens	GO:0016020	membrane
csin022722	5e-09	FB_FBgn0037546	CG7918		7227	Drosophila melanogaster	GO:0016021	integral to membrane
csin022744	2e-73	FB_FBgn0038925	Cchl	Cytochrome c heme lyase	7227	Drosophila melanogaster	GO:0005743	mitochondrial inner membrane
csin022770	1e-16	UNIPROTKB_Q8NHE4	ATP6V0E2	V-type proton ATPase subunit e 2	9606	Homo sapiens	GO:0016020	membrane
csin022800	1e-30	UNIPROTKB_Q5BIN4	TIMM22	Mitochondrial import inner membrane translocase subunit Tim22	9913	Bos taurus	GO:0005743	mitochondrial inner membrane
csin022805	4e-06	RGD_727843	Serinc1	serine incorporator 1	10116	Rattus norvegicus	GO:0005789	endoplasmic reticulum membrane
csin022806	0	WB_WBGene00006742	unc-2		6239	Caenorhabditis elegans	GO:0055085	transmembrane transport
csin022866	2e-14	ZFIN_ZDB-GENE-030131-8733	tmem49	transmembrane protein 49	7955	Danio rerio	GO:0003674	molecular_function
csin022938	5e-14	UNIPROTKB_Q9XSC3	WDR44	WD repeat-containing protein 44	9913	Bos taurus	GO:0016020	membrane
csin022958	2e-42	ZFIN_ZDB-GENE-040426-1249	zgc:63733	zgc:63733	7955	Danio rerio	GO:0016021	integral to membrane
csin023011	2e-07	UNIPROTKB_Q9H4I9	C22orf32	UPF0466 protein C22orf32, mitochondrial	9606	Homo sapiens	GO:0016021	integral to membrane
csin023033	3e-16	WB_WBGene00021133	tomm-22		6239	Caenorhabditis elegans	GO:0005741	mitochondrial outer membrane
csin023040	7e-13	UNIPROTKB_Q9NZR2	LRP1B	Low-density lipoprotein receptor-related protein 1B	9606	Homo sapiens	GO:0005624	membrane fraction
csin023074	9e-15	RGD_620225	Snap29	synaptosomal-associated protein 29	10116	Rattus norvegicus	GO:0016020	membrane
csin023148	8e-51	ZFIN_ZDB-GENE-040426-1371	slc44a4	solute carrier family 44, member 4	7955	Danio rerio	GO:0016021	integral to membrane
csin023154	2e-22	FB_FBgn0002917	na	narrow abdomen	7227	Drosophila melanogaster	GO:0055085	transmembrane transport
csin023199	2e-64	UNIPROTKB_P14099	PDE2A	cGMP-dependent 3',5'-cyclic phosphodiesterase	9913	Bos taurus	GO:0016020	membrane
csin023234	6e-39	UNIPROTKB_Q5E9H7	HSD17B12	Estradiol 17-beta-dehydrogenase 12	9913	Bos taurus	GO:0016021	integral to membrane
csin023247	4e-31	FB_FBgn0030321	CG1703		7227	Drosophila melanogaster	GO:0042626	ATPase activity, coupled to transmembrane movement of substances
csin023248	1e-08	FB_FBgn0033690	EndoG	Endonuclease G	7227	Drosophila melanogaster	GO:0005743	mitochondrial inner membrane
csin023270	8e-59	ZFIN_ZDB-GENE-050517-9	abcb6	ATP-binding cassette, sub-family B (MDR/TAP), member 6	7955	Danio rerio	GO:0042626	ATPase activity, coupled to transmembrane movement of substances
csin023305	1e-32	UNIPROTKB_Q6DKR3	Q6DKR3	Protocadherin	9031	Gallus gallus	GO:0005886	plasma membrane
csin023349	2e-22	FB_FBgn0029082	hbs	hibris	7227	Drosophila melanogaster	GO:0005886	plasma membrane
csin023390	1e-38	WB_WBGene00009172	F26F2.7		6239	Caenorhabditis elegans	GO:0016021	integral to membrane
csin023429	2e-23	FB_FBgn0037408	NPFR1	neuropeptide F receptor	7227	Drosophila melanogaster	GO:0016021	integral to membrane
csin023454	2e-26	UNIPROTKB_Q9Y2Q3	GSTK1	Glutathione S-transferase kappa 1	9606	Homo sapiens	GO:0030288	outer membrane-bounded periplasmic space
csin023492	2e-15	UNIPROTKB_A5D8V6	VPS37C	Vacuolar protein sorting-associated protein 37C	9606	Homo sapiens	GO:0016020	membrane
csin023520	7e-17	RGD_2489	Dbh	dopamine beta-hydroxylase (dopamine beta-monooxygenase)	10116	Rattus norvegicus	GO:0016020	membrane
csin023560	1e-32	UNIPROTKB_Q8AXV0	SH3GL1	Endophilin-A2	9031	Gallus gallus	GO:0031901	early endosome membrane
csin023568	1e-58	WB_WBGene00002123	inx-1		6239	Caenorhabditis elegans	GO:0016021	integral to membrane
csin023569	2e-34	UNIPROTKB_Q03412	unc-7	Innexin unc-7	6239	Caenorhabditis elegans	GO:0005921	gap junction
csin023574	1e-19	UNIPROTKB_P41823	SYT1	Synaptotagmin-1	6500	Aplysia californica	GO:0030285	integral to synaptic vesicle membrane
csin023578	3e-50	ZFIN_ZDB-GENE-040630-8	glceb	glucuronyl C5-epimerase b	7955	Danio rerio	GO:0016021	integral to membrane
csin023590	2e-77	RGD_1562864	Pcdh11x	protocadherin 11 X-linked	10116	Rattus norvegicus	GO:0005886	plasma membrane
csin023637	3e-09	RGD_3709	Slc3a1	solute carrier family 3, member 1	10116	Rattus norvegicus	GO:0005743	mitochondrial inner membrane
csin023734	3e-40	MGI_MGI:1889341	Ptplad1	protein tyrosine phosphatase-like A domain containing 1	10090	Mus musculus	GO:0016020	membrane
csin023773	1e-23	FB_FBgn0026192	par-6	par-6	7227	Drosophila melanogaster	GO:0016324	apical plasma membrane
csin023806	2e-11	UNIPROTKB_Q6QRN7	RECS1	PP1201 protein	9913	Bos taurus	GO:0016021	integral to membrane
csin023838	1e-59	UNIPROTKB_P46019	PHKA2	Phosphorylase b kinase regulatory subunit alpha, liver isoform	9606	Homo sapiens	GO:0005886	plasma membrane
csin023856	7e-07	ZFIN_ZDB-GENE-030131-180	cd63	Cd63 antigen	7955	Danio rerio	GO:0016021	integral to membrane
csin023862	3e-09	ZFIN_ZDB-GENE-040827-4	pkd2	polycystic kidney disease 2	7955	Danio rerio	GO:0016020	membrane
csin023894	2e-26	FB_FBgn0010350	CdsA	CDP diglyceride synthetase	7227	Drosophila melanogaster	GO:0005887	integral to plasma membrane
csin023916	7e-07	TAIR_locus:2025052	ftsh10	FtsH protease 10	3702	Arabidopsis thaliana	GO:0009535	chloroplast thylakoid membrane
csin023930	2e-91	ZFIN_ZDB-GENE-020228-1	spns1	spinster homolog 1 (Drosophila)	7955	Danio rerio	GO:0055085	transmembrane transport
csin023949	5e-18	UNIPROTKB_P16157	ANK1	Ankyrin-1	9606	Homo sapiens	GO:0005886	plasma membrane
csin023982	1e-78	WB_WBGene00003166	mec-2		6239	Caenorhabditis elegans	GO:0016020	membrane
csin024008	1e-50	FB_FBgn0034656	CG17922		7227	Drosophila melanogaster	GO:0055085	transmembrane transport
csin024020	0	UNIPROTKB_Q13332	PTPRS	Receptor-type tyrosine-protein phosphatase S	9606	Homo sapiens	GO:0005887	integral to plasma membrane
csin024087	9e-57	UNIPROTKB_Q5ZL00	RCJMB04_8i12	Uncharacterized protein KIAA0090 homolog	9031	Gallus gallus	GO:0016021	integral to membrane
csin024113	3e-82	ZFIN_ZDB-GENE-040426-2904	pob	partial optokinetic response b	7955	Danio rerio	GO:0016020	membrane
csin024121	3e-13	UNIPROTKB_Q9BZA7	PCDH11X	Protocadherin-11 X-linked	9606	Homo sapiens	GO:0005887	integral to plasma membrane
csin024133	2e-20	RGD_1311698	Hhipl1	HHIP-like 1	10116	Rattus norvegicus	GO:0016020	membrane
csin024137	2e-37	UNIPROTKB_Q98TT7	Q98TT7	Integrin alpha 3A subunit cytoplasmic domain variant	9031	Gallus gallus	GO:0016021	integral to membrane
csin024144	9e-26	UNIPROTKB_Q29S14	FAM18B	Protein FAM18B	9913	Bos taurus	GO:0016021	integral to membrane
csin024165	9e-08	UNIPROTKB_Q9NZ20	PLA2G3	Group 3 secretory phospholipase A2	9606	Homo sapiens	GO:0005886	plasma membrane
csin024192	1e-35	FB_FBgn0005563	cac	cacophony	7227	Drosophila melanogaster	GO:0016323	basolateral plasma membrane
csin024201	1e-106	FB_FBgn0037240	Cont	Contactin	7227	Drosophila melanogaster	GO:0005886	plasma membrane
csin024224	8e-33	UNIPROTKB_P40926	MDH2	Malate dehydrogenase, mitochondrial	9606	Homo sapiens	GO:0005743	mitochondrial inner membrane
csin024241	3e-11	FB_FBgn0032797	CG10186		7227	Drosophila melanogaster	GO:0016020	membrane
csin024252	3e-06	WB_WBGene00016159	C27A12.9		6239	Caenorhabditis elegans	GO:0016021	integral to membrane
csin024255	8e-22	WB_WBGene00016159	C27A12.9		6239	Caenorhabditis elegans	GO:0016021	integral to membrane
csin024293	3e-42	FB_FBgn0034521	Mgat1	UDP-GlcNAc:a-3-D-mannoside-beta-1, 2-N-acetylglucosaminyltransferase I	7227	Drosophila melanogaster	GO:0000139	Golgi membrane
csin024296	1e-75	FB_FBgn0028428	Ih	I[[h]] channel	7227	Drosophila melanogaster	GO:0005886	plasma membrane
csin024301	2e-09	UNIPROTKB_O75449	KATNA1	Katanin p60 ATPase-containing subunit A1	9606	Homo sapiens	GO:0005886	plasma membrane
csin024357	2e-55	UNIPROTKB_P20072	ANXA7	Annexin A7	9913	Bos taurus	GO:0005886	plasma membrane
csin024394	1e-22	UNIPROTKB_A7E3W5	SYNGR2	Synaptogyrin-2	9913	Bos taurus	GO:0016020	membrane
csin024433	6e-54	UNIPROTKB_P22303	ACHE	Acetylcholinesterase	9606	Homo sapiens	GO:0016020	membrane
csin024441	7e-59	UNIPROTKB_Q02977	YRK	Proto-oncogene tyrosine-protein kinase Yrk	9031	Gallus gallus	GO:0004715	non-membrane spanning protein tyrosine kinase activity
csin024450	5e-14	UNIPROTKB_Q9N4G8	yop-1	Yop (Yeast membrane trafficking protein) homolog protein 1, confirmed by transcript evidence	6239	Caenorhabditis elegans	GO:0005515	protein binding
csin024470	4e-11	UNIPROTKB_Q8N3Y3	GYLTL1B	Glycosyltransferase-like protein LARGE2	9606	Homo sapiens	GO:0016020	membrane
csin024475	4e-20	UNIPROTKB_Q6P259	jup	Junction plakoglobin	8364	Xenopus (Silurana) tropicalis	GO:0007016	cytoskeletal anchoring at plasma membrane
csin024481	2e-11	FB_FBgn0017590	klg	klingon	7227	Drosophila melanogaster	GO:0019897	extrinsic to plasma membrane
csin024491	4e-07	FB_FBgn0024944	Oamb	Octopamine receptor in mushroom bodies	7227	Drosophila melanogaster	GO:0005886	plasma membrane
csin024499	4e-27	UNIPROTKB_Q9JLG3	NPC1	Niemann-Pick type C1 protein	10029	Cricetulus griseus	GO:0005887	integral to plasma membrane
csin024501	1e-101	RGD_620057	Polg	polymerase (DNA directed), gamma	10116	Rattus norvegicus	GO:0005743	mitochondrial inner membrane
csin024537	2e-41	FB_FBgn0030672	CG9281		7227	Drosophila melanogaster	GO:0042626	ATPase activity, coupled to transmembrane movement of substances
csin024543	4e-06	UNIPROTKB_B8QP48	Scnn1b	Amiloride sensitive sodium channel beta1 subunit	10116	Rattus norvegicus	GO:0005624	membrane fraction
csin024552	4e-07	FB_FBgn0030966	CG7280		7227	Drosophila melanogaster	GO:0005758	mitochondrial intermembrane space
csin024666	6e-29	FB_FBgn0051183	CG31183		7227	Drosophila melanogaster	GO:0016020	membrane
csin024673	7e-10	RGD_71018	Gna12	guanine nucleotide binding protein, alpha 12	10116	Rattus norvegicus	GO:0005886	plasma membrane
csin024745	9e-67	ZFIN_ZDB-GENE-040426-955	cox15	COX15 homolog, cytochrome c oxidase assembly protein (yeast)	7955	Danio rerio	GO:0016020	membrane
csin024874	7e-12	UNIPROTKB_Q9MZ16	VDAC1	Voltage-dependent anion-selective channel protein 1	9823	Sus scrofa	GO:0016020	membrane
csin024875	1e-27	UNIPROTKB_Q99805	TM9SF2	Transmembrane 9 superfamily member 2	9606	Homo sapiens	GO:0010008	endosome membrane
csin024978	6e-25	ZFIN_ZDB-GENE-040827-4	pkd2	polycystic kidney disease 2	7955	Danio rerio	GO:0016020	membrane
csin024984	7e-13	RGD_1311046	Prss7	protease, serine, 7 (enterokinase)	10116	Rattus norvegicus	GO:0016020	membrane
csin025011	6e-10	ZFIN_ZDB-GENE-030131-4995	wu:fe18c06	wu:fe18c06	7955	Danio rerio	GO:0016020	membrane
csin025012	6e-10	ZFIN_ZDB-GENE-030131-4995	wu:fe18c06	wu:fe18c06	7955	Danio rerio	GO:0016020	membrane
csin025018	3e-07	RGD_1582896	Slc16a5	solute carrier family 16, member 5 (monocarboxylic acid transporter 6)	10116	Rattus norvegicus	GO:0055085	transmembrane transport
csin025067	3e-75	UNIPROTKB_Q5ZKH5	RCJMB04_10m24	Putative uncharacterized protein	9031	Gallus gallus	GO:0005741	mitochondrial outer membrane
csin025108	8e-16	FB_FBgn0035473	mge	maggie	7227	Drosophila melanogaster	GO:0005742	mitochondrial outer membrane translocase complex
csin025150	3e-23	UNIPROTKB_P06623	CNP	2',3'-cyclic-nucleotide 3'-phosphodiesterase	9913	Bos taurus	GO:0005624	membrane fraction
csin025153	5e-13	UNIPROTKB_Q2LD37	KIAA1109	Uncharacterized protein KIAA1109	9606	Homo sapiens	GO:0016021	integral to membrane
csin025157	3e-40	WB_WBGene00017369	F10G7.5		6239	Caenorhabditis elegans	GO:0016021	integral to membrane
csin025173	3e-30	UNIPROTKB_P68002	VDAC2	Voltage-dependent anion-selective channel protein 2	9913	Bos taurus	GO:0005743	mitochondrial inner membrane
csin025209	2e-44	FB_FBgn0013726	pnut	peanut	7227	Drosophila melanogaster	GO:0016324	apical plasma membrane
csin025223	3e-16	UNIPROTKB_Q9XSK2	CD63	CD63 antigen	9913	Bos taurus	GO:0005886	plasma membrane
csin025278	2e-17	UNIPROTKB_Q8N9I0	SYT2	Synaptotagmin-2	9606	Homo sapiens	GO:0030666	endocytic vesicle membrane
csin025286	2e-27	UNIPROTKB_Q6ZT12	UBR3	E3 ubiquitin-protein ligase UBR3	9606	Homo sapiens	GO:0016020	membrane
csin025305	1e-14	TAIR_locus:2177023	CPK17	CALCIUM-DEPENDENT PROTEIN KINASE 17	3702	Arabidopsis thaliana	GO:0005886	plasma membrane
csin025322	2e-28	ZFIN_ZDB-GENE-090505-3	chrna4	cholinergic receptor, nicotinic, alpha 4	7955	Danio rerio	GO:0045211	postsynaptic membrane
csin025324	9e-35	RGD_2726	Gpd2	glycerol-3-phosphate dehydrogenase 2, mitochondrial	10116	Rattus norvegicus	GO:0005743	mitochondrial inner membrane
csin025340	7e-51	UNIPROTKB_P29332	CCNB2	G2/mitotic-specific cyclin-B2	9031	Gallus gallus	GO:0005624	membrane fraction
csin025343	5e-47	MGI_MGI:96273	Htr1a	5-hydroxytryptamine (serotonin) receptor 1A	10090	Mus musculus	GO:0016021	integral to membrane
csin025375	4e-66	ZFIN_ZDB-GENE-050417-366	zgc:110200	zgc:110200	7955	Danio rerio	GO:0016020	membrane
csin025380	7e-17	WB_WBGene00004830	slo-1		6239	Caenorhabditis elegans	GO:0016020	membrane
csin025391	4e-07	RGD_68355	Cubn	cubilin (intrinsic factor-cobalamin receptor)	10116	Rattus norvegicus	GO:0005624	membrane fraction
csin025465	2e-23	ZFIN_ZDB-GENE-050517-35	abcg2a	ATP-binding cassette, sub-family G (WHITE), member 2a	7955	Danio rerio	GO:0016020	membrane
csin025517	1e-07	UNIPROTKB_Q6ZUK4	TMEM26	Transmembrane protein 26	9606	Homo sapiens	GO:0016021	integral to membrane
csin025582	1e-23	ZFIN_ZDB-GENE-060312-28	zgc:136890	zgc:136890	7955	Danio rerio	GO:0055085	transmembrane transport
csin025588	1e-117	UNIPROTKB_Q9Y2V7	COG6	Conserved oligomeric Golgi complex subunit 6	9606	Homo sapiens	GO:0000139	Golgi membrane
csin025604	1e-15	UNIPROTKB_Q8WU17	RNF139	E3 ubiquitin-protein ligase RNF139	9606	Homo sapiens	GO:0016020	membrane
csin025606	3e-77	FB_FBgn0025726	unc-13	unc-13	7227	Drosophila melanogaster	GO:0045211	postsynaptic membrane
csin025689	2e-73	UNIPROTKB_Q9R0J8	Lgmn	Legumain	10116	Rattus norvegicus	GO:0043231	intracellular membrane-bounded organelle
csin025698	2e-26	RGD_1309193	Slc7a6	solute carrier family 7 (cationic amino acid transporter, y+ system), member 6	10116	Rattus norvegicus	GO:0005886	plasma membrane
csin025702	2e-96	ZFIN_ZDB-GENE-040426-874	sdha	succinate dehydrogenase complex, subunit A, flavoprotein (Fp)	7955	Danio rerio	GO:0005743	mitochondrial inner membrane
csin025727	6e-16	UNIPROTKB_A7MBJ4	PTPRF	Receptor-type tyrosine-protein phosphatase F	9913	Bos taurus	GO:0016021	integral to membrane
csin025737	5e-13	RGD_2398	Cpt2	carnitine palmitoyltransferase 2	10116	Rattus norvegicus	GO:0005743	mitochondrial inner membrane
csin025744	4e-26	UNIPROTKB_P29122	PCSK6	Proprotein convertase subtilisin/kexin type 6	9606	Homo sapiens	GO:0016020	membrane
csin025791	6e-29	RGD_620813	Lbr	lamin B receptor	10116	Rattus norvegicus	GO:0005637	nuclear inner membrane
csin025796	5e-11	UNIPROTKB_Q7QKD8	AGAP002278	AGAP002278-PA	7165	Anopheles gambiae	GO:0005774	vacuolar membrane
csin025807	3e-20	UNIPROTKB_Q6NUQ1	RINT1	RAD50-interacting protein 1	9606	Homo sapiens	GO:0005789	endoplasmic reticulum membrane
csin025828	3e-38	RGD_1562382	Slc47a2	solute carrier family 47, member 2	10116	Rattus norvegicus	GO:0015238	drug transmembrane transporter activity
csin025837	4e-32	ZFIN_ZDB-GENE-010906-1	ache	acetylcholinesterase	7955	Danio rerio	GO:0016020	membrane
csin025839	7e-20	WB_WBGene00012762	Y41E3.1		6239	Caenorhabditis elegans	GO:0016021	integral to membrane
csin025868	1e-131	FB_FBgn0011589	elk	eag-like K[+] channel	7227	Drosophila melanogaster	GO:0016020	membrane
csin025905	2e-38	UNIPROTKB_Q9BYB0	SHANK3	SH3 and multiple ankyrin repeat domains protein 3	9606	Homo sapiens	GO:0005886	plasma membrane
csin025908	9e-09	ZFIN_ZDB-GENE-050522-390	zgc:110031	zgc:110031	7955	Danio rerio	GO:0055085	transmembrane transport
csin025926	2e-40	UNIPROTKB_Q9UIG0	BAZ1B	Tyrosine-protein kinase BAZ1B	9606	Homo sapiens	GO:0004715	non-membrane spanning protein tyrosine kinase activity
csin025930	1e-103	UNIPROTKB_Q9YGL9	ATP2A3	Sarcoplasmic/endoplasmic reticulum calcium ATPase 3	9031	Gallus gallus	GO:0016020	membrane
csin025940	6e-93	ZFIN_ZDB-GENE-041210-70	kcnd2	potassium voltage-gated channel, Shal-related subfamily, member 2	7955	Danio rerio	GO:0016020	membrane
csin025943	5e-11	UNIPROTKB_Q66PG3	LARGE	Glycosyltransferase-like protein LARGE1	9031	Gallus gallus	GO:0000139	Golgi membrane
csin025947	6e-88	UNIPROTKB_Q13614	MTMR2	Myotubularin-related protein 2	9606	Homo sapiens	GO:0005774	vacuolar membrane
csin025951	8e-24	ZFIN_ZDB-GENE-040426-1057	yipf5	Yip1 domain family, member 5	7955	Danio rerio	GO:0016020	membrane
csin025964	0	FB_FBgn0011286	Rya-r44F	Ryanodine receptor 44F	7227	Drosophila melanogaster	GO:0016021	integral to membrane
csin025982	2e-10	RGD_1307757	Sphk2	sphingosine kinase 2	10116	Rattus norvegicus	GO:0005624	membrane fraction
csin025988	5e-10	WB_WBGene00017339	F10D7.2		6239	Caenorhabditis elegans	GO:0016021	integral to membrane
csin026015	1e-17	TAIR_locus:2825451	ATTRX5	AT1G45145	3702	Arabidopsis thaliana	GO:0005886	plasma membrane
csin026024	4e-39	UNIPROTKB_Q9HC56	PCDH9	Protocadherin-9	9606	Homo sapiens	GO:0016021	integral to membrane
csin026025	8e-16	FB_FBgn0004108	Nrt	Neurotactin	7227	Drosophila melanogaster	GO:0005886	plasma membrane
csin026061	3e-60	RGD_1302987	Ano7	anoctamin 7	10116	Rattus norvegicus	GO:0005886	plasma membrane
csin026149	1e-39	UNIPROTKB_Q9Y5I3	PCDHA1	Protocadherin alpha-1	9606	Homo sapiens	GO:0005886	plasma membrane
csin026190	2e-14	UNIPROTKB_Q5ZLD4	TMEM11	Transmembrane protein 11	9031	Gallus gallus	GO:0005515	protein binding
csin026199	4e-19	UNIPROTKB_A4IFI6	DOC2A	DOC2A protein	9913	Bos taurus	GO:0016020	membrane
csin026221	1e-69	FB_FBgn0003169	put	punt	7227	Drosophila melanogaster	GO:0005886	plasma membrane
csin026222	1e-33	RGD_1310221	Gna13	guanine nucleotide binding protein, alpha 13	10116	Rattus norvegicus	GO:0005886	plasma membrane
csin026232	9e-07	RGD_628817	Fzd9	frizzled homolog 9 (Drosophila)	10116	Rattus norvegicus	GO:0005886	plasma membrane
csin026239	9e-44	ZFIN_ZDB-GENE-031030-6	timm17a	translocase of inner mitochondrial membrane 17 homolog A (yeast)	7955	Danio rerio	GO:0005744	mitochondrial inner membrane presequence translocase complex
csin026245	1e-138	FB_FBgn0015323	VAChT	VAChT	7227	Drosophila melanogaster	GO:0005277	acetylcholine transmembrane transporter activity
csin026323	2e-18	FB_FBgn0032456	MRP	Multidrug-Resistance like Protein 1	7227	Drosophila melanogaster	GO:0042626	ATPase activity, coupled to transmembrane movement of substances
csin026324	1e-20	UNIPROTKB_P33527	ABCC1	Multidrug resistance-associated protein 1	9606	Homo sapiens	GO:0055085	transmembrane transport
csin026350	7e-07	FB_FBgn0026585	Ent2	Equilibrative nucleoside transporter 2	7227	Drosophila melanogaster	GO:0016020	membrane
csin026358	1e-10	WB_WBGene00019763	galt-1		6239	Caenorhabditis elegans	GO:0016021	integral to membrane
csin026361	2e-63	UNIPROTKB_Q03412	unc-7	Innexin unc-7	6239	Caenorhabditis elegans	GO:0005921	gap junction
csin026391	2e-10	UNIPROTKB_Q14444	CAPRIN1	Caprin-1	9606	Homo sapiens	GO:0005887	integral to plasma membrane
csin026436	2e-54	FB_FBgn0038839	CG10830		7227	Drosophila melanogaster	GO:0005886	plasma membrane
csin026455	4e-41	UNIPROTKB_Q3ZBS3	AP1S2	AP-1 complex subunit sigma-2	9913	Bos taurus	GO:0030117	membrane coat
csin026490	5e-20	FB_FBgn0034660	lox2	lysyl oxidase-like 2	7227	Drosophila melanogaster	GO:0016020	membrane
csin026495	8e-06	UNIPROTKB_B2KSC0	B2KSC0	Motilin receptor MTL-R/GPR38	9031	Gallus gallus	GO:0016021	integral to membrane
csin026511	3e-34	ZFIN_ZDB-GENE-070705-179	si:ch211-38m6.6	si:ch211-38m6.6	7955	Danio rerio	GO:0055085	transmembrane transport
csin026524	1e-158	FB_FBgn0028665	VhaAC39-1	Vacuolar H[+] ATPase subunit AC39-1	7227	Drosophila melanogaster	GO:0005886	plasma membrane
csin026577	4e-18	ZFIN_ZDB-GENE-060503-266	si:dkey-60b12.7	si:dkey-60b12.7	7955	Danio rerio	GO:0016021	integral to membrane
csin026581	1e-53	UNIPROTKB_B0BNM7	Sco1	Sco1 protein	10116	Rattus norvegicus	GO:0005743	mitochondrial inner membrane
csin026601	1e-59	UNIPROTKB_Q6DKR3	Q6DKR3	Protocadherin	9031	Gallus gallus	GO:0005886	plasma membrane
csin026631	1e-92	UNIPROTKB_O15550	KDM6A	Lysine-specific demethylase 6A	9606	Homo sapiens	GO:0043231	intracellular membrane-bounded organelle
csin026650	4e-44	FB_FBgn0015286	Rala	Ras-related protein	7227	Drosophila melanogaster	GO:0005886	plasma membrane
csin026652	3e-24	FB_FBgn0015399	kek1	kekkon-1	7227	Drosophila melanogaster	GO:0005886	plasma membrane
csin026664	3e-30	RGD_621710	Pip4k2b	phosphatidylinositol-5-phosphate 4-kinase, type II, beta	10116	Rattus norvegicus	GO:0005789	endoplasmic reticulum membrane
csin026715	7e-08	FB_FBgn0051183	CG31183		7227	Drosophila melanogaster	GO:0016020	membrane
csin026737	3e-71	UNIPROTKB_Q9BZA7	PCDH11X	Protocadherin-11 X-linked	9606	Homo sapiens	GO:0005887	integral to plasma membrane
csin026754	1e-08	UNIPROTKB_Q8N3Y3	GYLTL1B	Glycosyltransferase-like protein LARGE2	9606	Homo sapiens	GO:0016020	membrane
csin026788	1e-29	ZFIN_ZDB-GENE-070620-20	tm2d3	TM2 domain containing 3	7955	Danio rerio	GO:0016020	membrane
csin026798	9e-08	FB_FBgn0039595	AR-2	Allatostatin Receptor 2	7227	Drosophila melanogaster	GO:0016021	integral to membrane
csin026803	3e-48	UNIPROTKB_Q3ZBG9	PLSCR2	Phospholipid scramblase 2	9913	Bos taurus	GO:0016020	membrane
csin026814	1e-26	RGD_1566012	Frem2	Fras1 related extracellular matrix protein 2	10116	Rattus norvegicus	GO:0005604	basement membrane
csin026835	4e-68	UNIPROTKB_Q9GJS9	GLRB	Glycine receptor subunit beta	9913	Bos taurus	GO:0042391	regulation of membrane potential
csin026876	6e-25	UNIPROTKB_Q9UKZ4	ODZ1	Teneurin-1	9606	Homo sapiens	GO:0016021	integral to membrane
csin026892	1e-117	UNIPROTKB_Q5VV42	CDKAL1	CDK5 regulatory subunit-associated protein 1-like 1	9606	Homo sapiens	GO:0016021	integral to membrane
csin026898	5e-70	UNIPROTKB_O75354	ENTPD6	Ectonucleoside triphosphate diphosphohydrolase 6	9606	Homo sapiens	GO:0016020	membrane
csin026908	3e-06	UNIPROTKB_Q9P2P1	NYNRIN	Protein NYNRIN	9606	Homo sapiens	GO:0016021	integral to membrane
csin026915	9e-76	RGD_1564772	Hmcn1	hemicentin 1	10116	Rattus norvegicus	GO:0005604	basement membrane
csin026916	1e-156	UNIPROTKB_A6NKB5	PCNXL2	Pecanex-like protein 2	9606	Homo sapiens	GO:0016020	membrane
csin026925	2e-44	UNIPROTKB_P22607	FGFR3	Fibroblast growth factor receptor 3	9606	Homo sapiens	GO:0005886	plasma membrane
csin026926	4e-16	UNIPROTKB_A4IFL5	FGFR1	FGFR1 protein	9913	Bos taurus	GO:0016020	membrane
csin026930	2e-07	UNIPROTKB_Q92575	UBXN4	UBX domain-containing protein 4	9606	Homo sapiens	GO:0016020	membrane
csin026942	8e-31	UNIPROTKB_Q99470	SDF2	Stromal cell-derived factor 2	9606	Homo sapiens	GO:0016020	membrane
csin026953	7e-50	WB_WBGene00002123	inx-1		6239	Caenorhabditis elegans	GO:0016021	integral to membrane
csin026990	4e-27	UNIPROTKB_Q58D24	SIDT2	SID1 transmembrane family, member 2	9913	Bos taurus	GO:0016021	integral to membrane
csin026991	0	WB_WBGene00004736	sca-1		6239	Caenorhabditis elegans	GO:0015662	ATPase activity, coupled to transmembrane movement of ions, phosphorylative mechanism
csin027026	6e-11	RGD_735117	Slc16a6	solute carrier family 16, member 6 (monocarboxylic acid transporter 7)	10116	Rattus norvegicus	GO:0055085	transmembrane transport
csin027038	7e-58	RGD_1303151	Adipor1	adiponectin receptor 1	10116	Rattus norvegicus	GO:0005886	plasma membrane
csin027049	5e-20	UNIPROTKB_Q9NP73	ALG13	UDP-N-acetylglucosamine transferase subunit ALG13 homolog	9606	Homo sapiens	GO:0005789	endoplasmic reticulum membrane
csin027060	2e-09	UNIPROTKB_P49961	ENTPD1	Ectonucleoside triphosphate diphosphohydrolase 1	9606	Homo sapiens	GO:0005886	plasma membrane
csin027110	1e-127	UNIPROTKB_O60476	MAN1A2	Mannosyl-oligosaccharide 1,2-alpha-mannosidase IB	9606	Homo sapiens	GO:0016020	membrane
csin027116	4e-28	WB_WBGene00015047	faah-1		6239	Caenorhabditis elegans	GO:0016021	integral to membrane
csin027142	4e-21	UNIPROTKB_Q96A65	EXOC4	Exocyst complex component 4	9606	Homo sapiens	GO:0006612	protein targeting to membrane
csin027160	2e-69	UNIPROTKB_Q9Y2G3	ATP11B	Probable phospholipid-transporting ATPase IF	9606	Homo sapiens	GO:0005637	nuclear inner membrane
csin027161	2e-53	UNIPROTKB_Q9Y2G3	ATP11B	Probable phospholipid-transporting ATPase IF	9606	Homo sapiens	GO:0005637	nuclear inner membrane
csin027162	2e-47	UNIPROTKB_D4A3X6	682925	Uncharacterized protein	10116	Rattus norvegicus	GO:0015662	ATPase activity, coupled to transmembrane movement of ions, phosphorylative mechanism
csin027181	6e-16	UNIPROTKB_Q8NCM8	DYNC2H1	Cytoplasmic dynein 2 heavy chain 1	9606	Homo sapiens	GO:0005886	plasma membrane
csin027187	4e-93	UNIPROTKB_O93437	cmdr1	ABC transporter protein (P-glycoprotein)	9031	Gallus gallus	GO:0042626	ATPase activity, coupled to transmembrane movement of substances
csin027195	8e-75	RGD_3719	Slc9a2	solute carrier family 9 (sodium/hydrogen exchanger), member 2	10116	Rattus norvegicus	GO:0016020	membrane
csin027204	2e-17	UNIPROTKB_Q9BZH6	WDR11	WD repeat-containing protein 11	9606	Homo sapiens	GO:0016021	integral to membrane
csin027227	6e-44	UNIPROTKB_Q63HQ2	EGFLAM	Pikachurin	9606	Homo sapiens	GO:0005604	basement membrane
csin027277	3e-18	UNIPROTKB_Q9P1W3	TMEM63C	Transmembrane protein 63C	9606	Homo sapiens	GO:0016021	integral to membrane
csin027286	1e-103	RGD_620307	Pdpk1	3-phosphoinositide dependent protein kinase-1	10116	Rattus norvegicus	GO:0005886	plasma membrane
csin027287	6e-40	UNIPROTKB_Q5ZKL6	mboat2	Membrane-bound O-acyltransferase domain-containing protein 2	9031	Gallus gallus	GO:0008654	phospholipid biosynthetic process
csin027309	5e-54	UNIPROTKB_Q9HC56	PCDH9	Protocadherin-9	9606	Homo sapiens	GO:0016021	integral to membrane
csin027320	3e-32	UNIPROTKB_P70545	Slc13a2	Solute carrier family 13 member 2	10116	Rattus norvegicus	GO:0016021	integral to membrane
csin027325	3e-31	UNIPROTKB_P82094	TMF1	TATA element modulatory factor	9606	Homo sapiens	GO:0000139	Golgi membrane
csin027332	7e-29	UNIPROTKB_Q15825	CHRNA6	Neuronal acetylcholine receptor subunit alpha-6	9606	Homo sapiens	GO:0005886	plasma membrane
csin027341	2e-09	WB_WBGene00002123	inx-1		6239	Caenorhabditis elegans	GO:0016021	integral to membrane
csin027358	1e-35	UNIPROTKB_O16000	unc-64	Syntaxin-1A homolog	6239	Caenorhabditis elegans	GO:0016020	membrane
csin027362	4e-13	UNIPROTKB_Q0VC16	MIA3	Melanoma inhibitory activity protein 3	9913	Bos taurus	GO:0016021	integral to membrane
csin027373	6e-09	RGD_727920	Nostrin	nitric oxide synthase trafficker	10116	Rattus norvegicus	GO:0005886	plasma membrane
csin027376	3e-66	FB_FBgn0002031	l(2)37Cc	lethal (2) 37Cc	7227	Drosophila melanogaster	GO:0016020	membrane
csin027394	4e-10	ZFIN_ZDB-GENE-040724-26	cacna1aa	calcium channel, voltage-dependent, P/Q type, alpha 1A subunit, a	7955	Danio rerio	GO:0055085	transmembrane transport
csin027403	1e-39	UNIPROTKB_Q96J02	ITCH	E3 ubiquitin-protein ligase Itchy homolog	9606	Homo sapiens	GO:0005624	membrane fraction
csin027405	2e-10	UNIPROTKB_P49798	RGS4	Regulator of G-protein signaling 4	9606	Homo sapiens	GO:0005624	membrane fraction
csin027409	1e-131	FB_FBgn0000721	for	foraging	7227	Drosophila melanogaster	GO:0005886	plasma membrane
csin027438	0	UNIPROTKB_Q02156	PRKCE	Protein kinase C epsilon type	9606	Homo sapiens	GO:0005886	plasma membrane
csin027443	5e-22	ZFIN_ZDB-GENE-990415-65	ephb4b	eph receptor B4b	7955	Danio rerio	GO:0005887	integral to plasma membrane
csin027452	6e-84	UNIPROTKB_Q92932	PTPRN2	Receptor-type tyrosine-protein phosphatase N2	9606	Homo sapiens	GO:0005887	integral to plasma membrane
csin027470	1e-114	UNIPROTKB_P31689	DNAJA1	DnaJ homolog subfamily A member 1	9606	Homo sapiens	GO:0016020	membrane
csin027480	1e-85	FB_FBgn0052000	CG32000		7227	Drosophila melanogaster	GO:0016021	integral to membrane
csin027496	1e-15	FB_FBgn0028428	Ih	I[[h]] channel	7227	Drosophila melanogaster	GO:0005886	plasma membrane
csin027501	4e-70	FB_FBgn0028428	Ih	I[[h]] channel	7227	Drosophila melanogaster	GO:0005886	plasma membrane
csin027507	2e-19	WB_WBGene00007646	nkb-1		6239	Caenorhabditis elegans	GO:0016020	membrane
csin027527	1e-104	ZFIN_ZDB-GENE-080204-89	zgc:174907	zgc:174907	7955	Danio rerio	GO:0055085	transmembrane transport
csin027537	1e-109	FB_FBgn0010379	Akt1	Akt1	7227	Drosophila melanogaster	GO:0005886	plasma membrane
csin027544	3e-35	UNIPROTKB_Q96CQ1	SLC25A36	Solute carrier family 25 member 36	9606	Homo sapiens	GO:0005743	mitochondrial inner membrane
csin027562	9e-61	WB_WBGene00000159	aps-1		6239	Caenorhabditis elegans	GO:0030117	membrane coat
csin027566	2e-62	FB_FBgn0037743	CG8412		7227	Drosophila melanogaster	GO:0031227	intrinsic to endoplasmic reticulum membrane
csin027583	9e-54	FB_FBgn0038996	mRpL45	mitochondrial ribosomal protein L45	7227	Drosophila melanogaster	GO:0015450	P-P-bond-hydrolysis-driven protein transmembrane transporter activity
csin027612	2e-24	UNIPROTKB_Q07075	ENPEP	Glutamyl aminopeptidase	9606	Homo sapiens	GO:0016324	apical plasma membrane
csin027621	6e-17	FB_FBgn0029761	SK	small conductance calcium-activated potassium channel	7227	Drosophila melanogaster	GO:0016021	integral to membrane
csin027639	1e-19	UNIPROTKB_P10897	CYB561	Cytochrome b561	9913	Bos taurus	GO:0016020	membrane
csin027647	2e-10	MGI_MGI:1927346	Dnajc4	DnaJ (Hsp40) homolog, subfamily C, member 4	10090	Mus musculus	GO:0016021	integral to membrane
csin027705	3e-18	ZFIN_ZDB-GENE-090313-115	si:ch211-39f22.2	si:ch211-39f22.2	7955	Danio rerio	GO:0055085	transmembrane transport
csin027712	2e-45	UNIPROTKB_Q9BYT1	SLC17A9	Solute carrier family 17 member 9	9606	Homo sapiens	GO:0016021	integral to membrane
csin027730	3e-41	UNIPROTKB_Q8IXU6	SLC35F2	Solute carrier family 35 member F2	9606	Homo sapiens	GO:0016020	membrane
csin027783	3e-08	UNIPROTKB_A5D7U4	SCNN1B	SCNN1B protein	9913	Bos taurus	GO:0005624	membrane fraction
csin027793	1e-48	UNIPROTKB_Q96C24	SYTL4	Synaptotagmin-like protein 4	9606	Homo sapiens	GO:0019898	extrinsic to membrane
csin027799	2e-19	WB_WBGene00003523	nas-4		6239	Caenorhabditis elegans	GO:0016021	integral to membrane
csin027842	1e-93	FB_FBgn0039844	CG1607		7227	Drosophila melanogaster	GO:0015171	amino acid transmembrane transporter activity
csin027856	4e-28	RGD_1562046	Agk	acylglycerol kinase	10116	Rattus norvegicus	GO:0016020	membrane
csin027896	2e-41	ZFIN_ZDB-GENE-090313-273	si:dkey-24h22.4	si:dkey-24h22.4	7955	Danio rerio	GO:0055085	transmembrane transport
csin027934	5e-57	UNIPROTKB_Q08174	PCDH1	Protocadherin-1	9606	Homo sapiens	GO:0005886	plasma membrane
csin027946	4e-27	MGI_MGI:109168	Fat1	FAT tumor suppressor homolog 1 (Drosophila)	10090	Mus musculus	GO:0016021	integral to membrane
csin027947	1e-15	UNIPROTKB_Q6R0I0	CNRv12	Cadherin-related neuronal receptor 12	9031	Gallus gallus	GO:0005886	plasma membrane
csin027969	1e-117	RGD_620331	Pafah1b1	platelet-activating factor acetylhydrolase, isoform 1b, subunit 1	10116	Rattus norvegicus	GO:0016020	membrane
csin028030	2e-14	UNIPROTKB_Q9NYQ6	CELSR1	Cadherin EGF LAG seven-pass G-type receptor 1	9606	Homo sapiens	GO:0004888	transmembrane receptor activity
csin028032	2e-06	ZFIN_ZDB-GENE-070112-602	slc16a4	solute carrier family 16 (monocarboxylic acid transporters), member 4	7955	Danio rerio	GO:0055085	transmembrane transport
csin028034	1e-116	UNIPROTKB_Q01484	ANK2	Ankyrin-2	9606	Homo sapiens	GO:0016324	apical plasma membrane
csin028037	1e-155	UNIPROTKB_Q9P0L9	PKD2L1	Polycystic kidney disease 2-like 1 protein	9606	Homo sapiens	GO:0016021	integral to membrane
csin028067	6e-31	FB_FBgn0037408	NPFR1	neuropeptide F receptor	7227	Drosophila melanogaster	GO:0016021	integral to membrane
csin028090	1e-12	UNIPROTKB_Q6V1X1	DPP8	Dipeptidyl peptidase 8	9606	Homo sapiens	GO:0016020	membrane
csin028092	4e-08	UNIPROTKB_Q8HYU5	Q8HYU5	Bax	9615	Canis lupus familiaris	GO:0005789	endoplasmic reticulum membrane
csin028100	4e-17	UNIPROTKB_D3ZJA0	D3ZJA0	Uncharacterized protein	10116	Rattus norvegicus	GO:0016020	membrane
csin028133	3e-34	RGD_621827	Strn3	striatin, calmodulin binding protein 3	10116	Rattus norvegicus	GO:0005886	plasma membrane
csin028165	6e-18	UNIPROTKB_Q8NFH3	NUP43	Nucleoporin Nup43	9606	Homo sapiens	GO:0055085	transmembrane transport
csin028175	4e-38	UNIPROTKB_Q5ZJP5	FNDC3A	Fibronectin type-III domain-containing protein 3a	9031	Gallus gallus	GO:0000139	Golgi membrane
csin028214	4e-75	UNIPROTKB_Q9NXL6	SIDT1	SID1 transmembrane family member 1	9606	Homo sapiens	GO:0016021	integral to membrane
csin028218	3e-13	UNIPROTKB_Q9UBU6	FAM8A1	Protein FAM8A1	9606	Homo sapiens	GO:0016020	membrane
csin028248	2e-65	ZFIN_ZDB-GENE-020430-3	flot2a	flotillin 2a	7955	Danio rerio	GO:0016020	membrane
csin028252	4e-10	UNIPROTKB_Q9NPI6	DCP1A	mRNA-decapping enzyme 1A	9606	Homo sapiens	GO:0043231	intracellular membrane-bounded organelle
csin028255	7e-71	UNIPROTKB_Q9UBX3	SLC25A10	Mitochondrial dicarboxylate carrier	9606	Homo sapiens	GO:0055085	transmembrane transport
csin028256	1e-163	UNIPROTKB_O75962	TRIO	Triple functional domain protein	9606	Homo sapiens	GO:0007185	transmembrane receptor protein tyrosine phosphatase signaling pathway
csin028307	4e-39	FB_FBgn0030321	CG1703		7227	Drosophila melanogaster	GO:0042626	ATPase activity, coupled to transmembrane movement of substances
csin028335	2e-17	UNIPROTKB_D4AE00	Ap3b2	Uncharacterized protein	10116	Rattus norvegicus	GO:0016020	membrane
csin028336	1e-146	UNIPROTKB_P27884	CACNA1A	Voltage-dependent P/Q-type calcium channel subunit alpha-1A	9986	Oryctolagus cuniculus	GO:0005624	membrane fraction
csin028337	4e-51	FB_FBgn0000499	dsh	dishevelled	7227	Drosophila melanogaster	GO:0005886	plasma membrane
csin028389	4e-15	UNIPROTKB_Q8NFZ3	NLGN4Y	Neuroligin-4, Y-linked	9606	Homo sapiens	GO:0016020	membrane
csin028398	3e-19	FB_FBgn0026192	par-6	par-6	7227	Drosophila melanogaster	GO:0016324	apical plasma membrane
csin028402	3e-21	ZFIN_ZDB-GENE-030918-1	egfra	epidermal growth factor receptor a (erythroblastic leukemia viral (v-erb-b) oncogene homolog, avian)	7955	Danio rerio	GO:0007169	transmembrane receptor protein tyrosine kinase signaling pathway
csin028422	2e-10	WB_WBGene00016149	C26F1.6		6239	Caenorhabditis elegans	GO:0016021	integral to membrane
csin028427	2e-29	ZFIN_ZDB-GENE-060526-241	ppap2b	phosphatidic acid phosphatase type 2B	7955	Danio rerio	GO:0016020	membrane
csin028433	6e-21	RGD_1359278	Creb3l4	cAMP responsive element binding protein 3-like 4	10116	Rattus norvegicus	GO:0005789	endoplasmic reticulum membrane
csin028441	6e-13	UNIPROTKB_Q6R0H9	CNRc01	Cadherin-related neuronal receptor c01	9031	Gallus gallus	GO:0005886	plasma membrane
csin028454	9e-93	UNIPROTKB_P57709	ATP2C1	Calcium-transporting ATPase type 2C member 1	9913	Bos taurus	GO:0016820	hydrolase activity, acting on acid anhydrides, catalyzing transmembrane movement of substances
csin028502	8e-28	FB_FBgn0001075	ft	fat	7227	Drosophila melanogaster	GO:0005887	integral to plasma membrane
csin028505	2e-30	RGD_708371	Tmem33	transmembrane protein 33	10116	Rattus norvegicus	GO:0003674	molecular_function
csin028526	7e-38	UNIPROTKB_Q96HU8	DIRAS2	GTP-binding protein Di-Ras2	9606	Homo sapiens	GO:0005886	plasma membrane
csin028534	2e-26	UNIPROTKB_Q8TEQ8	PIGO	GPI ethanolamine phosphate transferase 3	9606	Homo sapiens	GO:0016020	membrane
csin028538	3e-96	FB_FBgn0003892	ptc	patched	7227	Drosophila melanogaster	GO:0005887	integral to plasma membrane
csin028607	1e-20	RGD_1587197	Wee2	WEE1 homolog 2 (S. pombe)	10116	Rattus norvegicus	GO:0004715	non-membrane spanning protein tyrosine kinase activity
csin028657	7e-12	UNIPROTKB_Q9NR61	DLL4	Delta-like protein 4	9606	Homo sapiens	GO:0016020	membrane
csin028714	0	UNIPROTKB_P23468	PTPRD	Receptor-type tyrosine-protein phosphatase delta	9606	Homo sapiens	GO:0005887	integral to plasma membrane
csin028746	2e-30	UNIPROTKB_Q800K9	SURF4	Surfeit locus protein 4	9031	Gallus gallus	GO:0033116	ER-Golgi intermediate compartment membrane
csin028755	1e-100	UNIPROTKB_P14315	CAPZB	F-actin-capping protein subunit beta isoforms 1 and 2	9031	Gallus gallus	GO:0016020	membrane
csin028764	1e-28	UNIPROTKB_Q7Z3K3	POGZ	Pogo transposable element with ZNF domain	9606	Homo sapiens	GO:0043231	intracellular membrane-bounded organelle
csin028772	2e-06	ZFIN_ZDB-GENE-060526-241	ppap2b	phosphatidic acid phosphatase type 2B	7955	Danio rerio	GO:0016020	membrane
csin028782	1e-162	FB_FBgn0000535	eag	ether a go-go	7227	Drosophila melanogaster	GO:0005887	integral to plasma membrane
csin028822	8e-47	ZFIN_ZDB-GENE-050913-126	slc25a26	solute carrier family 25, member 26	7955	Danio rerio	GO:0055085	transmembrane transport
csin028831	2e-38	RGD_621370	Gcnt1	glucosaminyl (N-acetyl) transferase 1, core 2 (beta-1,6-N-acetylglucosaminyltransferase)	10116	Rattus norvegicus	GO:0016020	membrane
csin028844	5e-15	RGD_1309740	Dll4	delta-like 4 (Drosophila)	10116	Rattus norvegicus	GO:0016020	membrane
csin028855	9e-31	FB_FBgn0004842	NepYr	Neuropeptide Y receptor-like	7227	Drosophila melanogaster	GO:0005887	integral to plasma membrane
csin028897	7e-17	FB_FBgn0086778	gfA	giant fibre A	7227	Drosophila melanogaster	GO:0016021	integral to membrane
csin028898	3e-56	UNIPROTKB_P09482	CHRNA4	Neuronal acetylcholine receptor subunit alpha-4	9031	Gallus gallus	GO:0060080	regulation of inhibitory postsynaptic membrane potential
csin028899	2e-32	RGD_619922	Madd	MAP-kinase activating death domain	10116	Rattus norvegicus	GO:0016020	membrane
csin028900	1e-08	FB_FBgn0030613	rab3-GEF	rab3-GEF	7227	Drosophila melanogaster	GO:0016021	integral to membrane
csin028931	2e-06	ZFIN_ZDB-GENE-060503-632	tspan9	tetraspanin 9	7955	Danio rerio	GO:0016021	integral to membrane
csin028941	1e-09	UNIPROTKB_O60733	PLA2G6	85 kDa calcium-independent phospholipase A2	9606	Homo sapiens	GO:0016020	membrane
csin028988	1e-07	WB_WBGene00012116	del-4		6239	Caenorhabditis elegans	GO:0016020	membrane
csin029015	5e-13	FB_FBgn0029723	Proc-R	Proctolin receptor	7227	Drosophila melanogaster	GO:0016021	integral to membrane
csin029027	6e-58	MGI_MGI:1860487	Pcdh7	protocadherin 7	10090	Mus musculus	GO:0016021	integral to membrane
csin029056	2e-24	UNIPROTKB_P43378	PTPN9	Tyrosine-protein phosphatase non-receptor type 9	9606	Homo sapiens	GO:0004726	non-membrane spanning protein tyrosine phosphatase activity
csin029077	3e-31	FB_FBgn0025726	unc-13	unc-13	7227	Drosophila melanogaster	GO:0045211	postsynaptic membrane
csin029087	2e-84	ZFIN_ZDB-GENE-050517-35	abcg2a	ATP-binding cassette, sub-family G (WHITE), member 2a	7955	Danio rerio	GO:0016020	membrane
csin029130	7e-23	UNIPROTKB_O60494	CUBN	Cubilin	9606	Homo sapiens	GO:0010008	endosome membrane
csin029167	3e-13	UNIPROTKB_Q5ZJH7	RCJMB04_3a20	Uncharacterized protein C2orf24 homolog	9031	Gallus gallus	GO:0016021	integral to membrane
csin029199	3e-12	UNIPROTKB_Q96RT1	ERBB2IP	Protein LAP2	9606	Homo sapiens	GO:0005604	basement membrane
csin029208	9e-08	UNIPROTKB_P08962	CD63	CD63 antigen	9606	Homo sapiens	GO:0005765	lysosomal membrane
csin029247	8e-33	UNIPROTKB_P78356	PIP4K2B	Phosphatidylinositol-5-phosphate 4-kinase type-2 beta	9606	Homo sapiens	GO:0005886	plasma membrane
csin029283	5e-18	UNIPROTKB_P18519	NGFR	Tumor necrosis factor receptor superfamily member 16	9031	Gallus gallus	GO:0005886	plasma membrane
csin029317	2e-49	UNIPROTKB_Q9BZA8	PCDH11Y	Protocadherin-11 Y-linked	9606	Homo sapiens	GO:0005886	plasma membrane
csin029332	1e-110	RGD_71090	Gatm	glycine amidinotransferase (L-arginine:glycine amidinotransferase)	10116	Rattus norvegicus	GO:0005743	mitochondrial inner membrane
csin029342	2e-07	UNIPROTKB_Q5ZJ57	RCJMB04_20j17	NADH-ubiquinone oxidoreductase 75 kDa subunit	9031	Gallus gallus	GO:0016020	membrane
csin029358	4e-70	RGD_69339	Nup210	nucleoporin 210	10116	Rattus norvegicus	GO:0005789	endoplasmic reticulum membrane
csin029366	1e-105	FB_FBgn0026252	msk	moleskin	7227	Drosophila melanogaster	GO:0008320	protein transmembrane transporter activity
csin029381	6e-60	UNIPROTKB_Q18775	dop-4	Dopamine receptor 4	6239	Caenorhabditis elegans	GO:0030285	integral to synaptic vesicle membrane
csin029400	6e-07	WB_WBGene00009574	F40E10.6		6239	Caenorhabditis elegans	GO:0016021	integral to membrane
csin029406	6e-14	UNIPROTKB_Q3SZ20	SHMT2	Serine hydroxymethyltransferase, mitochondrial	9913	Bos taurus	GO:0005743	mitochondrial inner membrane
csin029422	1e-11	RGD_1562967	Mctp2	multiple C2 domains, transmembrane 2	10116	Rattus norvegicus	GO:0005509	calcium ion binding
csin029423	9e-10	FB_FBgn0019947	Psn	Presenilin	7227	Drosophila melanogaster	GO:0005887	integral to plasma membrane
csin029436	6e-13	UNIPROTKB_P51168	SCNN1B	Amiloride-sensitive sodium channel subunit beta	9606	Homo sapiens	GO:0005886	plasma membrane
csin029447	3e-06	MGI_MGI:96274	Htr1b	5-hydroxytryptamine (serotonin) receptor 1B	10090	Mus musculus	GO:0016021	integral to membrane
csin029469	9e-38	DICTYBASE_DDB_G0276967	racF2	Rho GTPase	44689	Dictyostelium discoideum	GO:0016020	membrane
csin029488	3e-83	UNIPROTKB_Q9Y2G3	ATP11B	Probable phospholipid-transporting ATPase IF	9606	Homo sapiens	GO:0005637	nuclear inner membrane
csin029490	6e-41	WB_WBGene00018304	agr-1		6239	Caenorhabditis elegans	GO:0016021	integral to membrane
csin029515	3e-15	FB_FBgn0034434	Rgk1	Rgk1	7227	Drosophila melanogaster	GO:0016020	membrane
csin029562	1e-25	ZFIN_ZDB-GENE-050913-138	zgc:113383	zgc:113383	7955	Danio rerio	GO:0016020	membrane
csin029566	6e-26	WB_WBGene00006475	tyra-3		6239	Caenorhabditis elegans	GO:0016021	integral to membrane
csin029591	5e-72	UNIPROTKB_Q6DKR3	Q6DKR3	Protocadherin	9031	Gallus gallus	GO:0005886	plasma membrane
csin029609	1e-27	FB_FBgn0032078	C1GalTA	Core 1 Galactosyltransferase A	7227	Drosophila melanogaster	GO:0016021	integral to membrane
csin029684	4e-42	UNIPROTKB_Q0VCY6	MBOAT7	Lysophospholipid acyltransferase 7	9913	Bos taurus	GO:0016021	integral to membrane
csin029695	1e-100	FB_FBgn0003386	Shaw	Shaker cognate w	7227	Drosophila melanogaster	GO:0005886	plasma membrane
csin029697	1e-17	UNIPROTKB_Q12955	ANK3	Ankyrin-3	9606	Homo sapiens	GO:0016323	basolateral plasma membrane
csin029702	1e-100	WB_WBGene00011862	T20D3.11		6239	Caenorhabditis elegans	GO:0016021	integral to membrane
csin029730	3e-21	FB_FBgn0004647	N	Notch	7227	Drosophila melanogaster	GO:0005886	plasma membrane
csin029732	0	UNIPROTKB_Q2I6B4	Atp6v0a1	V-H+ATPase subunit a1-IV	10116	Rattus norvegicus	GO:0015078	hydrogen ion transmembrane transporter activity
csin029733	1e-26	FB_FBgn0028875	nAcRalpha-34E	nicotinic Acetylcholine Receptor alpha 34E	7227	Drosophila melanogaster	GO:0045211	postsynaptic membrane
csin029770	7e-21	FB_FBgn0035321	CG1275		7227	Drosophila melanogaster	GO:0016021	integral to membrane
csin029776	6e-85	FB_FBgn0036368	CG10738		7227	Drosophila melanogaster	GO:0005886	plasma membrane
csin029777	5e-19	ZFIN_ZDB-GENE-011101-2	dcc	deleted in colorectal carcinoma	7955	Danio rerio	GO:0016020	membrane
csin029797	4e-25	UNIPROTKB_P11362	FGFR1	Basic fibroblast growth factor receptor 1	9606	Homo sapiens	GO:0005624	membrane fraction
csin029800	5e-24	UNIPROTKB_Q6V0I7	FAT4	Protocadherin Fat 4	9606	Homo sapiens	GO:0016021	integral to membrane
csin029812	1e-13	RGD_3165	Neurod1	neurogenic differentiation 1	10116	Rattus norvegicus	GO:0043231	intracellular membrane-bounded organelle
csin029832	4e-63	UNIPROTKB_Q63494	Kcnab3	Voltage-gated potassium channel subunit beta-3	10116	Rattus norvegicus	GO:0016021	integral to membrane
csin029836	7e-30	RGD_620533	Slc6a1	solute carrier family 6 (neurotransmitter transporter, GABA), member 1	10116	Rattus norvegicus	GO:0005886	plasma membrane
csin029840	5e-07	UNIPROTKB_Q13972	RASGRF1	Ras-specific guanine nucleotide-releasing factor 1	9606	Homo sapiens	GO:0005886	plasma membrane
csin029846	1e-120	FB_FBgn0052000	CG32000		7227	Drosophila melanogaster	GO:0016021	integral to membrane
csin029847	8e-62	RGD_1306927	Atp13a4	ATPase type 13A4	10116	Rattus norvegicus	GO:0015662	ATPase activity, coupled to transmembrane movement of ions, phosphorylative mechanism
csin029869	3e-18	UNIPROTKB_A0FGR8	ESYT2	Extended synaptotagmin-2	9606	Homo sapiens	GO:0005886	plasma membrane
csin029886	6e-35	ZFIN_ZDB-GENE-040426-1494	rer1	RER1 retention in endoplasmic reticulum 1 homolog (S. cerevisiae)	7955	Danio rerio	GO:0016021	integral to membrane
csin029902	4e-16	FB_FBgn0004647	N	Notch	7227	Drosophila melanogaster	GO:0005886	plasma membrane
csin029918	9e-55	UNIPROTKB_P25391	LAMA1	Laminin subunit alpha-1	9606	Homo sapiens	GO:0005604	basement membrane
csin030003	1e-116	UNIPROTKB_Q5ZL83	RCJMB04_7e3	Putative uncharacterized protein	9031	Gallus gallus	GO:0005743	mitochondrial inner membrane
csin030025	3e-18	FB_FBgn0028341	l(1)G0232	lethal (1) G0232	7227	Drosophila melanogaster	GO:0004726	non-membrane spanning protein tyrosine phosphatase activity
csin030046	3e-31	FB_FBgn0028541	TM9SF4		7227	Drosophila melanogaster	GO:0016021	integral to membrane
csin030059	7e-70	UNIPROTKB_Q96RW7	HMCN1	Hemicentin-1	9606	Homo sapiens	GO:0005604	basement membrane
csin030071	1e-30	WB_WBGene00013326	Y57G11C.37		6239	Caenorhabditis elegans	GO:0016021	integral to membrane
csin030073	1e-123	UNIPROTKB_Q9Y2G3	ATP11B	Probable phospholipid-transporting ATPase IF	9606	Homo sapiens	GO:0005637	nuclear inner membrane
csin030082	9e-55	FB_FBgn0038165	Task6	Task6	7227	Drosophila melanogaster	GO:0016020	membrane
csin030095	1e-12	UNIPROTKB_Q96JX3	SERAC1	Protein SERAC1	9606	Homo sapiens	GO:0016021	integral to membrane
csin030140	7e-51	DICTYBASE_DDB_G0276615	hmgB	hydroxymethylglutaryl CoA reductase, hmg CoA reductase B	44689	Dictyostelium discoideum	GO:0016021	integral to membrane
csin030149	1e-16	UNIPROTKB_Q9HAP2	MLXIP	MLX-interacting protein	9606	Homo sapiens	GO:0016020	membrane
csin030162	2e-46	ZFIN_ZDB-GENE-040426-1083	bbs5	Bardet-Biedl syndrome 5	7955	Danio rerio	GO:0005886	plasma membrane
csin030167	7e-68	FB_FBgn0038641	CG7708		7227	Drosophila melanogaster	GO:0016021	integral to membrane
csin030202	3e-35	UNIPROTKB_Q6P7K7	vapb	Putative uncharacterized protein MGC76271	8364	Xenopus (Silurana) tropicalis	GO:0005789	endoplasmic reticulum membrane
csin030242	6e-31	ZFIN_ZDB-GENE-040426-1367	grina	glutamate receptor, ionotropic, N-methyl D-aspartate-associated protein 1 (glutamate binding)	7955	Danio rerio	GO:0016020	membrane
csin030280	3e-23	RGD_1311551	Amfr	autocrine motility factor receptor	10116	Rattus norvegicus	GO:0000299	integral to membrane of membrane fraction
csin030283	1e-34	UNIPROTKB_D3ZGB5	Slc4a10	Uncharacterized protein	10116	Rattus norvegicus	GO:0008509	anion transmembrane transporter activity
csin030291	9e-92	UNIPROTKB_Q90240	CPD	Carboxypeptidase D	8839	Anas platyrhynchos	GO:0016021	integral to membrane
csin030293	4e-84	UNIPROTKB_P34586	trp-1	Transient-receptor-potential-like protein	6239	Caenorhabditis elegans	GO:0015075	ion transmembrane transporter activity
csin030303	2e-13	UNIPROTKB_P05630	ATP5D	ATP synthase subunit delta, mitochondrial	9913	Bos taurus	GO:0015078	hydrogen ion transmembrane transporter activity
csin030310	1e-139	UNIPROTKB_Q5ZMS9	RCJMB04_1e12	Putative uncharacterized protein	9031	Gallus gallus	GO:0016020	membrane
csin030311	5e-33	UNIPROTKB_Q9BY50	SEC11C	Signal peptidase complex catalytic subunit SEC11C	9606	Homo sapiens	GO:0016021	integral to membrane
csin030335	1e-71	WB_WBGene00004830	slo-1		6239	Caenorhabditis elegans	GO:0016020	membrane
csin030361	3e-44	FB_FBgn0010812	Tom34	Translocase of outer membrane 34	7227	Drosophila melanogaster	GO:0005742	mitochondrial outer membrane translocase complex
csin030378	2e-11	RGD_61973	Trpc3	transient receptor potential cation channel, subfamily C, member 3	10116	Rattus norvegicus	GO:0005887	integral to plasma membrane
csin030421	4e-07	RGD_2277	Casr	calcium-sensing receptor	10116	Rattus norvegicus	GO:0005886	plasma membrane
csin030423	1e-83	UNIPROTKB_A5D7D8	GRM3	GRM3 protein	9913	Bos taurus	GO:0042734	presynaptic membrane
csin030429	3e-12	UNIPROTKB_Q96T49	PPP1R16B	Protein phosphatase 1 regulatory inhibitor subunit 16B	9606	Homo sapiens	GO:0005886	plasma membrane
csin030478	9e-09	RGD_727843	Serinc1	serine incorporator 1	10116	Rattus norvegicus	GO:0005789	endoplasmic reticulum membrane
csin030488	5e-17	TIGR_CMR_CPS_2125	CPS_2125	lipid ABC transporter, permease/ATP-binding protein MsbA	167879	Colwellia psychrerythraea 34H	GO:0016020	membrane
csin030489	8e-98	ZFIN_ZDB-GENE-030115-3	rock2a	rho-associated, coiled-coil containing protein kinase 2a	7955	Danio rerio	GO:0005886	plasma membrane
csin030502	1e-25	ZFIN_ZDB-GENE-040426-1344	rala	v-ral simian leukemia viral oncogene homolog A (ras related)	7955	Danio rerio	GO:0016020	membrane
csin030511	6e-92	UNIPROTKB_Q3MHM6	CTNNA1	Catenin alpha-1	9913	Bos taurus	GO:0005886	plasma membrane
csin030523	6e-06	UNIPROTKB_P54131	CHRNA7	Neuronal acetylcholine receptor subunit alpha-7	9913	Bos taurus	GO:0005624	membrane fraction
csin030525	1e-19	UNIPROTKB_Q2TBX5	SSR4	Translocon-associated protein subunit delta	9913	Bos taurus	GO:0016020	membrane
csin030588	0	WB_WBGene00006742	unc-2		6239	Caenorhabditis elegans	GO:0055085	transmembrane transport
csin030593	1e-21	ZFIN_ZDB-GENE-041014-322	hmcn1	hemicentin 1	7955	Danio rerio	GO:0071711	basement membrane organization
csin030601	5e-36	FB_FBgn0039396	CcapR	Cardioacceleratory peptide receptor	7227	Drosophila melanogaster	GO:0016021	integral to membrane
csin030631	3e-15	ZFIN_ZDB-GENE-010724-7	copb2	coatomer protein complex, subunit beta 2	7955	Danio rerio	GO:0030117	membrane coat
csin030646	3e-11	UNIPROTKB_Q5ZHV1	RAB33B	Ras-related protein Rab-33B	9031	Gallus gallus	GO:0000139	Golgi membrane
csin030651	4e-22	FB_FBgn0015838	Vang	Van Gogh	7227	Drosophila melanogaster	GO:0005886	plasma membrane
csin030652	4e-53	UNIPROTKB_Q5ZK41	RCJMB04_13f18	Putative uncharacterized protein	9031	Gallus gallus	GO:0005886	plasma membrane
csin030660	3e-58	ZFIN_ZDB-GENE-030826-21	cetn2	centrin, EF-hand protein, 2	7955	Danio rerio	GO:0005509	calcium ion binding
csin030673	4e-33	UNIPROTKB_Q7L9B9	EEPD1	Endonuclease/exonuclease/phosphatase family domain-containing protein 1	9606	Homo sapiens	GO:0016021	integral to membrane
csin030695	1e-19	ZFIN_ZDB-GENE-060818-9	zgc:152698	zgc:152698	7955	Danio rerio	GO:0016020	membrane
csin030719	1e-108	UNIPROTKB_D3ZRQ6	Cacna1a	Uncharacterized protein	10116	Rattus norvegicus	GO:0016020	membrane
csin030728	1e-50	UNIPROTKB_Q3V6T2	CCDC88A	Girdin	9606	Homo sapiens	GO:0016044	cellular membrane organization
csin030737	7e-06	UNIPROTKB_O60494	CUBN	Cubilin	9606	Homo sapiens	GO:0010008	endosome membrane
csin030777	9e-72	FB_FBgn0038980	oa2	octopamine receptor 2	7227	Drosophila melanogaster	GO:0016021	integral to membrane
csin030801	4e-56	FB_FBgn0025726	unc-13	unc-13	7227	Drosophila melanogaster	GO:0045211	postsynaptic membrane
csin030845	1e-49	UNIPROTKB_Q5ZIV1	MTMR2	Myotubularin-related protein 2	9031	Gallus gallus	GO:0016020	membrane
csin030859	1e-113	UNIPROTKB_A2VE26	EXTL3	EXTL3 protein	9913	Bos taurus	GO:0031227	intrinsic to endoplasmic reticulum membrane
csin030869	2e-44	UNIPROTKB_P00747	PLG	Plasminogen	9606	Homo sapiens	GO:0031232	extrinsic to external side of plasma membrane
csin030882	1e-112	UNIPROTKB_Q6PWI2	SERT	Transporter	9031	Gallus gallus	GO:0045121	membrane raft
csin030893	1e-101	WB_WBGene00001748	gsp-2		6239	Caenorhabditis elegans	GO:0031965	nuclear membrane
csin030938	2e-06	UNIPROTKB_P79795	NRP1	Neuropilin-1	9031	Gallus gallus	GO:0016021	integral to membrane
csin030940	5e-41	ZFIN_ZDB-GENE-060504-1	rasgrf2	Ras protein-specific guanine nucleotide-releasing factor 2	7955	Danio rerio	GO:0005886	plasma membrane
csin030956	1e-25	ZFIN_ZDB-GENE-030131-4127	atp6v0cb	ATPase, H+ transporting, lysosomal, V0 subunit c, b	7955	Danio rerio	GO:0015078	hydrogen ion transmembrane transporter activity
csin030991	2e-15	RGD_69423	Srebf1	sterol regulatory element binding transcription factor 1	10116	Rattus norvegicus	GO:0000139	Golgi membrane
csin031016	1e-56	UNIPROTKB_A6QLU1	GPD2	Glycerol-3-phosphate dehydrogenase, mitochondrial	9913	Bos taurus	GO:0005743	mitochondrial inner membrane
csin031035	6e-12	FB_FBgn0035192	CG9194		7227	Drosophila melanogaster	GO:0016020	membrane
csin031044	3e-82	RGD_3719	Slc9a2	solute carrier family 9 (sodium/hydrogen exchanger), member 2	10116	Rattus norvegicus	GO:0016020	membrane
csin031045	1e-58	UNIPROTKB_Q8WUM9	SLC20A1	Sodium-dependent phosphate transporter 1	9606	Homo sapiens	GO:0005887	integral to plasma membrane
csin031062	2e-11	FB_FBgn0260004	Snmp	Sensory neuron membrane protein	7227	Drosophila melanogaster	GO:0005044	scavenger receptor activity
csin031104	5e-16	RGD_1307607	Hexb	hexosaminidase B	10116	Rattus norvegicus	GO:0016020	membrane
csin031146	5e-59	ZFIN_ZDB-GENE-991117-1	glra1	glycine receptor, alpha 1	7955	Danio rerio	GO:0045211	postsynaptic membrane
csin031155	2e-69	UNIPROTKB_Q9Y2G3	ATP11B	Probable phospholipid-transporting ATPase IF	9606	Homo sapiens	GO:0005637	nuclear inner membrane
csin031156	1e-111	UNIPROTKB_Q8UW33	kv4.2	Shal-like voltage-gated potassium channel	9031	Gallus gallus	GO:0055085	transmembrane transport
csin031189	1e-32	FB_FBgn0015324	Vha26	Vacuolar H[+]-ATPase 26kD E subunit	7227	Drosophila melanogaster	GO:0005886	plasma membrane
csin031193	2e-60	RGD_1359199	Enpp5	ectonucleotide pyrophosphatase/phosphodiesterase 5	10116	Rattus norvegicus	GO:0005624	membrane fraction
csin031211	2e-14	FB_FBgn0027360	Tim10	Translocase of inner membrane 10	7227	Drosophila melanogaster	GO:0015031	protein transport
csin031218	1e-41	UNIPROTKB_O75886	STAM2	Signal transducing adapter molecule 2	9606	Homo sapiens	GO:0016020	membrane
csin031222	4e-58	UNIPROTKB_Q9HCF6	TRPM3	Transient receptor potential cation channel subfamily M member 3	9606	Homo sapiens	GO:0055085	transmembrane transport
csin031224	1e-44	UNIPROTKB_Q9Y2G3	ATP11B	Probable phospholipid-transporting ATPase IF	9606	Homo sapiens	GO:0005637	nuclear inner membrane
csin031231	7e-48	UNIPROTKB_Q90578	Q90578	Vitamin D3 hydroxylase-associated protein	9031	Gallus gallus	GO:0005743	mitochondrial inner membrane
csin031235	5e-49	UNIPROTKB_Q8NF91	SYNE1	Nesprin-1	9606	Homo sapiens	GO:0016021	integral to membrane
csin031248	2e-36	UNIPROTKB_Q9UPT6	MAPK8IP3	C-Jun-amino-terminal kinase-interacting protein 3	9606	Homo sapiens	GO:0000139	Golgi membrane
csin031249	1e-08	UNIPROTKB_Q8VHJ4	Tmprss11d	Transmembrane protease serine 11D	10116	Rattus norvegicus	GO:0005887	integral to plasma membrane
csin031280	9e-35	UNIPROTKB_Q32PK0	SYK	Spleen tyrosine kinase	9913	Bos taurus	GO:0004715	non-membrane spanning protein tyrosine kinase activity
csin031282	1e-77	FB_FBgn0029090	cngl	CNG channel-like	7227	Drosophila melanogaster	GO:0016020	membrane
csin031314	1e-126	FB_FBgn0039844	CG1607		7227	Drosophila melanogaster	GO:0015171	amino acid transmembrane transporter activity
csin031333	5e-22	FB_FBgn0011589	elk	eag-like K[+] channel	7227	Drosophila melanogaster	GO:0016020	membrane
csin031340	1e-119	UNIPROTKB_Q9UGI6	KCNN3	Small conductance calcium-activated potassium channel protein 3	9606	Homo sapiens	GO:0016021	integral to membrane
csin031341	2e-55	UNIPROTKB_Q3SWX0	NIPA2	Magnesium transporter NIPA2	9913	Bos taurus	GO:0016021	integral to membrane
csin031351	2e-34	FB_FBgn0052451	SPoCk	Secretory Pathway Calcium atpase	7227	Drosophila melanogaster	GO:0016021	integral to membrane
csin031383	1e-27	UNIPROTKB_O95259	KCNH1	Potassium voltage-gated channel subfamily H member 1	9606	Homo sapiens	GO:0055085	transmembrane transport
csin031384	8e-08	FB_FBgn0000721	for	foraging	7227	Drosophila melanogaster	GO:0005886	plasma membrane
csin031406	2e-64	ZFIN_ZDB-GENE-030131-6598	mbtps2	membrane-bound transcription factor protease, site 2	7955	Danio rerio	GO:0006629	lipid metabolic process
csin031409	7e-36	WB_WBGene00009958	F53B6.2		6239	Caenorhabditis elegans	GO:0016021	integral to membrane
csin031434	2e-59	ZFIN_ZDB-GENE-060825-313	slc25a42	solute carrier family 25, member 42	7955	Danio rerio	GO:0055085	transmembrane transport
csin031438	1e-13	TAIR_locus:2063230	TCH3	AT2G41100	3702	Arabidopsis thaliana	GO:0005886	plasma membrane
csin031442	1e-13	UNIPROTKB_Q99714	HSD17B10	3-hydroxyacyl-CoA dehydrogenase type-2	9606	Homo sapiens	GO:0005743	mitochondrial inner membrane
csin031446	2e-50	ZFIN_ZDB-GENE-040426-1157	slc39a10	solute carrier family 39 (zinc transporter), member 10	7955	Danio rerio	GO:0016020	membrane
csin031460	2e-07	UNIPROTKB_P42685	FRK	Tyrosine-protein kinase FRK	9606	Homo sapiens	GO:0004715	non-membrane spanning protein tyrosine kinase activity
csin031475	2e-15	UNIPROTKB_Q8IXW5	RPAP2	Putative RNA polymerase II subunit B1 CTD phosphatase RPAP2	9606	Homo sapiens	GO:0016021	integral to membrane
csin031494	8e-54	FB_FBgn0000039	nAcRalpha-96Ab	nicotinic Acetylcholine Receptor alpha 96Ab	7227	Drosophila melanogaster	GO:0005887	integral to plasma membrane
csin031501	1e-06	CGD_CAL0001565	CYB2		5476	Candida albicans	GO:0005758	mitochondrial intermembrane space
csin031531	3e-70	UNIPROTKB_Q8NFU1	BEST2	Bestrophin-2	9606	Homo sapiens	GO:0016021	integral to membrane
csin031532	1e-180	RGD_631339	Plod3	procollagen-lysine, 2-oxoglutarate 5-dioxygenase 3	10116	Rattus norvegicus	GO:0016020	membrane
csin031538	3e-22	FB_FBgn0010238	Lac	Lachesin	7227	Drosophila melanogaster	GO:0019898	extrinsic to membrane
csin031539	4e-27	UNIPROTKB_P98166	Vldlr	Very low-density lipoprotein receptor	10116	Rattus norvegicus	GO:0016021	integral to membrane
csin031552	2e-08	UNIPROTKB_P42858	HTT	Huntingtin	9606	Homo sapiens	GO:0046902	regulation of mitochondrial membrane permeability
csin031562	7e-84	MGI_MGI:2385079	Ndufs8	NADH dehydrogenase (ubiquinone) Fe-S protein 8	10090	Mus musculus	GO:0016020	membrane
csin031567	1e-51	UNIPROTKB_B2RYI9	Lass5	Lass5 protein	10116	Rattus norvegicus	GO:0016020	membrane
csin031571	3e-93	FB_FBgn0032477	CG5287		7227	Drosophila melanogaster	GO:0016021	integral to membrane
csin031580	6e-16	FB_FBgn0004049	yrt	yurt	7227	Drosophila melanogaster	GO:0019898	extrinsic to membrane
csin031583	8e-72	ZFIN_ZDB-GENE-050327-66	zgc:113278	zgc:113278	7955	Danio rerio	GO:0016021	integral to membrane
csin031585	0	UNIPROTKB_O95271	TNKS	Tankyrase-1	9606	Homo sapiens	GO:0055085	transmembrane transport
csin031595	1e-172	FB_FBgn0011286	Rya-r44F	Ryanodine receptor 44F	7227	Drosophila melanogaster	GO:0016021	integral to membrane
csin031614	3e-73	UNIPROTKB_Q5ZKX9	KDELR2	ER lumen protein retaining receptor 2	9031	Gallus gallus	GO:0016021	integral to membrane
csin031618	6e-49	FB_FBgn0033391	CG8026		7227	Drosophila melanogaster	GO:0022857	transmembrane transporter activity
csin031619	8e-06	FB_FBgn0260964	Vmat	Vesicular monoamine transporter	7227	Drosophila melanogaster	GO:0016021	integral to membrane
csin031623	1e-06	TAIR_locus:2200665	RNS3	RIBONUCLEASE 3	3702	Arabidopsis thaliana	GO:0012505	endomembrane system
csin031626	8e-43	UNIPROTKB_Q4GZT3	PKD2	Polycystin-2	9913	Bos taurus	GO:0016021	integral to membrane
csin031628	4e-18	FB_FBgn0031263	CG2789		7227	Drosophila melanogaster	GO:0016021	integral to membrane
csin031629	5e-39	UNIPROTKB_Q9HBR0	SLC38A10	Putative sodium-coupled neutral amino acid transporter 10	9606	Homo sapiens	GO:0016021	integral to membrane
csin031643	1e-117	UNIPROTKB_Q5F3X1	RCJMB04_5a10	Putative uncharacterized protein	9031	Gallus gallus	GO:0005624	membrane fraction
csin031650	6e-08	ZFIN_ZDB-GENE-030131-9816	zgc:63569	zgc:63569	7955	Danio rerio	GO:0016021	integral to membrane
csin031656	4e-37	MGI_MGI:1351664	Ptdss2	phosphatidylserine synthase 2	10090	Mus musculus	GO:0016020	membrane
csin031661	2e-13	FB_FBgn0031571	CG3921		7227	Drosophila melanogaster	GO:0016020	membrane
csin031667	6e-76	FB_FBgn0032151	nAcRalpha-30D	nicotinic Acetylcholine Receptor alpha 30D	7227	Drosophila melanogaster	GO:0045211	postsynaptic membrane
csin031669	9e-26	UNIPROTKB_Q13905	RAPGEF1	Rap guanine nucleotide exchange factor 1	9606	Homo sapiens	GO:0007169	transmembrane receptor protein tyrosine kinase signaling pathway
csin031674	8e-59	RGD_620114	Rab27b	RAB27B, member RAS oncogene family	10116	Rattus norvegicus	GO:0016020	membrane
csin031676	1e-23	ZFIN_ZDB-GENE-051101-2	slc4a2a	solute carrier family 4, anion exchanger, member 2a	7955	Danio rerio	GO:0008509	anion transmembrane transporter activity
csin031678	1e-111	UNIPROTKB_Q06900	ChALK5	Activin like receptor kinase 5	9031	Gallus gallus	GO:0044459	plasma membrane part
csin031680	1e-121	UNIPROTKB_P15056	BRAF	Serine/threonine-protein kinase B-raf	9606	Homo sapiens	GO:0005886	plasma membrane
csin031686	5e-83	UNIPROTKB_A5D9H3	TMEM34	Transmembrane protein 34	9913	Bos taurus	GO:0016021	integral to membrane
csin031689	2e-54	ZFIN_ZDB-GENE-030131-5884	zgc:77655	zgc:77655	7955	Danio rerio	GO:0016020	membrane
csin031708	2e-24	WB_WBGene00008019	C38H2.2		6239	Caenorhabditis elegans	GO:0016020	membrane
csin031712	1e-129	FB_FBgn0003256	rl	rolled	7227	Drosophila melanogaster	GO:0007169	transmembrane receptor protein tyrosine kinase signaling pathway
csin031715	2e-57	RGD_1306829	Tmem63a	transmembrane protein 63a	10116	Rattus norvegicus	GO:0000166	nucleotide binding
csin031733	0	UNIPROTKB_Q9Y2A7	NCKAP1	Nck-associated protein 1	9606	Homo sapiens	GO:0005886	plasma membrane
csin031734	1e-101	UNIPROTKB_O76031	CLPX	ATP-dependent Clp protease ATP-binding subunit clpX-like, mitochondrial	9606	Homo sapiens	GO:0005743	mitochondrial inner membrane
csin031740	2e-91	WB_WBGene00003166	mec-2		6239	Caenorhabditis elegans	GO:0016020	membrane
csin031744	4e-07	UNIPROTKB_Q12923	PTPN13	Tyrosine-protein phosphatase non-receptor type 13	9606	Homo sapiens	GO:0005886	plasma membrane
csin031745	1e-110	MGI_MGI:1098270	Jag2	jagged 2	10090	Mus musculus	GO:0016020	membrane
csin031758	1e-107	ZFIN_ZDB-GENE-070705-482	man1b1	mannosidase, alpha, class 1B, member 1	7955	Danio rerio	GO:0016020	membrane
csin031760	2e-39	WB_WBGene00001795	gtl-1		6239	Caenorhabditis elegans	GO:0016020	membrane
csin031762	1e-39	RGD_708504	Arid1b	AT rich interactive domain 1B (Swi1 like)	10116	Rattus norvegicus	GO:0043231	intracellular membrane-bounded organelle
csin031764	2e-22	UNIPROTKB_B3MG58	Tret1	Facilitated trehalose transporter Tret1	7217	Drosophila ananassae	GO:0015574	trehalose transmembrane transporter activity
csin031765	9e-18	WB_WBGene00013737	tpst-1		6239	Caenorhabditis elegans	GO:0016021	integral to membrane
csin031769	1e-54	UNIPROTKB_Q5ZLD7	VPS53	Vacuolar protein sorting-associated protein 53 homolog	9031	Gallus gallus	GO:0010008	endosome membrane
csin031770	1e-130	FB_FBgn0004603	Src42A	Src oncogene at 42A	7227	Drosophila melanogaster	GO:0004715	non-membrane spanning protein tyrosine kinase activity
csin031772	3e-34	ZFIN_ZDB-GENE-030429-14	slc4a2b	solute carrier family 4, anion exchanger, member 2b	7955	Danio rerio	GO:0016020	membrane
csin031776	2e-56	FB_FBgn0085478	CG34449		7227	Drosophila melanogaster	GO:0016020	membrane
csin031783	3e-23	UNIPROTKB_Q92797	SYMPK	Symplekin	9606	Homo sapiens	GO:0005886	plasma membrane
csin031796	2e-32	UNIPROTKB_Q13507	TRPC3	Short transient receptor potential channel 3	9606	Homo sapiens	GO:0005887	integral to plasma membrane
csin031800	2e-23	RGD_1563691	Mapk8ip3	mitogen-activated protein kinase 8 interacting protein 3	10116	Rattus norvegicus	GO:0005886	plasma membrane
csin031804	3e-39	RGD_1308003	Farp2	FERM, RhoGEF and pleckstrin domain protein 2	10116	Rattus norvegicus	GO:0019898	extrinsic to membrane
csin031808	6e-25	ZFIN_ZDB-GENE-050809-1	slc8a1a	solute carrier family 8 (sodium/calcium exchanger), member 1a	7955	Danio rerio	GO:0016020	membrane
csin031813	6e-16	UNIPROTKB_O00142	TK2	Thymidine kinase 2, mitochondrial	9606	Homo sapiens	GO:0005743	mitochondrial inner membrane
csin031818	1e-119	WB_WBGene00006324	sup-17		6239	Caenorhabditis elegans	GO:0016021	integral to membrane
csin031824	1e-58	MGI_MGI:1924093	Dtl	denticleless homolog (Drosophila)	10090	Mus musculus	GO:0016020	membrane
csin031828	1e-121	UNIPROTKB_Q7Q555	AGAP006629	AGAP006629-PA	7165	Anopheles gambiae	GO:0005886	plasma membrane
csin031831	4e-95	UNIPROTKB_A0M8U1	ST7	Suppressor of tumorigenicity 7 protein homolog	9031	Gallus gallus	GO:0016021	integral to membrane
csin031839	2e-14	WB_WBGene00001623	glt-5		6239	Caenorhabditis elegans	GO:0016020	membrane
csin031849	1e-49	FB_FBgn0260743	CG18347		7227	Drosophila melanogaster	GO:0022857	transmembrane transporter activity
csin031850	3e-44	UNIPROTKB_P98157	LRP1	Low-density lipoprotein receptor-related protein 1	9031	Gallus gallus	GO:0016021	integral to membrane
csin031851	2e-36	UNIPROTKB_Q9Y5G0	PCDHGB5	Protocadherin gamma-B5	9606	Homo sapiens	GO:0016021	integral to membrane
csin031875	2e-08	UNIPROTKB_A6H734	PLXDC1	PLXDC1 protein	9913	Bos taurus	GO:0016020	membrane
csin031879	8e-25	ZFIN_ZDB-GENE-041001-161	stxbp5a	syntaxin binding protein 5a (tomosyn)	7955	Danio rerio	GO:0016021	integral to membrane
csin031882	0	FB_FBgn0005671	Vha55	Vacuolar H[+]-ATPase 55kD B subunit	7227	Drosophila melanogaster	GO:0005886	plasma membrane
csin031889	2e-09	UNIPROTKB_Q4PLA5	ERBB4	Ovarian receptor tyrosine kinase erbB4 precusor	9031	Gallus gallus	GO:0007169	transmembrane receptor protein tyrosine kinase signaling pathway
csin031892	1e-09	ZFIN_ZDB-GENE-030131-294	maea	macrophage erythroblast attacher	7955	Danio rerio	GO:0005886	plasma membrane
csin031900	2e-49	UNIPROTKB_Q0VCR6	TMEM68	Transmembrane protein 68	9913	Bos taurus	GO:0016021	integral to membrane
csin031908	3e-36	ZFIN_ZDB-GENE-080204-81	tlcd2	TLC domain containing 2	7955	Danio rerio	GO:0016021	integral to membrane
csin031909	3e-52	FB_FBgn0027535	botv	brother of tout-velu	7227	Drosophila melanogaster	GO:0016021	integral to membrane
csin031912	1e-73	UNIPROTKB_Q5F431	RCJMB04_3k20	Transporter	9031	Gallus gallus	GO:0016020	membrane
csin031921	1e-17	ZFIN_ZDB-GENE-100629-1	pigu	phosphatidylinositol glycan anchor biosynthesis, class U	7955	Danio rerio	GO:0005789	endoplasmic reticulum membrane
csin031935	9e-64	WB_WBGene00008774	F13H10.3		6239	Caenorhabditis elegans	GO:0016021	integral to membrane
csin031939	3e-35	UNIPROTKB_Q2KI69	KCNIP4	Kv channel-interacting protein 4	9913	Bos taurus	GO:0005886	plasma membrane
csin031942	1e-44	ZFIN_ZDB-GENE-991110-20	slc39a7	solute carrier family 39 (zinc transporter), member 7	7955	Danio rerio	GO:0046873	metal ion transmembrane transporter activity
csin031944	1e-129	UNIPROTKB_P70608	Slc7a1	Cationic amino acid transporter-1	10116	Rattus norvegicus	GO:0016021	integral to membrane
csin031945	7e-14	ZFIN_ZDB-GENE-030131-180	cd63	Cd63 antigen	7955	Danio rerio	GO:0016021	integral to membrane
csin031949	4e-72	UNIPROTKB_Q9NR09	BIRC6	Baculoviral IAP repeat-containing protein 6	9606	Homo sapiens	GO:0005624	membrane fraction
csin031950	2e-48	ZFIN_ZDB-GENE-050913-138	zgc:113383	zgc:113383	7955	Danio rerio	GO:0016020	membrane
csin031951	2e-59	UNIPROTKB_Q8AWB6	SLC35B1	Solute carrier family 35 member B1	9031	Gallus gallus	GO:0016021	integral to membrane
csin031972	1e-144	ZFIN_ZDB-GENE-030131-7778	otof	otoferlin	7955	Danio rerio	GO:0016021	integral to membrane
csin031973	2e-22	RGD_620646	Otof	otoferlin	10116	Rattus norvegicus	GO:0005789	endoplasmic reticulum membrane
csin031977	2e-11	UNIPROTKB_Q14457	BECN1	Beclin-1	9606	Homo sapiens	GO:0016023	cytoplasmic membrane-bounded vesicle
csin031983	5e-55	FB_FBgn0028541	TM9SF4		7227	Drosophila melanogaster	GO:0016021	integral to membrane
csin031988	2e-47	UNIPROTKB_Q9HC56	PCDH9	Protocadherin-9	9606	Homo sapiens	GO:0016021	integral to membrane
csin031989	4e-25	UNIPROTKB_Q3SZ48	TMEM55A	Transmembrane protein 55A	9913	Bos taurus	GO:0016020	membrane
csin032018	3e-12	UNIPROTKB_A7MBJ4	PTPRF	Receptor-type tyrosine-protein phosphatase F	9913	Bos taurus	GO:0016021	integral to membrane
csin032039	1e-25	UNIPROTKB_Q5F3X2	RCJMB04_4p22	Putative uncharacterized protein	9031	Gallus gallus	GO:0016020	membrane
csin032059	3e-30	WB_WBGene00019221	H20J04.6		6239	Caenorhabditis elegans	GO:0016021	integral to membrane
csin032063	3e-44	RGD_1312003	Alg14	asparagine-linked glycosylation 14 homolog (S. cerevisiae)	10116	Rattus norvegicus	GO:0005789	endoplasmic reticulum membrane
csin032064	6e-13	UNIPROTKB_Q59EK9	RUNDC3A	RUN domain-containing protein 3A	9606	Homo sapiens	GO:0009898	internal side of plasma membrane
csin032066	4e-07	MGI_MGI:1918867	9130011E15Rik	RIKEN cDNA 9130011E15 gene	10090	Mus musculus	GO:0016021	integral to membrane
csin032067	3e-13	DICTYBASE_DDB_G0286557	pten	protein tyrosine phosphatase, 3-phosphatidylinositol 3-phosphatase	44689	Dictyostelium discoideum	GO:0005886	plasma membrane
csin032071	2e-36	UNIPROTKB_Q92538	GBF1	Golgi-specific brefeldin A-resistance guanine nucleotide exchange factor 1	9606	Homo sapiens	GO:0000139	Golgi membrane
csin032081	1e-33	FB_FBgn0016078	wun	wunen	7227	Drosophila melanogaster	GO:0005886	plasma membrane
csin032086	3e-71	WB_WBGene00002248	lam-3		6239	Caenorhabditis elegans	GO:0005604	basement membrane
csin032097	3e-48	UNIPROTKB_Q5BJH7	YIF1B	Protein YIF1B	9606	Homo sapiens	GO:0016021	integral to membrane
csin032106	3e-06	UNIPROTKB_Q4PLA4	ERBB4	Ovarian receptor tyrosine kinase erbB4 precusor	9031	Gallus gallus	GO:0016021	integral to membrane
csin032109	1e-111	FB_FBgn0003502	Btk29A	Btk family kinase at 29A	7227	Drosophila melanogaster	GO:0005886	plasma membrane
csin032111	1e-106	ZFIN_ZDB-GENE-040625-79	zgc:86898	zgc:86898	7955	Danio rerio	GO:0055085	transmembrane transport
csin032127	4e-32	UNIPROTKB_P32749	BCHE	Cholinesterase	9913	Bos taurus	GO:0016020	membrane
csin032130	7e-13	ZFIN_ZDB-GENE-040426-1331	ergic2	ERGIC and golgi 2	7955	Danio rerio	GO:0016021	integral to membrane
csin032133	2e-80	UNIPROTKB_B1H2N3	cbara1	Calcium uptake protein 1, mitochondrial	8364	Xenopus (Silurana) tropicalis	GO:0005743	mitochondrial inner membrane
csin032138	2e-29	FB_FBgn0004647	N	Notch	7227	Drosophila melanogaster	GO:0005886	plasma membrane
csin032145	1e-174	FB_FBgn0001991	Ca-alpha1D	Ca[2+]-channel protein alpha[[1]] subunit D	7227	Drosophila melanogaster	GO:0016324	apical plasma membrane
csin032146	2e-23	WB_WBGene00011441	T04F8.2		6239	Caenorhabditis elegans	GO:0016021	integral to membrane
csin032152	2e-44	UNIPROTKB_Q9XSC3	WDR44	WD repeat-containing protein 44	9913	Bos taurus	GO:0016020	membrane
csin032153	3e-24	UNIPROTKB_Q6KCM7	SLC25A25	Calcium-binding mitochondrial carrier protein SCaMC-2	9606	Homo sapiens	GO:0016020	membrane
csin032164	0	FB_FBgn0013997	Nrx-IV	Neurexin IV	7227	Drosophila melanogaster	GO:0005886	plasma membrane
csin032165	9e-28	ZFIN_ZDB-GENE-050522-396	tmx3	thioredoxin-related transmembrane protein 3	7955	Danio rerio	GO:0045454	cell redox homeostasis
csin032167	4e-14	UNIPROTKB_P56730	PRSS12	Neurotrypsin	9606	Homo sapiens	GO:0016020	membrane
csin032168	3e-19	RGD_620761	Notch3	Notch homolog 3 (Drosophila)	10116	Rattus norvegicus	GO:0005886	plasma membrane
csin032175	0	MGI_MGI:1354757	Atp9b	ATPase, class II, type 9B	10090	Mus musculus	GO:0016021	integral to membrane
csin032179	0	FB_FBgn0000667	Actn	alpha actinin	7227	Drosophila melanogaster	GO:0007016	cytoskeletal anchoring at plasma membrane
csin032184	2e-98	UNIPROTKB_Q6PML9	SLC30A9	Zinc transporter 9	9606	Homo sapiens	GO:0055085	transmembrane transport
csin032187	9e-85	ZFIN_ZDB-GENE-050522-334	alg3	asparagine-linked glycosylation 3 homolog (S. cerevisiae, alpha-1,3-mannosyltransferase)	7955	Danio rerio	GO:0016021	integral to membrane
csin032193	6e-47	RGD_1586025	Magi1	membrane associated guanylate kinase, WW and PDZ domain containing 1	10116	Rattus norvegicus	GO:0000166	nucleotide binding
csin032202	1e-117	MGI_MGI:2442773	2011-03-06	membrane-associated ring finger (C3HC4) 6	10090	Mus musculus	GO:0046872	metal ion binding
csin032206	1e-54	UNIPROTKB_Q7T1E2	B3GAT3	Gactosylgalactosylxylosylprotein 3-beta-glucuronosyltransferase	9031	Gallus gallus	GO:0016020	membrane
csin032221	6e-26	FB_FBgn0026378	Rep	Rab escort protein	7227	Drosophila melanogaster	GO:0016020	membrane
csin032224	8e-58	UNIPROTKB_Q5EB62	Slc25a46	Solute carrier family 25 member 46	10116	Rattus norvegicus	GO:0055085	transmembrane transport
csin032234	3e-41	ZFIN_ZDB-GENE-040426-1097	tmem57a	transmembrane protein 57a	7955	Danio rerio	GO:0016021	integral to membrane
csin032253	1e-161	FB_FBgn0004624	CaMKII	Calcium/calmodulin-dependent protein kinase II	7227	Drosophila melanogaster	GO:0045211	postsynaptic membrane
csin032256	1e-113	FB_FBgn0000017	Abl	Abl tyrosine kinase	7227	Drosophila melanogaster	GO:0019897	extrinsic to plasma membrane
csin032259	1e-05	FB_FBgn0016794	dos	daughter of sevenless	7227	Drosophila melanogaster	GO:0005886	plasma membrane
csin032260	2e-10	UNIPROTKB_A5D9D6	RHBDD1	Rhomboid domain containing 1	9913	Bos taurus	GO:0016021	integral to membrane
csin032262	9e-15	RGD_735214	Gyltl1b	glycosyltransferase-like 1B	10116	Rattus norvegicus	GO:0000139	Golgi membrane
csin032264	9e-14	RGD_1564703	Fer1l6	fer-1-like 6 (C. elegans)	10116	Rattus norvegicus	GO:0016021	integral to membrane
csin032272	1e-160	RGD_621112	Kcnh7	potassium voltage-gated channel, subfamily H (eag-related), member 7	10116	Rattus norvegicus	GO:0016020	membrane
csin032273	1e-143	WB_WBGene00000022	abt-4		6239	Caenorhabditis elegans	GO:0016021	integral to membrane
csin032277	4e-11	ZFIN_ZDB-GENE-040718-48	nus1	nuclear undecaprenyl pyrophosphate synthase 1 homolog (S. cerevisiae)	7955	Danio rerio	GO:0016020	membrane
csin032287	4e-78	UNIPROTKB_Q8ND76	CCNY	Cyclin-Y	9606	Homo sapiens	GO:0005886	plasma membrane
csin032288	4e-39	UNIPROTKB_O43491	EPB41L2	Band 4.1-like protein 2	9606	Homo sapiens	GO:0005886	plasma membrane
csin032290	4e-18	WB_WBGene00008019	C38H2.2		6239	Caenorhabditis elegans	GO:0016020	membrane
csin032295	0	UNIPROTKB_A9CB59	FLNA	Filamin A, alpha (Predicted)	9555	Papio anubis	GO:0005886	plasma membrane
csin032297	1e-53	UNIPROTKB_Q2TLZ3	TMEM57	Macoilin	9913	Bos taurus	GO:0016020	membrane
csin032299	1e-14	FB_FBgn0067864	Patj	Patj	7227	Drosophila melanogaster	GO:0016324	apical plasma membrane
csin032313	5e-89	UNIPROTKB_Q8NHX9	TPCN2	Two pore calcium channel protein 2	9606	Homo sapiens	GO:0016020	membrane
csin032326	3e-43	WB_WBGene00013001	Y48E1B.2		6239	Caenorhabditis elegans	GO:0016021	integral to membrane
csin032331	8e-62	ZFIN_ZDB-GENE-011128-4	jag1b	jagged 1b	7955	Danio rerio	GO:0016020	membrane
csin032343	0	UNIPROTKB_P07942	LAMB1	Laminin subunit beta-1	9606	Homo sapiens	GO:0005604	basement membrane
csin032348	8e-10	UNIPROTKB_A7MAZ2	STX12	STX12 protein	9913	Bos taurus	GO:0016020	membrane
csin032354	7e-32	UNIPROTKB_P50607	TUB	Tubby protein homolog	9606	Homo sapiens	GO:0005886	plasma membrane
csin032359	3e-08	ZFIN_ZDB-GENE-061103-595	zgc:153507	zgc:153507	7955	Danio rerio	GO:0000139	Golgi membrane
csin032364	1e-107	UNIPROTKB_Q14643	ITPR1	Inositol 1,4,5-trisphosphate receptor type 1	9606	Homo sapiens	GO:0015085	calcium ion transmembrane transporter activity
csin032370	4e-67	RGD_1562382	Slc47a2	solute carrier family 47, member 2	10116	Rattus norvegicus	GO:0015238	drug transmembrane transporter activity
csin032375	8e-32	UNIPROTKB_Q6T5D9	Gcnt2	Glucosaminyl (N-acetyl) transferase 2, I-branching enzyme	10116	Rattus norvegicus	GO:0016020	membrane
csin032377	1e-70	ZFIN_ZDB-GENE-050417-63	zgc:112408	zgc:112408	7955	Danio rerio	GO:0016020	membrane
csin032378	2e-39	FB_FBgn0028516	ZnT35C		7227	Drosophila melanogaster	GO:0005385	zinc ion transmembrane transporter activity
csin032387	1e-15	TAIR_locus:2032667	BGAL17	beta-galactosidase 17	3702	Arabidopsis thaliana	GO:0012505	endomembrane system
csin032392	1e-101	ZFIN_ZDB-GENE-040426-1523	abcc2	ATP-binding cassette, sub-family C (CFTR/MRP), member 2	7955	Danio rerio	GO:0042626	ATPase activity, coupled to transmembrane movement of substances
csin032396	3e-81	RGD_1303096	Fut8	fucosyltransferase 8 (alpha (1,6) fucosyltransferase)	10116	Rattus norvegicus	GO:0016020	membrane
csin032398	0	UNIPROTKB_Q8HZQ7	Q8HZQ7	Multidrug resistance p-glycoprotein	9544	Macaca mulatta	GO:0000139	Golgi membrane
csin032403	3e-15	FB_FBgn0039066	EloA	Elongin A	7227	Drosophila melanogaster	GO:0016021	integral to membrane
csin032404	6e-45	FB_FBgn0013984	InR	Insulin-like receptor	7227	Drosophila melanogaster	GO:0005886	plasma membrane
csin032405	3e-32	UNIPROTKB_P14616	INSRR	Insulin receptor-related protein	9606	Homo sapiens	GO:0004714	transmembrane receptor protein tyrosine kinase activity
csin032412	4e-06	ZFIN_ZDB-GENE-030131-9793	pigq	phosphatidylinositol glycan, class Q	7955	Danio rerio	GO:0016021	integral to membrane
csin032417	3e-39	WB_WBGene00002123	inx-1		6239	Caenorhabditis elegans	GO:0016021	integral to membrane
csin032418	1e-152	UNIPROTKB_P11413	G6PD	Glucose-6-phosphate 1-dehydrogenase	9606	Homo sapiens	GO:0043231	intracellular membrane-bounded organelle
csin032420	2e-23	ZFIN_ZDB-GENE-030925-47	pard3	par-3 partitioning defective 3 homolog (C. elegans)	7955	Danio rerio	GO:0016324	apical plasma membrane
csin032423	2e-12	RGD_1307205	Pigp	phosphatidylinositol glycan anchor biosynthesis, class P	10116	Rattus norvegicus	GO:0016254	preassembly of GPI anchor in ER membrane
csin032426	4e-06	WB_WBGene00006690	twk-39		6239	Caenorhabditis elegans	GO:0016021	integral to membrane
csin032428	1e-14	FB_FBgn0035165	CG13887		7227	Drosophila melanogaster	GO:0016021	integral to membrane
csin032442	1e-54	RGD_1306069	Vrk1	vaccinia related kinase 1	10116	Rattus norvegicus	GO:0043231	intracellular membrane-bounded organelle
csin032445	4e-78	UNIPROTKB_Q32LP2	RDX	Radixin	9913	Bos taurus	GO:0019898	extrinsic to membrane
csin032457	5e-34	UNIPROTKB_Q6AXS0	Slc24a6	Sodium/potassium/calcium exchanger 6	10116	Rattus norvegicus	GO:0016021	integral to membrane
csin032470	6e-10	RGD_2771	Gucy2c	guanylate cyclase 2C	10116	Rattus norvegicus	GO:0016020	membrane
csin032504	1e-97	MGI_MGI:102956	Cdk7	cyclin-dependent kinase 7	10090	Mus musculus	GO:0005624	membrane fraction
csin032518	1e-37	RGD_1303151	Adipor1	adiponectin receptor 1	10116	Rattus norvegicus	GO:0005886	plasma membrane
csin032554	2e-93	UNIPROTKB_P42683	LCK	Proto-oncogene tyrosine-protein kinase LCK	9031	Gallus gallus	GO:0004715	non-membrane spanning protein tyrosine kinase activity
csin032574	2e-43	UNIPROTKB_O95206	PCDH8	Protocadherin-8	9606	Homo sapiens	GO:0005887	integral to plasma membrane
csin032595	6e-12	UNIPROTKB_Q08E63	LRSAM1	Leucine rich repeat and sterile alpha motif containing 1	9913	Bos taurus	GO:0044425	membrane part
csin032603	9e-20	FB_FBgn0033844	bbc	bb in a boxcar	7227	Drosophila melanogaster	GO:0016020	membrane
csin032639	1e-10	WB_WBGene00017369	F10G7.5		6239	Caenorhabditis elegans	GO:0016021	integral to membrane
csin032640	3e-14	UNIPROTKB_O43264	ZW10	Centromere/kinetochore protein zw10 homolog	9606	Homo sapiens	GO:0016020	membrane
csin032644	4e-82	FB_FBgn0036566	ClC-c	Chloride channel-c	7227	Drosophila melanogaster	GO:0016020	membrane
csin032654	6e-38	UNIPROTKB_P41823	SYT1	Synaptotagmin-1	6500	Aplysia californica	GO:0030285	integral to synaptic vesicle membrane
csin032661	5e-37	ZFIN_ZDB-GENE-080204-81	tlcd2	TLC domain containing 2	7955	Danio rerio	GO:0016021	integral to membrane
csin032662	1e-36	UNIPROTKB_Q8JG32	MNB	Minibrain protein kinase	9031	Gallus gallus	GO:0004715	non-membrane spanning protein tyrosine kinase activity
csin032663	7e-17	UNIPROTKB_Q4TZW6	Q4TZW6	Type IV collagen alpha 3 chain	9031	Gallus gallus	GO:0032836	glomerular basement membrane development
csin032667	4e-81	UNIPROTKB_P50851	LRBA	Lipopolysaccharide-responsive and beige-like anchor protein	9606	Homo sapiens	GO:0016021	integral to membrane
csin032696	3e-37	UNIPROTKB_Q5ZMI2	RCJMB04_1p19	Putative uncharacterized protein	9031	Gallus gallus	GO:0031305	integral to mitochondrial inner membrane
csin032704	4e-19	UNIPROTKB_Q5R7C5	ERLIN2	Erlin-2	9601	Pongo abelii	GO:0005789	endoplasmic reticulum membrane
csin032708	7e-29	RGD_70993	Flot2	flotillin 2	10116	Rattus norvegicus	GO:0005624	membrane fraction
csin032718	1e-25	WB_WBGene00013353	Y59A8B.21		6239	Caenorhabditis elegans	GO:0055085	transmembrane transport
csin032726	2e-15	WB_WBGene00021936	Y55F3BL.2		6239	Caenorhabditis elegans	GO:0016020	membrane
csin032735	5e-56	UNIPROTKB_Q7Z3F1	GPR155	Integral membrane protein GPR155	9606	Homo sapiens	GO:0016021	integral to membrane
csin032749	2e-54	FB_FBgn0261274	Ero1L	Endoplasmic reticulum oxidoreductin-1-like	7227	Drosophila melanogaster	GO:0005789	endoplasmic reticulum membrane
csin032769	9e-32	FB_FBgn0053513	Nmdar2	NMDA receptor 2	7227	Drosophila melanogaster	GO:0016020	membrane
csin032802	9e-27	FB_FBgn0039240	CG3744		7227	Drosophila melanogaster	GO:0016020	membrane
csin032806	2e-37	UNIPROTKB_Q10567	AP1B1	AP-1 complex subunit beta-1	9606	Homo sapiens	GO:0016044	cellular membrane organization
csin032813	8e-10	ZFIN_ZDB-GENE-030804-11	lbr	lamin B receptor	7955	Danio rerio	GO:0016020	membrane
csin032832	3e-82	MGI_MGI:87860	Abl2	v-abl Abelson murine leukemia viral oncogene homolog 2 (arg, Abelson-related gene)	10090	Mus musculus	GO:0016023	cytoplasmic membrane-bounded vesicle
csin032860	4e-06	UNIPROTKB_Q0VCG7	CETN3	Centrin, EF-hand protein, 3 (CDC31 homolog, yeast)	9913	Bos taurus	GO:0031683	G-protein beta/gamma-subunit binding
csin032863	2e-31	FB_FBgn0033494	KCNQ	KCNQ potassium channel	7227	Drosophila melanogaster	GO:0016021	integral to membrane
csin032871	0	FB_FBgn0259221	CG42321		7227	Drosophila melanogaster	GO:0015662	ATPase activity, coupled to transmembrane movement of ions, phosphorylative mechanism
csin032873	4e-36	RGD_621289	Tore	trispanning orphan	10116	Rattus norvegicus	GO:0016021	integral to membrane
csin032890	3e-07	WB_WBGene00006525	tax-2		6239	Caenorhabditis elegans	GO:0016021	integral to membrane
csin032893	2e-13	UNIPROTKB_Q7Z7M9	GALNT5	Polypeptide N-acetylgalactosaminyltransferase 5	9606	Homo sapiens	GO:0016020	membrane
csin032902	2e-15	UNIPROTKB_Q8WYP5	AHCTF1	Protein ELYS	9606	Homo sapiens	GO:0055085	transmembrane transport
csin032917	1e-142	RGD_1310959	Clptm1	cleft lip and palate associated transmembrane protein 1	10116	Rattus norvegicus	GO:0009897	external side of plasma membrane
csin032918	1e-15	FB_FBgn0028341	l(1)G0232	lethal (1) G0232	7227	Drosophila melanogaster	GO:0004726	non-membrane spanning protein tyrosine phosphatase activity
csin032950	9e-72	UNIPROTKB_P05771	PRKCB	Protein kinase C beta type	9606	Homo sapiens	GO:0005886	plasma membrane
csin032966	3e-65	RGD_2266	Canx	calnexin	10116	Rattus norvegicus	GO:0005789	endoplasmic reticulum membrane
csin032969	4e-24	RGD_1309529	Cisd1	CDGSH iron sulfur domain 1	10116	Rattus norvegicus	GO:0005741	mitochondrial outer membrane
csin032978	2e-20	WB_WBGene00001187	egl-19		6239	Caenorhabditis elegans	GO:0055085	transmembrane transport
csin033007	7e-55	UNIPROTKB_Q9GLC9	NPC1	Niemann-Pick type C1 disease protein	9913	Bos taurus	GO:0016020	membrane
csin033013	3e-33	RGD_1309463	Slc35c1	solute carrier family 35, member C1	10116	Rattus norvegicus	GO:0016020	membrane
csin033019	6e-13	FB_FBgn0031414	eys	eyes shut	7227	Drosophila melanogaster	GO:0005886	plasma membrane
csin033060	9e-17	UNIPROTKB_Q6GM44	2011-03-05	E3 ubiquitin-protein ligase MARCH5	8355	Xenopus laevis	GO:0005741	mitochondrial outer membrane
csin033062	7e-34	FB_FBgn0013343	Syx1A	Syntaxin 1A	7227	Drosophila melanogaster	GO:0005886	plasma membrane
csin033082	3e-25	FB_FBgn0000039	nAcRalpha-96Ab	nicotinic Acetylcholine Receptor alpha 96Ab	7227	Drosophila melanogaster	GO:0005887	integral to plasma membrane
csin033091	1e-24	FB_FBgn0025700	CG5885		7227	Drosophila melanogaster	GO:0016021	integral to membrane
csin033098	2e-22	FB_FBgn0039240	CG3744		7227	Drosophila melanogaster	GO:0016020	membrane
csin033106	7e-26	ZFIN_ZDB-GENE-061005-1	cnga5	cyclic nucleotide gated channel alpha 5	7955	Danio rerio	GO:0055085	transmembrane transport
csin033114	1e-74	RGD_68371	Mtor	mechanistic target of rapamycin (serine/threonine kinase)	10116	Rattus norvegicus	GO:0000139	Golgi membrane
[truncated: 277 more rows]
