# Supplementary material for: The draft genome of the carcinogenic human liver fluke Clonorchis sinensis
Source: Genome Biol. 2011 Oct 24;12(10):R107. doi: 10.1186/gb-2011-12-10-r107 (PMC3333777; doi:10.1186/gb-2011-12-10-r107)
Supplement: Additional file 6 — Key molecules of C. sinenisis. Table S12: glycolysis molecules of C. sinensis. Table S13: protease molecules of C. sinensis. Table S14: kinase molecules of C. sinensis. Table S15: phosphatase molecules of C. sinensis. Table S16: tegument molecules of C. sinensis. Table S17: ES molecules of C. sinensis. Table S18: host binding molecules of C. sinensis. Table S19: sex determination molecules of C. sinensis. Table S20: CCA-related molecules of C. sinensis. [file gb-2011-12-10-r107-S6.ZIP › Additional file 3/Table S17.xls]

## Sheet: excretory-secretory_molecules
Table S17. Excretory-secretory molecules of C. sinensis
gene_id	e_value	subgene_id	subgene_name	subgene_anno	species_id	species_name	go_id	go_des
csin000053	1e-28	FB_FBgn0033570	CG7712		7227	Drosophila melanogaster	GO:0008137	NADH dehydrogenase (ubiquinone) activity
csin000074	5e-61	UNIPROTKB_Q8UWA0	SSMHC	Myosin heavy chain	9031	Gallus gallus	GO:0003779	actin binding
csin000122	2e-20	RGD_1566336	Cep72	centrosomal protein 72kDa	10116	Rattus norvegicus	GO:0033566	gamma-tubulin complex localization
csin000123	1e-135	UNIPROTKB_O15550	KDM6A	Lysine-specific demethylase 6A	9606	Homo sapiens	GO:0016702	oxidoreductase activity, acting on single donors with incorporation of molecular oxygen, incorporation of two atoms of oxygen
csin000128	6e-35	UNIPROTKB_Q9HC77	CENPJ	Centromere protein J	9606	Homo sapiens	GO:0008275	gamma-tubulin small complex
csin000138	1e-07	UNIPROTKB_Q9UPT6	MAPK8IP3	C-Jun-amino-terminal kinase-interacting protein 3	9606	Homo sapiens	GO:0000139	Golgi membrane
csin000182	3e-65	RGD_3250	Pak1	p21 protein (Cdc42/Rac)-activated kinase 1	10116	Rattus norvegicus	GO:0032956	regulation of actin cytoskeleton organization
csin000184	9e-99	ZFIN_ZDB-GENE-991026-5	ldha	lactate dehydrogenase A4	7955	Danio rerio	GO:0016616	oxidoreductase activity, acting on the CH-OH group of donors, NAD or NADP as acceptor
csin000191	6e-80	RGD_1309640	Smarcad1	SWI/SNF-related, matrix-associated actin-dependent regulator of chromatin, subfamily a, containing DEAD/H box 1`	10116	Rattus norvegicus	GO:0000018	regulation of DNA recombination
csin000227	6e-47	FB_FBgn0000046	Act87E	Actin 87E	7227	Drosophila melanogaster	GO:0005884	actin filament
csin000236	2e-14	GENEDB_SPOMBE_SPCC306.09c	cap1	adenylyl cyclase-associated protein Cap1	4896	Schizosaccharomyces pombe	GO:0003779	actin binding
csin000266	2e-49	FB_FBgn0001139	gro	groucho	7227	Drosophila melanogaster	GO:0007015	actin filament organization
csin000298	6e-15	ZFIN_ZDB-GENE-040801-147	me2	malic enzyme 2, NAD(+)-dependent, mitochondrial	7955	Danio rerio	GO:0016616	oxidoreductase activity, acting on the CH-OH group of donors, NAD or NADP as acceptor
csin000323	1e-45	UNIPROTKB_Q9NZC9	SMARCAL1	SWI/SNF-related matrix-associated actin-dependent regulator of chromatin subfamily A-like protein 1	9606	Homo sapiens	GO:0003678	DNA helicase activity
csin000333	1e-111	ZFIN_ZDB-GENE-040724-243	galca	galactosylceramidase a	7955	Danio rerio	GO:0016798	hydrolase activity, acting on glycosyl bonds
csin000354	2e-11	FB_FBgn0004647	N	Notch	7227	Drosophila melanogaster	GO:0007015	actin filament organization
csin000408	2e-83	FB_FBgn0010333	Rac1	Rac1	7227	Drosophila melanogaster	GO:0030036	actin cytoskeleton organization
csin000410	1e-45	RGD_1565341	Tsnaxip1	translin-associated factor X interacting protein 1	10116	Rattus norvegicus	GO:0005515	protein binding
csin000471	5e-21	UNIPROTKB_A6NNW6	ENO4	Enolase-like protein ENO4	9606	Homo sapiens	GO:0003674	molecular_function
csin000528	1e-42	UNIPROTKB_P98196	ATP11A	Probable phospholipid-transporting ATPase IH	9606	Homo sapiens	GO:0016820	hydrolase activity, acting on acid anhydrides, catalyzing transmembrane movement of substances
csin000552	6e-16	UNIPROTKB_A0JNH2	CTNNA3	Catenin (Cadherin-associated protein), alpha 3	9913	Bos taurus	GO:0015629	actin cytoskeleton
csin000601	2e-46	UNIPROTKB_P28289	TMOD1	Tropomodulin-1	9606	Homo sapiens	GO:0003779	actin binding
csin000609	1e-178	UNIPROTKB_Q6IA69	NADSYN1	Glutamine-dependent NAD(+) synthetase	9606	Homo sapiens	GO:0016810	hydrolase activity, acting on carbon-nitrogen (but not peptide) bonds
csin000629	2e-57	UNIPROTKB_P63259	Actg1	Actin, cytoplasmic 2	10116	Rattus norvegicus	GO:0042802	identical protein binding
csin000742	4e-10	UNIPROTKB_A0JNH2	CTNNA3	Catenin (Cadherin-associated protein), alpha 3	9913	Bos taurus	GO:0015629	actin cytoskeleton
csin000753	1e-156	UNIPROTKB_Q3ZC42	ADH5	Alcohol dehydrogenase class-3	9913	Bos taurus	GO:0018467	formaldehyde dehydrogenase activity
csin000769	2e-06	UNIPROTKB_A0JNH2	CTNNA3	Catenin (Cadherin-associated protein), alpha 3	9913	Bos taurus	GO:0015629	actin cytoskeleton
csin000806	4e-19	UNIPROTKB_Q5ZJ22	RCJMB04_21j8	Putative uncharacterized protein	9031	Gallus gallus	GO:0003779	actin binding
csin000816	8e-66	UNIPROTKB_Q9UL03	INTS6	Integrator complex subunit 6	9606	Homo sapiens	GO:0015629	actin cytoskeleton
csin000819	4e-26	FB_FBgn0016700	Rab1	Rab-protein 1	7227	Drosophila melanogaster	GO:0007015	actin filament organization
csin000837	9e-38	UNIPROTKB_Q801X6	PHACTR1	Phosphatase and actin regulator 1	9031	Gallus gallus	GO:0030054	cell junction
csin000863	1e-36	UNIPROTKB_Q9BX63	BRIP1	Fanconi anemia group J protein	9606	Homo sapiens	GO:0016818	hydrolase activity, acting on acid anhydrides, in phosphorus-containing anhydrides
csin000898	9e-72	MGI_MGI:96074	Hexb	hexosaminidase B	10090	Mus musculus	GO:0016798	hydrolase activity, acting on glycosyl bonds
csin000947	2e-38	ZFIN_ZDB-GENE-030131-5588	tuba4l	tubulin, alpha 4 like	7955	Danio rerio	GO:0043234	protein complex
csin001007	1e-149	UNIPROTKB_Q13409	DYNC1I2	Cytoplasmic dynein 1 intermediate chain 2	9606	Homo sapiens	GO:0005869	dynactin complex
csin001095	3e-17	UNIPROTKB_A0JNH2	CTNNA3	Catenin (Cadherin-associated protein), alpha 3	9913	Bos taurus	GO:0015629	actin cytoskeleton
csin001108	1e-131	FB_FBgn0024238	Fim	Fimbrin	7227	Drosophila melanogaster	GO:0003779	actin binding
csin001132	3e-16	RGD_68371	Mtor	mechanistic target of rapamycin (serine/threonine kinase)	10116	Rattus norvegicus	GO:0030838	positive regulation of actin filament polymerization
csin001215	5e-18	RGD_1595708	Prkrip1	Prkr interacting protein 1 (IL11 inducible)	10116	Rattus norvegicus	GO:0003725	double-stranded RNA binding
csin001250	1e-167	FB_FBgn0037146	CG7470		7227	Drosophila melanogaster	GO:0004350	glutamate-5-semialdehyde dehydrogenase activity
csin001253	2e-80	UNIPROTKB_Q9H7F0	ATP13A3	Probable cation-transporting ATPase 13A3	9606	Homo sapiens	GO:0016820	hydrolase activity, acting on acid anhydrides, catalyzing transmembrane movement of substances
csin001254	7e-10	RGD_1306927	Atp13a4	ATPase type 13A4	10116	Rattus norvegicus	GO:0016820	hydrolase activity, acting on acid anhydrides, catalyzing transmembrane movement of substances
csin001261	1e-155	RGD_1562539	Ddx54	DEAD (Asp-Glu-Ala-Asp) box polypeptide 54	10116	Rattus norvegicus	GO:0016818	hydrolase activity, acting on acid anhydrides, in phosphorus-containing anhydrides
csin001353	5e-58	MGI_MGI:1924363	Klhl2	kelch-like 2, Mayven (Drosophila)	10090	Mus musculus	GO:0003779	actin binding
csin001375	3e-81	UNIPROTKB_Q3T0V9	DERA	Putative deoxyribose-phosphate aldolase	9913	Bos taurus	GO:0016829	lyase activity
csin001477	3e-58	UNIPROTKB_Q7T048	Q7T048	Aryl-hydrocarbon receptor-interacting protein	9031	Gallus gallus	GO:0022417	protein maturation by protein folding
csin001479	6e-77	UNIPROTKB_Q9JMB2	Epb4.1l3	Type II brain 4.1 minor isoform	10116	Rattus norvegicus	GO:0003779	actin binding
csin001491	1e-09	ZFIN_ZDB-GENE-030131-5395	st13	suppression of tumorigenicity 13 (colon carcinoma) (Hsp70 interacting protein)	7955	Danio rerio	GO:0005488	binding
csin001496	1e-60	UNIPROTKB_Q5ZLF0	ST13	Hsc70-interacting protein	9031	Gallus gallus	GO:0005737	cytoplasm
csin001530	0	FB_FBgn0014141	cher	cheerio	7227	Drosophila melanogaster	GO:0003779	actin binding
csin001536	5e-30	ZFIN_ZDB-GENE-060407-1	alkbh6	alkB, alkylation repair homolog 6 (E. coli)	7955	Danio rerio	GO:0016702	oxidoreductase activity, acting on single donors with incorporation of molecular oxygen, incorporation of two atoms of oxygen
csin001553	4e-15	UNIPROTKB_A0JNH2	CTNNA3	Catenin (Cadherin-associated protein), alpha 3	9913	Bos taurus	GO:0015629	actin cytoskeleton
csin001595	2e-08	UNIPROTKB_P0C7A1	ENGASE	Cytosolic endo-beta-N-acetylglucosaminidase	9031	Gallus gallus	GO:0016798	hydrolase activity, acting on glycosyl bonds
csin001610	3e-15	RGD_2303	Cd38	CD38 molecule	10116	Rattus norvegicus	GO:0016798	hydrolase activity, acting on glycosyl bonds
csin001614	1e-09	UNIPROTKB_Q8HX97	CRISP2	Cystein-rich secretory protein 2	9796	Equus caballus	GO:0005576	extracellular region
csin001643	5e-26	UNIPROTKB_Q14008	CKAP5	Cytoskeleton-associated protein 5	9606	Homo sapiens	GO:0000930	gamma-tubulin complex
csin001684	1e-06	UNIPROTKB_Q96L34	MARK4	MAP/microtubule affinity-regulating kinase 4	9606	Homo sapiens	GO:0043015	gamma-tubulin binding
csin001693	9e-35	UNIPROTKB_Q3SZE9	TBCC	Tubulin-specific chaperone C	9913	Bos taurus	GO:0005829	cytosol
csin001721	7e-53	ZFIN_ZDB-GENE-040426-1704	cdo1	cysteine dioxygenase, type I	7955	Danio rerio	GO:0016702	oxidoreductase activity, acting on single donors with incorporation of molecular oxygen, incorporation of two atoms of oxygen
csin001827	4e-97	FB_FBgn0004873	hts	hu li tai shao	7227	Drosophila melanogaster	GO:0008302	female germline ring canal formation, actin assembly
csin001828	4e-07	FB_FBgn0032485	CG9426		7227	Drosophila melanogaster	GO:0003779	actin binding
csin001840	3e-10	UNIPROTKB_A0JNH2	CTNNA3	Catenin (Cadherin-associated protein), alpha 3	9913	Bos taurus	GO:0015629	actin cytoskeleton
csin001870	7e-06	UNIPROTKB_Q5U4M5	mzt1	Mitotic-spindle organizing protein 1	8355	Xenopus laevis	GO:0008274	gamma-tubulin ring complex
csin001886	2e-58	ZFIN_ZDB-GENE-070508-1	dpys	dihydropyrimidinase	7955	Danio rerio	GO:0016810	hydrolase activity, acting on carbon-nitrogen (but not peptide) bonds
csin001916	0	ZFIN_ZDB-GENE-040426-836	tubgl	tubulin, gamma-like	7955	Danio rerio	GO:0043234	protein complex
csin001932	1e-116	ZFIN_ZDB-GENE-030616-612	atp6v1c1a	ATPase, H+ transporting, lysosomal, V1 subunit C, isoform 1a	7955	Danio rerio	GO:0016820	hydrolase activity, acting on acid anhydrides, catalyzing transmembrane movement of substances
csin001953	1e-93	UNIPROTKB_Q9Y490	TLN1	Talin-1	9606	Homo sapiens	GO:0015629	actin cytoskeleton
csin002026	5e-16	UNIPROTKB_A0JNH2	CTNNA3	Catenin (Cadherin-associated protein), alpha 3	9913	Bos taurus	GO:0015629	actin cytoskeleton
csin002034	1e-137	UNIPROTKB_Q3ZBY4	ALDOC	Fructose-bisphosphate aldolase	9913	Bos taurus	GO:0005739	mitochondrion
csin002071	2e-43	ZFIN_ZDB-GENE-040426-1314	rtn4ip1	reticulon 4 interacting protein 1	7955	Danio rerio	GO:0016491	oxidoreductase activity
csin002090	3e-80	UNIPROTKB_Q9BTE1	DCTN5	Dynactin subunit 5	9606	Homo sapiens	GO:0005737	cytoplasm
csin002173	1e-122	FB_FBgn0014141	cher	cheerio	7227	Drosophila melanogaster	GO:0003779	actin binding
csin002185	0	UNIPROTKB_Q5ZMQ1	RCJMB04_1h14	Putative uncharacterized protein	9031	Gallus gallus	GO:0016818	hydrolase activity, acting on acid anhydrides, in phosphorus-containing anhydrides
csin002198	3e-13	UNIPROTKB_Q96KR7	PHACTR3	Phosphatase and actin regulator 3	9606	Homo sapiens	GO:0004864	phosphoprotein phosphatase inhibitor activity
csin002422	1e-12	RGD_631439	Psip1	PC4 and SFRS1 interacting protein 1	10116	Rattus norvegicus	GO:0003677	DNA binding
csin002428	1e-50	ZFIN_ZDB-GENE-041010-221	arfip2a	ADP-ribosylation factor interacting protein 2a	7955	Danio rerio	GO:0005575	cellular_component
csin002455	1e-17	ZFIN_ZDB-GENE-011022-1	ugdh	UDP-glucose dehydrogenase	7955	Danio rerio	GO:0016616	oxidoreductase activity, acting on the CH-OH group of donors, NAD or NADP as acceptor
csin002626	0	ZFIN_ZDB-GENE-080409-2	atp2b3b	ATPase, Ca++ transporting, plasma membrane 3b	7955	Danio rerio	GO:0016820	hydrolase activity, acting on acid anhydrides, catalyzing transmembrane movement of substances
csin002640	1e-104	ZFIN_ZDB-GENE-060616-182	ttll3	tubulin tyrosine ligase-like family, member 3	7955	Danio rerio	GO:0070738	tubulin-glycine ligase activity
csin002661	2e-12	FB_FBgn0025839	CG3621		7227	Drosophila melanogaster	GO:0008137	NADH dehydrogenase (ubiquinone) activity
csin002736	1e-16	ZFIN_ZDB-GENE-070720-14	ppfia4	protein tyrosine phosphatase, receptor type, f polypeptide (PTPRF), interacting protein (liprin), alpha 4	7955	Danio rerio	GO:0005575	cellular_component
csin002764	0	RGD_1565719	Tuba3a	tubulin, alpha 3A	10116	Rattus norvegicus	GO:0000166	nucleotide binding
csin002770	2e-56	UNIPROTKB_A6QQC3	DCTD	DCTD protein	9913	Bos taurus	GO:0016810	hydrolase activity, acting on carbon-nitrogen (but not peptide) bonds
csin002778	8e-11	UNIPROTKB_O95169	NDUFB8	NADH dehydrogenase [ubiquinone] 1 beta subcomplex subunit 8, mitochondrial	9606	Homo sapiens	GO:0006120	mitochondrial electron transport, NADH to ubiquinone
csin002798	1e-102	UNIPROTKB_P08070	P08070	Tubulin alpha-2 chain	9031	Gallus gallus	GO:0007018	microtubule-based movement
csin002833	9e-16	FB_FBgn0020503	CLIP-190	Cytoplasmic linker protein 190	7227	Drosophila melanogaster	GO:0003779	actin binding
csin002862	7e-20	ZFIN_ZDB-GENE-990415-258	sod1	superoxide dismutase 1, soluble	7955	Danio rerio	GO:0004784	superoxide dismutase activity
csin002909	1e-82	UNIPROTKB_Q9Y2G3	ATP11B	Probable phospholipid-transporting ATPase IF	9606	Homo sapiens	GO:0016820	hydrolase activity, acting on acid anhydrides, catalyzing transmembrane movement of substances
csin002989	3e-09	UNIPROTKB_A0JNH2	CTNNA3	Catenin (Cadherin-associated protein), alpha 3	9913	Bos taurus	GO:0015629	actin cytoskeleton
csin003018	3e-31	RGD_1564463	RGD1564463	similar to Mdes protein	10116	Rattus norvegicus	GO:0016705	oxidoreductase activity, acting on paired donors, with incorporation or reduction of molecular oxygen
csin003046	1e-149	ZFIN_ZDB-GENE-031118-150	tubgcp2	tubulin, gamma complex associated protein 2	7955	Danio rerio	GO:0005815	microtubule organizing center
csin003063	1e-12	UNIPROTKB_Q5ZJG7	RCJMB04_18f9	Putative uncharacterized protein	9031	Gallus gallus	GO:0016811	hydrolase activity, acting on carbon-nitrogen (but not peptide) bonds, in linear amides
csin003158	8e-07	UNIPROTKB_Q2KI07	ARL8B	ADP-ribosylation factor-like protein 8B	9913	Bos taurus	GO:0043014	alpha-tubulin binding
csin003363	4e-20	UNIPROTKB_Q8NEU8	APPL2	DCC-interacting protein 13-beta	9606	Homo sapiens	GO:0005768	endosome
csin003370	2e-56	FB_FBgn0025865	Cortactin	Cortactin	7227	Drosophila melanogaster	GO:0007010	cytoskeleton organization
csin003405	9e-18	RGD_620403	Ccs	copper chaperone for superoxide dismutase	10116	Rattus norvegicus	GO:0004784	superoxide dismutase activity
csin003449	8e-61	UNIPROTKB_Q05084	ICA1	Islet cell autoantigen 1	9606	Homo sapiens	GO:0030667	secretory granule membrane
csin003507	1e-46	UNIPROTKB_Q9H270	VPS11	Vacuolar protein sorting-associated protein 11 homolog	9606	Homo sapiens	GO:0005884	actin filament
csin003513	1e-17	RGD_70499	Birc5	baculoviral IAP repeat-containing 5	10116	Rattus norvegicus	GO:0015631	tubulin binding
csin003528	2e-25	UNIPROTKB_Q96RT7	TUBGCP6	Gamma-tubulin complex component 6	9606	Homo sapiens	GO:0005815	microtubule organizing center
csin003596	1e-38	RGD_1311135	Aasdh	aminoadipate-semialdehyde dehydrogenase	10116	Rattus norvegicus	GO:0000036	acyl carrier activity
csin003620	4e-45	UNIPROTKB_Q6Q138	GARS	Glycyl-tran synthetase	9913	Bos taurus	GO:0030141	stored secretory granule
csin003624	1e-14	MGI_MGI:1931834	Nckipsd	NCK interacting protein with SH3 domain	10090	Mus musculus	GO:0005634	nucleus
csin003723	5e-61	RGD_1305364	Crocc	ciliary rootlet coiled-coil, rootletin	10116	Rattus norvegicus	GO:0015629	actin cytoskeleton
csin003733	0	ZFIN_ZDB-GENE-021030-4	cad	carbamoyl-phosphate synthetase 2, aspartate transcarbamylase, and dihydroorotase	7955	Danio rerio	GO:0016810	hydrolase activity, acting on carbon-nitrogen (but not peptide) bonds
csin003740	1e-14	UNIPROTKB_Q9H147	DNTTIP1	Deoxynucleotidyltransferase terminal-interacting protein 1	9606	Homo sapiens	GO:0005634	nucleus
csin003760	3e-11	UNIPROTKB_Q04205	TNS	Tensin	9031	Gallus gallus	GO:0003779	actin binding
csin003761	1e-105	UNIPROTKB_Q7LBC6	KDM3B	Lysine-specific demethylase 3B	9606	Homo sapiens	GO:0016702	oxidoreductase activity, acting on single donors with incorporation of molecular oxygen, incorporation of two atoms of oxygen
csin003797	1e-149	FB_FBgn0033109	coro	coro	7227	Drosophila melanogaster	GO:0003779	actin binding
csin003807	1e-08	UNIPROTKB_B0WXP3	CpipJ_CPIJ012054	LIM domain-binding protein	7176	Culex quinquefasciatus	GO:0015629	actin cytoskeleton
csin003812	1e-27	SGD_S000005853	MYO2	One of two type V myosin motors (along with MYO4) involved in actin-based transport of cargos	4932	Saccharomyces cerevisiae	GO:0005934	cellular bud tip
csin003849	2e-52	FB_FBgn0024238	Fim	Fimbrin	7227	Drosophila melanogaster	GO:0003779	actin binding
csin003850	0	FB_FBgn0250788	beta-Spec	beta Spectrin	7227	Drosophila melanogaster	GO:0051015	actin filament binding
csin003859	7e-25	RGD_1310010	Ppfibp1	PTPRF interacting protein, binding protein 1 (liprin beta 1)	10116	Rattus norvegicus	GO:0005515	protein binding
csin003878	1e-132	ZFIN_ZDB-GENE-031002-48	tln1	talin 1	7955	Danio rerio	GO:0003779	actin binding
csin003879	3e-16	FB_FBgn0260442	rhea	rhea	7227	Drosophila melanogaster	GO:0003779	actin binding
csin003880	2e-32	ZFIN_ZDB-GENE-040625-73	tubd1	tubulin, delta 1	7955	Danio rerio	GO:0043234	protein complex
csin003883	1e-135	RGD_1565416	Tln2	talin 2	10116	Rattus norvegicus	GO:0003779	actin binding
csin003903	1e-89	ZFIN_ZDB-GENE-030131-5259	sec23ip	SEC23 interacting protein	7955	Danio rerio	GO:0046872	metal ion binding
csin003943	2e-06	UNIPROTKB_A0JNH2	CTNNA3	Catenin (Cadherin-associated protein), alpha 3	9913	Bos taurus	GO:0015629	actin cytoskeleton
csin003949	3e-10	UNIPROTKB_A0JNH2	CTNNA3	Catenin (Cadherin-associated protein), alpha 3	9913	Bos taurus	GO:0015629	actin cytoskeleton
csin003969	2e-85	ZFIN_ZDB-GENE-031201-4	pkm2a	pyruvate kinase, muscle, a	7955	Danio rerio	GO:0004743	pyruvate kinase activity
csin003994	5e-15	ZFIN_ZDB-GENE-041114-191	zgc:92172	zgc:92172	7955	Danio rerio	GO:0016818	hydrolase activity, acting on acid anhydrides, in phosphorus-containing anhydrides
csin004005	1e-104	UNIPROTKB_O43491	EPB41L2	Band 4.1-like protein 2	9606	Homo sapiens	GO:0003779	actin binding
csin004051	2e-38	ZFIN_ZDB-GENE-040426-1279	dctn2	dynactin 2 (p50)	7955	Danio rerio	GO:0005869	dynactin complex
csin004111	1e-171	RGD_71024	Actr3	ARP3 actin-related protein 3 homolog (yeast)	10116	Rattus norvegicus	GO:0000139	Golgi membrane
csin004116	1e-18	UNIPROTKB_O43818	RRP9	U3 small nucleolar RNA-interacting protein 2	9606	Homo sapiens	GO:0005732	small nucleolar ribonucleoprotein complex
csin004118	8e-24	ZFIN_ZDB-GENE-061013-747	ttll11	tubulin tyrosine ligase-like family, member 11	7955	Danio rerio	GO:0006464	protein modification process
csin004136	5e-35	FB_FBgn0024491	Bin1	Bicoid interacting protein 1	7227	Drosophila melanogaster	GO:0000122	negative regulation of transcription from RNA polymerase II promoter
csin004137	4e-91	ZFIN_ZDB-GENE-021219-2	atp6v1h	ATPase, H+ transporting, lysosomal, V1 subunit H	7955	Danio rerio	GO:0016820	hydrolase activity, acting on acid anhydrides, catalyzing transmembrane movement of substances
csin004188	8e-68	ZFIN_ZDB-GENE-060825-45	atp7a	ATPase, Cu++ transporting, alpha polypeptide	7955	Danio rerio	GO:0016820	hydrolase activity, acting on acid anhydrides, catalyzing transmembrane movement of substances
csin004250	2e-24	FB_FBgn0260463	unc-115	unc-115	7227	Drosophila melanogaster	GO:0003779	actin binding
csin004254	1e-11	FB_FBgn0260463	unc-115	unc-115	7227	Drosophila melanogaster	GO:0003779	actin binding
csin004304	6e-06	MGI_MGI:104627	Dst	dystonin	10090	Mus musculus	GO:0003779	actin binding
csin004321	2e-40	UNIPROTKB_Q0VFE3	pgap3	Post-GPI attachment to proteins factor 3	8364	Xenopus (Silurana) tropicalis	GO:0016788	hydrolase activity, acting on ester bonds
csin004370	1e-32	UNIPROTKB_D3ZWZ0	rCG_35491	Uncharacterized protein	10116	Rattus norvegicus	GO:0016788	hydrolase activity, acting on ester bonds
csin004376	8e-17	UNIPROTKB_Q9DEH3	Q9DEH3	Diaphanous homologue	9031	Gallus gallus	GO:0003779	actin binding
csin004409	3e-48	UNIPROTKB_Q9Y4P8	WIPI2	WD repeat domain phosphoinositide-interacting protein 2	9606	Homo sapiens	GO:0043234	protein complex
csin004448	1e-100	UNIPROTKB_A6QQT4	ALDH3A2	ALDH3A2 protein	9913	Bos taurus	GO:0004030	aldehyde dehydrogenase [NAD(P)+] activity
csin004467	9e-15	UNIPROTKB_A0JNH2	CTNNA3	Catenin (Cadherin-associated protein), alpha 3	9913	Bos taurus	GO:0015629	actin cytoskeleton
csin004492	7e-42	UNIPROTKB_A6H720	NCK2	NCK2 protein	9913	Bos taurus	GO:0030838	positive regulation of actin filament polymerization
csin004545	1e-117	ZFIN_ZDB-GENE-011212-1	fads2	fatty acid desaturase 2	7955	Danio rerio	GO:0016717	oxidoreductase activity, acting on paired donors, with oxidation of a pair of donors resulting in the reduction of molecular oxygen to two molecules of water
csin004557	3e-55	FB_FBgn0260003	Dys	Dystrophin	7227	Drosophila melanogaster	GO:0003779	actin binding
csin004558	6e-33	UNIPROTKB_P46939	UTRN	Utrophin	9606	Homo sapiens	GO:0003779	actin binding
csin004566	1e-28	FB_FBgn0085376	CG34347		7227	Drosophila melanogaster	GO:0003779	actin binding
csin004579	5e-13	UNIPROTKB_A0JNH2	CTNNA3	Catenin (Cadherin-associated protein), alpha 3	9913	Bos taurus	GO:0015629	actin cytoskeleton
csin004641	8e-10	MGI_MGI:1926007	Rictor	RPTOR independent companion of MTOR, complex 2	10090	Mus musculus	GO:0030838	positive regulation of actin filament polymerization
csin004719	2e-07	RGD_2303	Cd38	CD38 molecule	10116	Rattus norvegicus	GO:0016798	hydrolase activity, acting on glycosyl bonds
csin004755	1e-10	UNIPROTKB_A0JNH2	CTNNA3	Catenin (Cadherin-associated protein), alpha 3	9913	Bos taurus	GO:0015629	actin cytoskeleton
csin004765	1e-85	UNIPROTKB_Q14289	PTK2B	Protein-tyrosine kinase 2-beta	9606	Homo sapiens	GO:0007015	actin filament organization
csin004790	7e-14	UNIPROTKB_A0JNH2	CTNNA3	Catenin (Cadherin-associated protein), alpha 3	9913	Bos taurus	GO:0015629	actin cytoskeleton
csin004802	1e-111	UNIPROTKB_P51650	Aldh5a1	Succinate-semialdehyde dehydrogenase, mitochondrial	10116	Rattus norvegicus	GO:0016491	oxidoreductase activity
csin004810	1e-120	UNIPROTKB_Q66J74	tfip11	Tuftelin-interacting protein 11	8355	Xenopus laevis	GO:0005681	spliceosomal complex
csin004812	7e-31	FB_FBgn0051536	Cdep	Cdep	7227	Drosophila melanogaster	GO:0003779	actin binding
csin004865	2e-35	FB_FBgn0053558	CG33558		7227	Drosophila melanogaster	GO:0003779	actin binding
csin004938	8e-18	ZFIN_ZDB-GENE-000906-1	sptb	spectrin, beta, erythrocytic	7955	Danio rerio	GO:0003779	actin binding
csin004940	2e-37	WB_WBGene00006803	unc-70		6239	Caenorhabditis elegans	GO:0003779	actin binding
csin004946	2e-52	UNIPROTKB_Q32KN8	TUBA3	Tubulin alpha-3 chain	9913	Bos taurus	GO:0000166	nucleotide binding
csin004962	4e-40	ZFIN_ZDB-GENE-030131-8820	tollip	toll interacting protein	7955	Danio rerio	GO:0003674	molecular_function
csin005083	9e-26	FB_FBgn0051536	Cdep	Cdep	7227	Drosophila melanogaster	GO:0003779	actin binding
csin005085	2e-55	UNIPROTKB_Q6PIL6	KCNIP4	Kv channel-interacting protein 4	9606	Homo sapiens	GO:0005267	potassium channel activity
csin005141	2e-22	UNIPROTKB_P34609	unc-16	JNK-interacting protein	6239	Caenorhabditis elegans	GO:0005078	MAP-kinase scaffold activity
csin005146	9e-75	MGI_MGI:1330809	Atp10a	ATPase, class V, type 10A	10090	Mus musculus	GO:0016820	hydrolase activity, acting on acid anhydrides, catalyzing transmembrane movement of substances
csin005154	1e-75	ZFIN_ZDB-GENE-040718-349	sirt5	sirtuin (silent mating type information regulation 2 homolog) 5 (S. cerevisiae)	7955	Danio rerio	GO:0016811	hydrolase activity, acting on carbon-nitrogen (but not peptide) bonds, in linear amides
csin005217	0	ZFIN_ZDB-GENE-040426-2804	atp13a	ATPase type 13A	7955	Danio rerio	GO:0016820	hydrolase activity, acting on acid anhydrides, catalyzing transmembrane movement of substances
csin005218	2e-27	ZFIN_ZDB-GENE-040426-2804	atp13a	ATPase type 13A	7955	Danio rerio	GO:0016820	hydrolase activity, acting on acid anhydrides, catalyzing transmembrane movement of substances
csin005272	2e-14	UNIPROTKB_Q90YB5	Q90YB5	AvEna neural variant	9031	Gallus gallus	GO:0008154	actin polymerization or depolymerization
csin005297	5e-09	FB_FBgn0023172	RhoGEF2	RhoGEF2	7227	Drosophila melanogaster	GO:0007015	actin filament organization
csin005307	3e-23	UNIPROTKB_P53814	SMTN	Smoothelin	9606	Homo sapiens	GO:0003779	actin binding
csin005317	1e-18	FB_FBgn0013733	shot	short stop	7227	Drosophila melanogaster	GO:0003779	actin binding
csin005373	1e-06	UNIPROTKB_D4A6Q4	Epb4.1	Uncharacterized protein	10116	Rattus norvegicus	GO:0003779	actin binding
csin005382	3e-15	FB_FBgn0003721	Tm1	Tropomyosin 1	7227	Drosophila melanogaster	GO:0003779	actin binding
csin005389	1e-103	UNIPROTKB_Q5ZK40	SMARCB1	SWI/SNF-related matrix-associated actin-dependent regulator of chromatin subfamily B member 1	9031	Gallus gallus	GO:0007399	nervous system development
csin005442	6e-25	ZFIN_ZDB-GENE-051030-120	tbce	tubulin folding cofactor E	7955	Danio rerio	GO:0005515	protein binding
csin005454	2e-08	FB_FBgn0003502	Btk29A	Btk family kinase at 29A	7227	Drosophila melanogaster	GO:0030036	actin cytoskeleton organization
csin005521	1e-132	UNIPROTKB_Q9UBR1	UPB1	Beta-ureidopropionase	9606	Homo sapiens	GO:0016810	hydrolase activity, acting on carbon-nitrogen (but not peptide) bonds
csin005774	3e-14	UNIPROTKB_A0JNH2	CTNNA3	Catenin (Cadherin-associated protein), alpha 3	9913	Bos taurus	GO:0015629	actin cytoskeleton
csin005792	4e-86	FB_FBgn0037001	CG6020		7227	Drosophila melanogaster	GO:0008137	NADH dehydrogenase (ubiquinone) activity
csin005821	2e-37	RGD_71044	Cnn3	calponin 3, acidic	10116	Rattus norvegicus	GO:0003779	actin binding
csin005834	1e-134	UNIPROTKB_Q9Y2E4	DIP2C	Disco-interacting protein 2 homolog C	9606	Homo sapiens	GO:0008134	transcription factor binding
csin005890	2e-23	RGD_2505	Dlg1	discs, large homolog 1 (Drosophila)	10116	Rattus norvegicus	GO:0007015	actin filament organization
csin005959	1e-166	RGD_68376	Dpys	dihydropyrimidinase	10116	Rattus norvegicus	GO:0016810	hydrolase activity, acting on carbon-nitrogen (but not peptide) bonds
csin006005	0	ZFIN_ZDB-GENE-040426-2854	skiv2l2	superkiller viralicidic activity 2-like 2	7955	Danio rerio	GO:0016818	hydrolase activity, acting on acid anhydrides, in phosphorus-containing anhydrides
csin006044	7e-08	UNIPROTKB_O43156	TTI1	TEL2-interacting protein 1 homolog	9606	Homo sapiens	GO:0005488	binding
csin006129	4e-32	WB_WBGene00012341	catp-6		6239	Caenorhabditis elegans	GO:0016820	hydrolase activity, acting on acid anhydrides, catalyzing transmembrane movement of substances
csin006136	2e-52	UNIPROTKB_P53667	LIMK1	LIM domain kinase 1	9606	Homo sapiens	GO:0032233	positive regulation of actin filament bundle assembly
csin006148	1e-135	ZFIN_ZDB-GENE-030131-1257	aldh9a1a	aldehyde dehydrogenase 9 family, member A1a	7955	Danio rerio	GO:0004029	aldehyde dehydrogenase (NAD) activity
csin006166	1e-165	FB_FBgn0004397	Vinc	Vinculin	7227	Drosophila melanogaster	GO:0003779	actin binding
csin006175	3e-10	UNIPROTKB_A0JNH2	CTNNA3	Catenin (Cadherin-associated protein), alpha 3	9913	Bos taurus	GO:0015629	actin cytoskeleton
csin006233	5e-14	ZFIN_ZDB-GENE-040426-1026	pafah1b3	platelet-activating factor acetylhydrolase, isoform Ib, gamma subunit	7955	Danio rerio	GO:0016788	hydrolase activity, acting on ester bonds
csin006290	2e-12	UNIPROTKB_B1PZT8	Prkci	Protein kinase C iota	10116	Rattus norvegicus	GO:0007015	actin filament organization
csin006320	1e-133	UNIPROTKB_Q9UGL1	KDM5B	Lysine-specific demethylase 5B	9606	Homo sapiens	GO:0016702	oxidoreductase activity, acting on single donors with incorporation of molecular oxygen, incorporation of two atoms of oxygen
csin006443	1e-75	UNIPROTKB_Q28824	MYLK	Myosin light chain kinase, smooth muscle	9913	Bos taurus	GO:0003779	actin binding
csin006527	1e-147	WB_WBGene00000066	act-4		6239	Caenorhabditis elegans	GO:0030036	actin cytoskeleton organization
csin006538	4e-15	UNIPROTKB_Q9BY77	POLDIP3	Polymerase delta-interacting protein 3	9606	Homo sapiens	GO:0005634	nucleus
csin006593	4e-10	DICTYBASE_DDB_G0289327	sevA	severin	44689	Dictyostelium discoideum	GO:0051014	actin filament severing
csin006651	0	RGD_1565476	Tuba1b	tubulin, alpha 1B	10116	Rattus norvegicus	GO:0000166	nucleotide binding
csin006868	2e-33	WB_WBGene00011510	T05H10.6		6239	Caenorhabditis elegans	GO:0016624	oxidoreductase activity, acting on the aldehyde or oxo group of donors, disulfide as acceptor
csin006885	4e-21	RGD_619884	Hipk3	homeodomain interacting protein kinase 3	10116	Rattus norvegicus	GO:0000166	nucleotide binding
csin006890	3e-63	FB_FBgn0014020	Rho1	Rho1	7227	Drosophila melanogaster	GO:0030036	actin cytoskeleton organization
csin006954	1e-114	MGI_MGI:104627	Dst	dystonin	10090	Mus musculus	GO:0003779	actin binding
csin007036	8e-51	UNIPROTKB_Q93084	ATP2A3	Sarcoplasmic/endoplasmic reticulum calcium ATPase 3	9606	Homo sapiens	GO:0016820	hydrolase activity, acting on acid anhydrides, catalyzing transmembrane movement of substances
csin007045	0	ZFIN_ZDB-GENE-030131-8625	tubb2c	tubulin, beta 2c	7955	Danio rerio	GO:0043234	protein complex
csin007098	3e-35	WB_WBGene00000066	act-4		6239	Caenorhabditis elegans	GO:0030036	actin cytoskeleton organization
csin007122	1e-140	UNIPROTKB_Q8WZ42	TTN	Titin	9606	Homo sapiens	GO:0051015	actin filament binding
csin007138	1e-36	UNIPROTKB_Q9NTI2	ATP8A2	Probable phospholipid-transporting ATPase IB	9606	Homo sapiens	GO:0016820	hydrolase activity, acting on acid anhydrides, catalyzing transmembrane movement of substances
csin007143	4e-12	ZFIN_ZDB-GENE-040426-1143	atp6v1al	ATPase, H+ transporting, lysosomal V1 subunit A, like	7955	Danio rerio	GO:0016820	hydrolase activity, acting on acid anhydrides, catalyzing transmembrane movement of substances
csin007145	1e-53	ZFIN_ZDB-GENE-031009-1	fscn1	fascin homolog 1, actin-bundling protein (Strongylocentrotus purpuratus)	7955	Danio rerio	GO:0030674	protein binding, bridging
csin007189	1e-20	UNIPROTKB_Q2VPM9	tppp3	Tubulin polymerization-promoting protein family member 3	8355	Xenopus laevis	GO:0001578	microtubule bundle formation
csin007261	1e-178	FB_FBgn0039909	CG1970		7227	Drosophila melanogaster	GO:0008137	NADH dehydrogenase (ubiquinone) activity
csin007335	4e-66	ZFIN_ZDB-GENE-040426-2894	actr2	ARP2 actin-related protein 2 homolog	7955	Danio rerio	GO:0005515	protein binding
csin007493	0	RGD_1307380	Actr1b	ARP1 actin-related protein 1 homolog B (yeast)	10116	Rattus norvegicus	GO:0000166	nucleotide binding
csin007508	1e-124	RGD_708573	Cadps	Ca++-dependent secretion activator	10116	Rattus norvegicus	GO:0045055	regulated secretory pathway
csin007625	5e-08	UNIPROTKB_C3XRY1	BRAFLDRAFT_123918	Lysine-specific demethylase NO66	7739	Branchiostoma floridae	GO:0016706	oxidoreductase activity, acting on paired donors, with incorporation or reduction of molecular oxygen, 2-oxoglutarate as one donor, and incorporation of one atom each of oxygen into both donors
csin007628	1e-06	UNIPROTKB_A0JNH2	CTNNA3	Catenin (Cadherin-associated protein), alpha 3	9913	Bos taurus	GO:0015629	actin cytoskeleton
csin007660	5e-07	UNIPROTKB_A0JNH2	CTNNA3	Catenin (Cadherin-associated protein), alpha 3	9913	Bos taurus	GO:0015629	actin cytoskeleton
csin007767	3e-08	UNIPROTKB_Q8TAE8	GADD45GIP1	Growth arrest and DNA damage-inducible proteins-interacting protein 1	9606	Homo sapiens	GO:0005515	protein binding
csin007815	1e-68	UNIPROTKB_Q13233	MAP3K1	Mitogen-activated protein kinase kinase kinase 1	9606	Homo sapiens	GO:0032232	negative regulation of actin filament bundle assembly
csin007818	2e-20	FB_FBgn0033083	Dpit47	DNA polymerase interacting tpr containing protein of 47kD	7227	Drosophila melanogaster	GO:0005634	nucleus
csin007889	7e-20	RGD_621885	Psmc3ip	PSMC3 interacting protein	10116	Rattus norvegicus	GO:0003677	DNA binding
csin007917	1e-13	UNIPROTKB_A0JNH2	CTNNA3	Catenin (Cadherin-associated protein), alpha 3	9913	Bos taurus	GO:0015629	actin cytoskeleton
csin007962	2e-49	UNIPROTKB_P21359	NF1	Neurofibromin	9606	Homo sapiens	GO:0030036	actin cytoskeleton organization
csin007967	3e-14	UNIPROTKB_Q9BY66	KDM5D	Lysine-specific demethylase 5D	9606	Homo sapiens	GO:0016702	oxidoreductase activity, acting on single donors with incorporation of molecular oxygen, incorporation of two atoms of oxygen
csin008002	1e-152	WB_WBGene00004736	sca-1		6239	Caenorhabditis elegans	GO:0016820	hydrolase activity, acting on acid anhydrides, catalyzing transmembrane movement of substances
csin008179	2e-73	UNIPROTKB_Q12873	CHD3	Chromodomain-helicase-DNA-binding protein 3	9606	Homo sapiens	GO:0016818	hydrolase activity, acting on acid anhydrides, in phosphorus-containing anhydrides
csin008358	2e-34	UNIPROTKB_Q14678	KANK1	KN motif and ankyrin repeat domain-containing protein 1	9606	Homo sapiens	GO:0030837	negative regulation of actin filament polymerization
csin008381	2e-10	UNIPROTKB_A0JNH2	CTNNA3	Catenin (Cadherin-associated protein), alpha 3	9913	Bos taurus	GO:0015629	actin cytoskeleton
csin008413	3e-07	UNIPROTKB_A0JNH2	CTNNA3	Catenin (Cadherin-associated protein), alpha 3	9913	Bos taurus	GO:0015629	actin cytoskeleton
csin008465	1e-122	UNIPROTKB_O95835	LATS1	Serine/threonine-protein kinase LATS1	9606	Homo sapiens	GO:0030833	regulation of actin filament polymerization
csin008698	4e-11	UNIPROTKB_A0JNH2	CTNNA3	Catenin (Cadherin-associated protein), alpha 3	9913	Bos taurus	GO:0015629	actin cytoskeleton
csin008854	7e-07	GENEDB_SPOMBE_SPBC23G7.08c	rga7	Rho-type GTPase activating protein Rga7	4896	Schizosaccharomyces pombe	GO:0030479	actin cortical patch
csin008856	1e-125	UNIPROTKB_P50311	PGK	Phosphoglycerate kinase	41765	Opisthorchis sinensis	GO:0004618	phosphoglycerate kinase activity
csin008888	2e-41	UNIPROTKB_P51913	ENO1	Alpha-enolase	9031	Gallus gallus	GO:0009615	response to virus
csin008925	8e-36	ZFIN_ZDB-GENE-040426-923	mitd1	MIT, microtubule interacting and transport, domain containing 1	7955	Danio rerio	GO:0003674	molecular_function
csin009112	4e-12	ZFIN_ZDB-GENE-030131-899	acadvl	acyl-Coenzyme A dehydrogenase, very long chain	7955	Danio rerio	GO:0016627	oxidoreductase activity, acting on the CH-CH group of donors
csin009174	1e-124	FB_FBgn0000064	Ald	Aldolase	7227	Drosophila melanogaster	GO:0006096	glycolysis
csin009175	7e-13	UNIPROTKB_A0JNH2	CTNNA3	Catenin (Cadherin-associated protein), alpha 3	9913	Bos taurus	GO:0015629	actin cytoskeleton
csin009209	1e-06	UNIPROTKB_A0JNH2	CTNNA3	Catenin (Cadherin-associated protein), alpha 3	9913	Bos taurus	GO:0015629	actin cytoskeleton
csin009265	3e-36	SGD_S000001763	RHO4	Non-essential small GTPase of the Rho/Rac subfamily of Ras-like proteins, likely to be involved in the establishment of cell polarity	4932	Saccharomyces cerevisiae	GO:0090337	regulation of formin-nucleated actin cable assembly
csin009315	1e-14	UNIPROTKB_Q9NZ20	PLA2G3	Group 3 secretory phospholipase A2	9606	Homo sapiens	GO:0016787	hydrolase activity
csin009322	0	ECOCYC_CHD-MONOMER	BetA	choline dehydrogenase	511145	Escherichia coli str. K-12 substr. MG1655	GO:0016614	oxidoreductase activity, acting on CH-OH group of donors
csin009387	1e-08	UNIPROTKB_Q5ZLR0	RCJMB04_5c11	Putative uncharacterized protein	9031	Gallus gallus	GO:0003779	actin binding
csin009429	0	UNIPROTKB_P10983	act-1	Actin-1/3	6239	Caenorhabditis elegans	GO:0005515	protein binding
csin009461	3e-26	RGD_1311149	Coq6	coenzyme Q6 homolog (S. cerevisiae)	10116	Rattus norvegicus	GO:0016709	oxidoreductase activity, acting on paired donors, with incorporation or reduction of molecular oxygen, NADH or NADPH as one donor, and incorporation of one atom of oxygen
csin009533	1e-47	FB_FBgn0259212	cno	canoe	7227	Drosophila melanogaster	GO:0003779	actin binding
csin009621	4e-10	UNIPROTKB_P79345	NPC2	Epididymal secretory protein E1	9913	Bos taurus	GO:0005576	extracellular region
csin009690	1e-161	RGD_619717	Tuba1a	tubulin, alpha 1A	10116	Rattus norvegicus	GO:0000166	nucleotide binding
csin009700	8e-13	WB_WBGene00006831	unc-104		6239	Caenorhabditis elegans	GO:0045055	regulated secretory pathway
csin009705	1e-20	MGI_MGI:2684923	Tppp2	tubulin polymerization-promoting protein family member 2	10090	Mus musculus	GO:0005737	cytoplasm
csin009756	7e-09	RGD_1309534	RGD1309534	similar to RIKEN cDNA 4931406C07	10116	Rattus norvegicus	GO:0016788	hydrolase activity, acting on ester bonds
csin009819	4e-28	FB_FBgn0041781	SCAR	SCAR	7227	Drosophila melanogaster	GO:0003779	actin binding
csin009999	3e-06	UNIPROTKB_P63303	SEPW1	Selenoprotein W	9544	Macaca mulatta	GO:0003954	NADH dehydrogenase activity
csin010110	2e-15	ZFIN_ZDB-GENE-041210-125	grip1	glutamate receptor interacting protein 1	7955	Danio rerio	GO:0005515	protein binding
csin010214	1e-07	UNIPROTKB_Q8NF91	SYNE1	Nesprin-1	9606	Homo sapiens	GO:0003779	actin binding
csin010239	2e-91	MGI_MGI:2183752	Tubgcp3	tubulin, gamma complex associated protein 3	10090	Mus musculus	GO:0005737	cytoplasm
csin010383	1e-58	UNIPROTKB_P35573	AGL	Glycogen debranching enzyme	9606	Homo sapiens	GO:0016798	hydrolase activity, acting on glycosyl bonds
csin010474	1e-21	UNIPROTKB_C9K133	KCNMA1c	Large-conductance Ca2+-activated K+ channel alpha subunit, transcript variant c	10116	Rattus norvegicus	GO:0003779	actin binding
csin010610	1e-14	UNIPROTKB_A0JNH2	CTNNA3	Catenin (Cadherin-associated protein), alpha 3	9913	Bos taurus	GO:0015629	actin cytoskeleton
csin010616	3e-97	UNIPROTKB_Q5TZA2	CROCC	Rootletin	9606	Homo sapiens	GO:0015629	actin cytoskeleton
csin010796	2e-89	FB_FBgn0014020	Rho1	Rho1	7227	Drosophila melanogaster	GO:0030036	actin cytoskeleton organization
csin010852	2e-73	UNIPROTKB_Q76I76	SSH2	Protein phosphatase Slingshot homolog 2	9606	Homo sapiens	GO:0030036	actin cytoskeleton organization
csin010867	0	FB_FBgn0038320	Sra-1	specifically Rac1-associated protein 1	7227	Drosophila melanogaster	GO:0030866	cortical actin cytoskeleton organization
csin010932	7e-10	UNIPROTKB_A0JNH2	CTNNA3	Catenin (Cadherin-associated protein), alpha 3	9913	Bos taurus	GO:0015629	actin cytoskeleton
csin010971	2e-35	FB_FBgn0052138	CG32138		7227	Drosophila melanogaster	GO:0003779	actin binding
csin011166	3e-50	UNIPROTKB_P41759	PGK	Phosphoglycerate kinase	6183	Schistosoma mansoni	GO:0004618	phosphoglycerate kinase activity
csin011211	0	FB_FBgn0250789	alpha-Spec	alpha Spectrin	7227	Drosophila melanogaster	GO:0008302	female germline ring canal formation, actin assembly
csin011213	1e-104	UNIPROTKB_O46385	SVIL	Supervillin	9913	Bos taurus	GO:0003779	actin binding
csin011315	1e-125	UNIPROTKB_Q5TCY1	TTBK1	Tau-tubulin kinase 1	9606	Homo sapiens	GO:0006468	protein phosphorylation
csin011425	5e-06	UNIPROTKB_A0JNH2	CTNNA3	Catenin (Cadherin-associated protein), alpha 3	9913	Bos taurus	GO:0015629	actin cytoskeleton
csin011442	1e-39	UNIPROTKB_P20111	ACTN2	Alpha-actinin-2	9031	Gallus gallus	GO:0030035	microspike assembly
csin011568	2e-19	UNIPROTKB_P98196	ATP11A	Probable phospholipid-transporting ATPase IH	9606	Homo sapiens	GO:0016820	hydrolase activity, acting on acid anhydrides, catalyzing transmembrane movement of substances
csin011583	1e-115	FB_FBgn0003885	alphaTub84D	alpha-Tubulin at 84D	7227	Drosophila melanogaster	GO:0005525	GTP binding
csin011594	1e-61	UNIPROTKB_P06733	ENO1	Alpha-enolase	9606	Homo sapiens	GO:0016564	transcription repressor activity
csin011743	3e-32	UNIPROTKB_Q96GM5	SMARCD1	SWI/SNF-related matrix-associated actin-dependent regulator of chromatin subfamily D member 1	9606	Homo sapiens	GO:0016514	SWI/SNF complex
csin011917	2e-08	ZFIN_ZDB-GENE-030424-1	kdm5bb	lysine (K)-specific demethylase 5Bb	7955	Danio rerio	GO:0016702	oxidoreductase activity, acting on single donors with incorporation of molecular oxygen, incorporation of two atoms of oxygen
csin012008	2e-30	FB_FBgn0029881	pigs	pickled eggs	7227	Drosophila melanogaster	GO:0015629	actin cytoskeleton
csin012048	3e-72	UNIPROTKB_Q9Y303	AMDHD2	Putative N-acetylglucosamine-6-phosphate deacetylase	9606	Homo sapiens	GO:0016810	hydrolase activity, acting on carbon-nitrogen (but not peptide) bonds
csin012053	0	UNIPROTKB_P13637	ATP1A3	Sodium/potassium-transporting ATPase subunit alpha-3	9606	Homo sapiens	GO:0016820	hydrolase activity, acting on acid anhydrides, catalyzing transmembrane movement of substances
csin012135	2e-07	UNIPROTKB_A0JNH2	CTNNA3	Catenin (Cadherin-associated protein), alpha 3	9913	Bos taurus	GO:0015629	actin cytoskeleton
csin012187	6e-09	ZFIN_ZDB-GENE-040724-161	si:ch211-147h1.3	si:ch211-147h1.3	7955	Danio rerio	GO:0003779	actin binding
csin012194	4e-73	UNIPROTKB_Q2KMK9	Chd3	Chromodomain helicase DNA-binding protein 3 short isoform	10116	Rattus norvegicus	GO:0016818	hydrolase activity, acting on acid anhydrides, in phosphorus-containing anhydrides
csin012215	1e-08	UNIPROTKB_A0JNH2	CTNNA3	Catenin (Cadherin-associated protein), alpha 3	9913	Bos taurus	GO:0015629	actin cytoskeleton
csin012257	3e-30	RGD_1565341	Tsnaxip1	translin-associated factor X interacting protein 1	10116	Rattus norvegicus	GO:0005515	protein binding
csin012292	2e-71	UNIPROTKB_Q9BY66	KDM5D	Lysine-specific demethylase 5D	9606	Homo sapiens	GO:0016702	oxidoreductase activity, acting on single donors with incorporation of molecular oxygen, incorporation of two atoms of oxygen
csin012340	2e-79	UNIPROTKB_P35573	AGL	Glycogen debranching enzyme	9606	Homo sapiens	GO:0016798	hydrolase activity, acting on glycosyl bonds
csin012457	2e-44	FB_FBgn0003514	sqh	spaghetti squash	7227	Drosophila melanogaster	GO:0032956	regulation of actin cytoskeleton organization
csin012480	5e-65	RGD_621279	Arf6	ADP-ribosylation factor 6	10116	Rattus norvegicus	GO:0030036	actin cytoskeleton organization
csin012552	1e-15	UNIPROTKB_A0JNH2	CTNNA3	Catenin (Cadherin-associated protein), alpha 3	9913	Bos taurus	GO:0015629	actin cytoskeleton
csin012614	3e-42	RGD_621235	Ndel1	nuclear distribution gene E-like homolog 1 (A. nidulans)	10116	Rattus norvegicus	GO:0043014	alpha-tubulin binding
csin012630	1e-06	UNIPROTKB_A0JNH2	CTNNA3	Catenin (Cadherin-associated protein), alpha 3	9913	Bos taurus	GO:0015629	actin cytoskeleton
csin012657	9e-52	FB_FBgn0002789	Mp20	Muscle protein 20	7227	Drosophila melanogaster	GO:0003779	actin binding
csin012662	8e-73	UNIPROTKB_O60879	DIAPH2	Protein diaphanous homolog 2	9606	Homo sapiens	GO:0030036	actin cytoskeleton organization
csin012729	5e-18	FB_FBgn0011726	tsr	twinstar	7227	Drosophila melanogaster	GO:0003779	actin binding
csin012781	4e-41	UNIPROTKB_P53355	DAPK1	Death-associated protein kinase 1	9606	Homo sapiens	GO:0015629	actin cytoskeleton
csin012812	4e-17	UNIPROTKB_A0JNH2	CTNNA3	Catenin (Cadherin-associated protein), alpha 3	9913	Bos taurus	GO:0015629	actin cytoskeleton
csin012820	9e-26	UNIPROTKB_P29972	AQP1	Aquaporin-1	9606	Homo sapiens	GO:0085018	maintenance of symbiont-containing vacuole via substance secreted by host
csin012822	0	RGD_1565476	Tuba1b	tubulin, alpha 1B	10116	Rattus norvegicus	GO:0000166	nucleotide binding
csin012823	1e-10	UNIPROTKB_A0JNH2	CTNNA3	Catenin (Cadherin-associated protein), alpha 3	9913	Bos taurus	GO:0015629	actin cytoskeleton
csin012894	1e-92	ZFIN_ZDB-GENE-080509-2	smarcd3b	SWI/SNF related, matrix associated, actin dependent regulator of chromatin, subfamily d, member 3b	7955	Danio rerio	GO:0007368	determination of left/right symmetry
csin012953	2e-06	UNIPROTKB_A0JNH2	CTNNA3	Catenin (Cadherin-associated protein), alpha 3	9913	Bos taurus	GO:0015629	actin cytoskeleton
csin012972	1e-168	UNIPROTKB_P10983	act-1	Actin-1/3	6239	Caenorhabditis elegans	GO:0005515	protein binding
csin013165	3e-14	DICTYBASE_DDB_G0291237	rapA	Ras GTPase	44689	Dictyostelium discoideum	GO:0031289	actin phosphorylation
csin013236	2e-08	UNIPROTKB_Q95254	GHSR	Growth hormone secretagogue receptor type 1	9823	Sus scrofa	GO:0008154	actin polymerization or depolymerization
csin013308	2e-11	FB_FBgn0004603	Src42A	Src oncogene at 42A	7227	Drosophila melanogaster	GO:0051017	actin filament bundle assembly
csin013408	1e-12	FB_FBgn0026084	cib	ciboulot	7227	Drosophila melanogaster	GO:0003785	actin monomer binding
csin013429	4e-95	UNIPROTKB_Q86Z02	HIPK1	Homeodomain-interacting protein kinase 1	9606	Homo sapiens	GO:0006468	protein phosphorylation
csin013469	2e-09	UNIPROTKB_A0JNH2	CTNNA3	Catenin (Cadherin-associated protein), alpha 3	9913	Bos taurus	GO:0015629	actin cytoskeleton
csin013490	0	UNIPROTKB_Q90755	brm	BRM protein	9031	Gallus gallus	GO:0016818	hydrolase activity, acting on acid anhydrides, in phosphorus-containing anhydrides
csin013566	3e-37	UNIPROTKB_Q3ZC91	SMPDL3A	Acid sphingomyelinase-like phosphodiesterase 3a	9913	Bos taurus	GO:0016798	hydrolase activity, acting on glycosyl bonds
csin013594	3e-34	UNIPROTKB_Q4R333	ACTL6A	Actin-like protein 6A	9541	Macaca fascicularis	GO:0035267	NuA4 histone acetyltransferase complex
csin013641	3e-25	UNIPROTKB_O75319	DUSP11	RNA/RNP complex-1-interacting phosphatase	9606	Homo sapiens	GO:0016791	phosphatase activity
csin013774	0	FB_FBgn0250788	beta-Spec	beta Spectrin	7227	Drosophila melanogaster	GO:0051015	actin filament binding
csin013837	6e-09	RGD_620045	Mutyh	mutY homolog (E. coli)	10116	Rattus norvegicus	GO:0016798	hydrolase activity, acting on glycosyl bonds
csin013877	0	FB_FBgn0250789	alpha-Spec	alpha Spectrin	7227	Drosophila melanogaster	GO:0008302	female germline ring canal formation, actin assembly
csin014252	1e-96	UNIPROTKB_O76463	nft-1	Nitrilase and fragile histidine triad fusion protein NitFhit	6239	Caenorhabditis elegans	GO:0016810	hydrolase activity, acting on carbon-nitrogen (but not peptide) bonds
csin014362	4e-21	UNIPROTKB_Q7QDP9	SOD3	Superoxide dismutase [Cu-Zn]	7165	Anopheles gambiae	GO:0004784	superoxide dismutase activity
csin014591	3e-19	FB_FBgn0052296	Mrtf	Myocardin-related transcription factor	7227	Drosophila melanogaster	GO:0030036	actin cytoskeleton organization
csin014662	3e-09	UNIPROTKB_A0JNH2	CTNNA3	Catenin (Cadherin-associated protein), alpha 3	9913	Bos taurus	GO:0015629	actin cytoskeleton
csin014834	6e-35	FB_FBgn0086906	sls	sallimus	7227	Drosophila melanogaster	GO:0003779	actin binding
csin014879	3e-13	UNIPROTKB_A0JNH2	CTNNA3	Catenin (Cadherin-associated protein), alpha 3	9913	Bos taurus	GO:0015629	actin cytoskeleton
csin014897	2e-28	ZFIN_ZDB-GENE-040426-2267	adob	2-aminoethanethiol (cysteamine) dioxygenase b	7955	Danio rerio	GO:0016702	oxidoreductase activity, acting on single donors with incorporation of molecular oxygen, incorporation of two atoms of oxygen
csin014940	3e-14	UNIPROTKB_A0JNH2	CTNNA3	Catenin (Cadherin-associated protein), alpha 3	9913	Bos taurus	GO:0015629	actin cytoskeleton
csin015014	2e-06	UNIPROTKB_Q9UKX2	MYH2	Myosin-2	9606	Homo sapiens	GO:0003779	actin binding
csin015025	0	UNIPROTKB_A6QLN6	MYH11	MYH11 protein	9913	Bos taurus	GO:0003779	actin binding
csin015026	2e-32	RGD_71021	Parva	parvin, alpha	10116	Rattus norvegicus	GO:0003779	actin binding
csin015082	4e-34	FB_FBgn0034577	cpa	capping protein alpha	7227	Drosophila melanogaster	GO:0051016	barbed-end actin filament capping
csin015243	1e-103	ZFIN_ZDB-GENE-040625-174	idh3b	isocitrate dehydrogenase 3 (NAD+) beta	7955	Danio rerio	GO:0016616	oxidoreductase activity, acting on the CH-OH group of donors, NAD or NADP as acceptor
csin015271	5e-39	UNIPROTKB_Q96PQ7	KLHL5	Kelch-like protein 5	9606	Homo sapiens	GO:0003779	actin binding
csin015336	3e-78	FB_FBgn0000042	Act5C	Actin 5C	7227	Drosophila melanogaster	GO:0005200	structural constituent of cytoskeleton
csin015503	1e-174	ZFIN_ZDB-GENE-030131-8625	tubb2c	tubulin, beta 2c	7955	Danio rerio	GO:0043234	protein complex
csin015527	2e-29	FB_FBgn0014141	cher	cheerio	7227	Drosophila melanogaster	GO:0003779	actin binding
csin015612	4e-15	UNIPROTKB_Q8N841	TTLL6	Tubulin polyglutamylase TTLL6	9606	Homo sapiens	GO:0005856	cytoskeleton
csin015636	1e-147	RGD_628837	Actb	actin, beta	10116	Rattus norvegicus	GO:0000166	nucleotide binding
csin015746	2e-33	UNIPROTKB_P19021	PAM	Peptidyl-glycine alpha-amidating monooxygenase	9606	Homo sapiens	GO:0030141	stored secretory granule
csin015747	7e-34	UNIPROTKB_Q9XSG3	IDH1	Isocitrate dehydrogenase [NADP] cytoplasmic	9913	Bos taurus	GO:0016616	oxidoreductase activity, acting on the CH-OH group of donors, NAD or NADP as acceptor
csin015808	4e-15	ZFIN_ZDB-GENE-040616-1	serac1	serine active site containing 1	7955	Danio rerio	GO:0016788	hydrolase activity, acting on ester bonds
csin015838	0	UNIPROTKB_A7Z027	SMARCA5	SMARCA5 protein	9913	Bos taurus	GO:0016818	hydrolase activity, acting on acid anhydrides, in phosphorus-containing anhydrides
csin015858	1e-145	UNIPROTKB_D3ZR50	Chd5	Uncharacterized protein	10116	Rattus norvegicus	GO:0016818	hydrolase activity, acting on acid anhydrides, in phosphorus-containing anhydrides
csin016065	1e-115	ZFIN_ZDB-GENE-021030-4	cad	carbamoyl-phosphate synthetase 2, aspartate transcarbamylase, and dihydroorotase	7955	Danio rerio	GO:0016810	hydrolase activity, acting on carbon-nitrogen (but not peptide) bonds
csin016094	5e-33	UNIPROTKB_Q90XD9	Q90XD9	Transcriptional coactivator p100	9031	Gallus gallus	GO:0016788	hydrolase activity, acting on ester bonds
csin016190	3e-16	UNIPROTKB_O14578	CIT	Citron Rho-interacting kinase	9606	Homo sapiens	GO:0004674	protein serine/threonine kinase activity
csin016220	3e-07	UNIPROTKB_Q9ULH0	KIDINS220	Kinase D-interacting substrate of 220 kDa	9606	Homo sapiens	GO:0005829	cytosol
csin016232	2e-06	RGD_1560248	Fmnl2	formin-like 2	10116	Rattus norvegicus	GO:0003779	actin binding
csin016380	2e-51	RGD_2219	Brca2	breast cancer 2	10116	Rattus norvegicus	GO:0030141	stored secretory granule
csin016528	4e-13	UNIPROTKB_Q9Y5U9	IER3IP1	Immediate early response 3-interacting protein 1	9606	Homo sapiens	GO:0005783	endoplasmic reticulum
csin016556	1e-06	UNIPROTKB_A0JNH2	CTNNA3	Catenin (Cadherin-associated protein), alpha 3	9913	Bos taurus	GO:0015629	actin cytoskeleton
csin016602	1e-169	FB_FBgn0003885	alphaTub84D	alpha-Tubulin at 84D	7227	Drosophila melanogaster	GO:0005525	GTP binding
csin016652	7e-31	UNIPROTKB_O75832	PSMD10	26S proteasome non-ATPase regulatory subunit 10	9606	Homo sapiens	GO:0015629	actin cytoskeleton
csin016680	1e-102	UNIPROTKB_Q5F3V1	RCJMB04_6f15	Putative uncharacterized protein	9031	Gallus gallus	GO:0004835	tubulin-tyrosine ligase activity
csin016778	4e-06	UNIPROTKB_A0JNH2	CTNNA3	Catenin (Cadherin-associated protein), alpha 3	9913	Bos taurus	GO:0015629	actin cytoskeleton
csin016843	2e-40	FB_FBgn0261574	kug	kugelei	7227	Drosophila melanogaster	GO:0030950	establishment or maintenance of actin cytoskeleton polarity
csin016873	5e-10	UNIPROTKB_A0JNH2	CTNNA3	Catenin (Cadherin-associated protein), alpha 3	9913	Bos taurus	GO:0015629	actin cytoskeleton
csin016900	5e-16	UNIPROTKB_A0JNH2	CTNNA3	Catenin (Cadherin-associated protein), alpha 3	9913	Bos taurus	GO:0015629	actin cytoskeleton
csin016965	2e-23	UNIPROTKB_Q96PY5	FMNL2	Formin-like protein 2	9606	Homo sapiens	GO:0030036	actin cytoskeleton organization
csin017026	3e-54	ZFIN_ZDB-GENE-030131-6459	cap1	Cap1 CAP, adenylate cyclase-associated protein 1	7955	Danio rerio	GO:0003779	actin binding
csin017035	3e-38	ZFIN_ZDB-GENE-001219-1	htatip2	HIV-1 Tat interactive protein 2	7955	Danio rerio	GO:0016620	oxidoreductase activity, acting on the aldehyde or oxo group of donors, NAD or NADP as acceptor
csin017048	1e-66	UNIPROTKB_P61586	RHOA	Transforming protein RhoA	9606	Homo sapiens	GO:0030036	actin cytoskeleton organization
csin017218	9e-60	UNIPROTKB_O60502	MGEA5	Bifunctional protein NCOAT	9606	Homo sapiens	GO:0016798	hydrolase activity, acting on glycosyl bonds
csin017226	1e-12	UNIPROTKB_A0JNH2	CTNNA3	Catenin (Cadherin-associated protein), alpha 3	9913	Bos taurus	GO:0015629	actin cytoskeleton
csin017264	6e-54	UNIPROTKB_Q8N5C6	SRBD1	S1 RNA-binding domain-containing protein 1	9606	Homo sapiens	GO:0016788	hydrolase activity, acting on ester bonds
csin017270	2e-88	UNIPROTKB_D4A7K5	Atp11a	Uncharacterized protein	10116	Rattus norvegicus	GO:0016820	hydrolase activity, acting on acid anhydrides, catalyzing transmembrane movement of substances
csin017280	9e-08	FB_FBgn0035533	Cip4	Cip4	7227	Drosophila melanogaster	GO:0030036	actin cytoskeleton organization
csin017316	8e-16	UNIPROTKB_Q29449	ATP8A1	Probable phospholipid-transporting ATPase IA	9913	Bos taurus	GO:0016820	hydrolase activity, acting on acid anhydrides, catalyzing transmembrane movement of substances
csin017367	0	ZFIN_ZDB-GENE-030131-9192	aldh6a1	aldehyde dehydrogenase 6 family, member A1	7955	Danio rerio	GO:0016491	oxidoreductase activity
csin017541	1e-09	UNIPROTKB_A0JNH2	CTNNA3	Catenin (Cadherin-associated protein), alpha 3	9913	Bos taurus	GO:0015629	actin cytoskeleton
csin017582	1e-22	UNIPROTKB_O15145	ARPC3	Actin-related protein 2/3 complex subunit 3	9606	Homo sapiens	GO:0030833	regulation of actin filament polymerization
csin017609	1e-100	UNIPROTKB_Q14203	DCTN1	Dynactin subunit 1	9606	Homo sapiens	GO:0003774	motor activity
csin017659	8e-06	UNIPROTKB_P61916	NPC2	Epididymal secretory protein E1	9606	Homo sapiens	GO:0019747	regulation of isoprenoid metabolic process
csin017752	1e-142	UNIPROTKB_P53478	P53478	Actin, cytoplasmic type 5	9031	Gallus gallus	GO:0000166	nucleotide binding
csin017792	2e-08	ZFIN_ZDB-GENE-080228-2	ido1	indoleamine 2,3-dioxygenase 1	7955	Danio rerio	GO:0016702	oxidoreductase activity, acting on single donors with incorporation of molecular oxygen, incorporation of two atoms of oxygen
csin017849	6e-47	DICTYBASE_DDB_G0289327	sevA	severin	44689	Dictyostelium discoideum	GO:0051014	actin filament severing
csin017909	3e-07	RGD_1311640	Cep290	centrosomal protein 290	10116	Rattus norvegicus	GO:0000930	gamma-tubulin complex
csin018114	4e-11	FB_FBgn0260934	par-1	par-1	7227	Drosophila melanogaster	GO:0007015	actin filament organization
csin018134	2e-09	UNIPROTKB_A0JNH2	CTNNA3	Catenin (Cadherin-associated protein), alpha 3	9913	Bos taurus	GO:0015629	actin cytoskeleton
csin018140	0	ZFIN_ZDB-GENE-070424-51	zgc:163069	zgc:163069	7955	Danio rerio	GO:0016820	hydrolase activity, acting on acid anhydrides, catalyzing transmembrane movement of substances
csin018363	1e-11	UNIPROTKB_Q32PJ7	TNS4	Tensin-4	9913	Bos taurus	GO:0003779	actin binding
csin018424	6e-08	UNIPROTKB_A0JNH2	CTNNA3	Catenin (Cadherin-associated protein), alpha 3	9913	Bos taurus	GO:0015629	actin cytoskeleton
csin018435	2e-09	UNIPROTKB_A0JNH2	CTNNA3	Catenin (Cadherin-associated protein), alpha 3	9913	Bos taurus	GO:0015629	actin cytoskeleton
csin018625	2e-31	FB_FBgn0250788	beta-Spec	beta Spectrin	7227	Drosophila melanogaster	GO:0051015	actin filament binding
csin018648	1e-117	FB_FBgn0024238	Fim	Fimbrin	7227	Drosophila melanogaster	GO:0003779	actin binding
csin018660	1e-09	UNIPROTKB_A0JNH2	CTNNA3	Catenin (Cadherin-associated protein), alpha 3	9913	Bos taurus	GO:0015629	actin cytoskeleton
csin018808	2e-13	UNIPROTKB_Q6XE24	RBMS3	RNA-binding motif, single-stranded-interacting protein 3	9606	Homo sapiens	GO:0005737	cytoplasm
csin018890	1e-105	UNIPROTKB_Q2V2M9	FHOD3	FH1/FH2 domain-containing protein 3	9606	Homo sapiens	GO:0030036	actin cytoskeleton organization
csin018973	1e-11	UNIPROTKB_P04394	NDUFV2	NADH dehydrogenase [ubiquinone] flavoprotein 2, mitochondrial	9913	Bos taurus	GO:0006810	transport
csin019011	8e-07	MGI_MGI:99478	Cckar	cholecystokinin A receptor	10090	Mus musculus	GO:0031532	actin cytoskeleton reorganization
csin019243	1e-06	UNIPROTKB_A0JNH2	CTNNA3	Catenin (Cadherin-associated protein), alpha 3	9913	Bos taurus	GO:0015629	actin cytoskeleton
csin019326	1e-31	UNIPROTKB_P10983	act-1	Actin-1/3	6239	Caenorhabditis elegans	GO:0005515	protein binding
csin019343	0	ZFIN_ZDB-GENE-060201-1	atp5a1	ATP synthase, H+ transporting, mitochondrial F1 complex, alpha subunit 1, cardiac muscle	7955	Danio rerio	GO:0016820	hydrolase activity, acting on acid anhydrides, catalyzing transmembrane movement of substances
csin019369	0	FB_FBgn0000709	fliI	flightless I	7227	Drosophila melanogaster	GO:0003779	actin binding
csin019453	2e-07	WB_WBGene00001410	feh-1		6239	Caenorhabditis elegans	GO:0005884	actin filament
csin019469	1e-140	FB_FBgn0000064	Ald	Aldolase	7227	Drosophila melanogaster	GO:0006096	glycolysis
csin019497	0	FB_FBgn0003887	betaTub56D	beta-Tubulin at 56D	7227	Drosophila melanogaster	GO:0005200	structural constituent of cytoskeleton
csin019613	7e-38	UNIPROTKB_A7E300	DLC1	Rho GTPase-activating protein 7	9913	Bos taurus	GO:0032956	regulation of actin cytoskeleton organization
csin019628	0	FB_FBgn0000667	Actn	alpha actinin	7227	Drosophila melanogaster	GO:0007629	flight behavior
csin019791	1e-20	FB_FBgn0039415	CG6142		7227	Drosophila melanogaster	GO:0016614	oxidoreductase activity, acting on CH-OH group of donors
csin019826	2e-25	ZFIN_ZDB-GENE-040120-7	arpc5b	actin related protein 2/3 complex, subunit 5B	7955	Danio rerio	GO:0005856	cytoskeleton
csin019843	1e-50	FB_FBgn0011742	Arp14D	Actin-related protein 14D	7227	Drosophila melanogaster	GO:0005884	actin filament
csin019849	5e-18	ZFIN_ZDB-GENE-000906-1	sptb	spectrin, beta, erythrocytic	7955	Danio rerio	GO:0003779	actin binding
csin019861	2e-50	UNIPROTKB_P35241	RDX	Radixin	9606	Homo sapiens	GO:0051693	actin filament capping
csin019881	0	UNIPROTKB_Q258K2	MYH9	Myosin-9	9615	Canis lupus familiaris	GO:0015629	actin cytoskeleton
csin019938	2e-13	FB_FBgn0086906	sls	sallimus	7227	Drosophila melanogaster	GO:0003779	actin binding
csin019998	7e-32	UNIPROTKB_Q96PE2	ARHGEF17	Rho guanine nucleotide exchange factor 17	9606	Homo sapiens	GO:0030036	actin cytoskeleton organization
csin020110	9e-32	UNIPROTKB_Q5TZA2	CROCC	Rootletin	9606	Homo sapiens	GO:0015629	actin cytoskeleton
csin020139	3e-10	UNIPROTKB_Q22866	lev-11	Tropomyosin isoforms a/b/d/f	6239	Caenorhabditis elegans	GO:0007015	actin filament organization
csin020158	3e-45	UNIPROTKB_Q5ZI03	CIR1	Corepressor interacting with RBPJ 1	9031	Gallus gallus	GO:0016607	nuclear speck
csin020326	3e-11	UNIPROTKB_Q9NQW6	ANLN	Actin-binding protein anillin	9606	Homo sapiens	GO:0005515	protein binding
csin020330	6e-09	UNIPROTKB_A0JNH2	CTNNA3	Catenin (Cadherin-associated protein), alpha 3	9913	Bos taurus	GO:0015629	actin cytoskeleton
csin020331	1e-06	ZFIN_ZDB-GENE-040801-124	zgc:100997	zgc:100997	7955	Danio rerio	GO:0003779	actin binding
csin020379	7e-13	UNIPROTKB_D4A7K5	Atp11a	Uncharacterized protein	10116	Rattus norvegicus	GO:0016820	hydrolase activity, acting on acid anhydrides, catalyzing transmembrane movement of substances
csin020394	0	ZFIN_ZDB-GENE-030131-8625	tubb2c	tubulin, beta 2c	7955	Danio rerio	GO:0043234	protein complex
csin020396	7e-90	ZFIN_ZDB-GENE-050417-274	ndufs3	NADH dehydrogenase (ubiquinone) Fe-S protein 3, (NADH-coenzyme Q reductase)	7955	Danio rerio	GO:0055114	oxidation reduction
csin020446	3e-35	ZFIN_ZDB-GENE-060825-144	aimp1	aminoacyl tRNA synthetase complex-interacting multifunctional protein 1	7955	Danio rerio	GO:0000049	tRNA binding
csin020455	8e-12	MGI_MGI:1351474	Nufip1	nuclear fragile X mental retardation protein interacting protein 1	10090	Mus musculus	GO:0046872	metal ion binding
csin020522	3e-08	UNIPROTKB_A0JNH2	CTNNA3	Catenin (Cadherin-associated protein), alpha 3	9913	Bos taurus	GO:0015629	actin cytoskeleton
csin020644	5e-15	UNIPROTKB_A0JNH2	CTNNA3	Catenin (Cadherin-associated protein), alpha 3	9913	Bos taurus	GO:0015629	actin cytoskeleton
csin020669	4e-84	FB_FBgn0250789	alpha-Spec	alpha Spectrin	7227	Drosophila melanogaster	GO:0008302	female germline ring canal formation, actin assembly
csin020721	1e-56	UNIPROTKB_Q5TZA2	CROCC	Rootletin	9606	Homo sapiens	GO:0015629	actin cytoskeleton
csin020820	2e-23	ZFIN_ZDB-GENE-030131-6459	cap1	Cap1 CAP, adenylate cyclase-associated protein 1	7955	Danio rerio	GO:0003779	actin binding
csin021015	2e-14	UNIPROTKB_Q969G3	SMARCE1	SWI/SNF-related matrix-associated actin-dependent regulator of chromatin subfamily E member 1	9606	Homo sapiens	GO:0005515	protein binding
csin021102	0	RGD_628596	Tubb5	tubulin, beta 5	10116	Rattus norvegicus	GO:0000166	nucleotide binding
csin021232	3e-07	UNIPROTKB_A0JNH2	CTNNA3	Catenin (Cadherin-associated protein), alpha 3	9913	Bos taurus	GO:0015629	actin cytoskeleton
csin021263	2e-08	UNIPROTKB_Q86VF7	NRAP	Nebulin-related-anchoring protein	9606	Homo sapiens	GO:0051371	muscle alpha-actinin binding
csin021459	1e-12	FB_FBgn0065032	Arpc3B	Arpc3B	7227	Drosophila melanogaster	GO:0007015	actin filament organization
csin021548	8e-08	UNIPROTKB_A0JNH2	CTNNA3	Catenin (Cadherin-associated protein), alpha 3	9913	Bos taurus	GO:0015629	actin cytoskeleton
csin021613	4e-10	UNIPROTKB_Q04467	IDH2	Isocitrate dehydrogenase [NADP], mitochondrial	9913	Bos taurus	GO:0016616	oxidoreductase activity, acting on the CH-OH group of donors, NAD or NADP as acceptor
csin021646	9e-20	ZFIN_ZDB-GENE-030515-2	pinx1	pin2/trf1-interacting protein 1	7955	Danio rerio	GO:0005622	intracellular
csin021680	2e-13	FB_FBgn0053556	form3	formin 3	7227	Drosophila melanogaster	GO:0003779	actin binding
csin021697	8e-19	ZFIN_ZDB-GENE-040801-189	tipin	timeless interacting protein	7955	Danio rerio	GO:0006974	response to DNA damage stimulus
csin021933	1e-143	WB_WBGene00000066	act-4		6239	Caenorhabditis elegans	GO:0030036	actin cytoskeleton organization
csin021935	1e-07	UNIPROTKB_A0JNH2	CTNNA3	Catenin (Cadherin-associated protein), alpha 3	9913	Bos taurus	GO:0015629	actin cytoskeleton
csin021938	4e-07	UNIPROTKB_A0JNH2	CTNNA3	Catenin (Cadherin-associated protein), alpha 3	9913	Bos taurus	GO:0015629	actin cytoskeleton
csin021961	3e-31	UNIPROTKB_P31976	EZR	Ezrin	9913	Bos taurus	GO:0005884	actin filament
csin021973	5e-14	UNIPROTKB_A0JNH2	CTNNA3	Catenin (Cadherin-associated protein), alpha 3	9913	Bos taurus	GO:0015629	actin cytoskeleton
csin022001	1e-14	UNIPROTKB_A0JNH2	CTNNA3	Catenin (Cadherin-associated protein), alpha 3	9913	Bos taurus	GO:0015629	actin cytoskeleton
csin022045	8e-09	UNIPROTKB_P53488	ACTR2	Actin-related protein 2	9031	Gallus gallus	GO:0005737	cytoplasm
csin022114	2e-78	UNIPROTKB_Q9Y490	TLN1	Talin-1	9606	Homo sapiens	GO:0015629	actin cytoskeleton
csin022115	2e-55	UNIPROTKB_Q9NVD7	PARVA	Alpha-parvin	9606	Homo sapiens	GO:0003779	actin binding
csin022160	1e-132	ZFIN_ZDB-GENE-030822-1	tuba1	tubulin, alpha 1	7955	Danio rerio	GO:0043234	protein complex
csin022243	1e-73	DICTYBASE_DDB_G0292206	manA	alpha-mannosidase	44689	Dictyostelium discoideum	GO:0016798	hydrolase activity, acting on glycosyl bonds
csin022250	1e-21	WB_WBGene00008502	F01G4.3		6239	Caenorhabditis elegans	GO:0016818	hydrolase activity, acting on acid anhydrides, in phosphorus-containing anhydrides
csin022281	3e-12	UNIPROTKB_Q8NBF6	AVL9	Late secretory pathway protein AVL9 homolog	9606	Homo sapiens	GO:0016020	membrane
csin022447	1e-112	UNIPROTKB_Q14008	CKAP5	Cytoskeleton-associated protein 5	9606	Homo sapiens	GO:0000930	gamma-tubulin complex
csin022498	1e-40	UNIPROTKB_Q5E951	TBCB	Tubulin-folding cofactor B	9913	Bos taurus	GO:0005829	cytosol
csin022708	2e-50	UNIPROTKB_Q8N841	TTLL6	Tubulin polyglutamylase TTLL6	9606	Homo sapiens	GO:0005856	cytoskeleton
csin022709	8e-27	UNIPROTKB_B5DFD2	Ttll13	Ttll13 protein	10116	Rattus norvegicus	GO:0004835	tubulin-tyrosine ligase activity
csin022721	9e-22	UNIPROTKB_Q5VWQ8	DAB2IP	Disabled homolog 2-interacting protein	9606	Homo sapiens	GO:0005622	intracellular
csin022819	3e-18	FB_FBgn0011726	tsr	twinstar	7227	Drosophila melanogaster	GO:0003779	actin binding
csin022860	8e-58	UNIPROTKB_P29702	FNTA	Protein farnesyltransferase/geranylgeranyltransferase type-1 subunit alpha	9913	Bos taurus	GO:0090044	positive regulation of tubulin deacetylation
csin023078	6e-07	UNIPROTKB_A0JNH2	CTNNA3	Catenin (Cadherin-associated protein), alpha 3	9913	Bos taurus	GO:0015629	actin cytoskeleton
csin023202	4e-10	UNIPROTKB_A0JNH2	CTNNA3	Catenin (Cadherin-associated protein), alpha 3	9913	Bos taurus	GO:0015629	actin cytoskeleton
csin023220	2e-35	UNIPROTKB_Q9H981	ACTR8	Actin-related protein 8	9606	Homo sapiens	GO:0005856	cytoskeleton
csin023265	4e-38	ZFIN_ZDB-GENE-030131-3543	actr6	ARP6 actin-related protein 6 homolog (yeast)	7955	Danio rerio	GO:0005515	protein binding
csin023285	4e-09	UNIPROTKB_A0JNH2	CTNNA3	Catenin (Cadherin-associated protein), alpha 3	9913	Bos taurus	GO:0015629	actin cytoskeleton
csin023296	1e-42	UNIPROTKB_Q5F3R2	KDM5B	Lysine-specific demethylase 5B	9031	Gallus gallus	GO:0016702	oxidoreductase activity, acting on single donors with incorporation of molecular oxygen, incorporation of two atoms of oxygen
csin023392	4e-73	UNIPROTKB_Q8N371	JMJD5	Lysine-specific demethylase 8	9606	Homo sapiens	GO:0016702	oxidoreductase activity, acting on single donors with incorporation of molecular oxygen, incorporation of two atoms of oxygen
csin023476	1e-07	UNIPROTKB_Q8WZ42	TTN	Titin	9606	Homo sapiens	GO:0051015	actin filament binding
csin023578	3e-50	ZFIN_ZDB-GENE-040630-8	glceb	glucuronyl C5-epimerase b	7955	Danio rerio	GO:0016857	racemase and epimerase activity, acting on carbohydrates and derivatives
csin023756	3e-06	UNIPROTKB_A0JNH2	CTNNA3	Catenin (Cadherin-associated protein), alpha 3	9913	Bos taurus	GO:0015629	actin cytoskeleton
csin023763	1e-163	UNIPROTKB_Q14839	CHD4	Chromodomain-helicase-DNA-binding protein 4	9606	Homo sapiens	GO:0016818	hydrolase activity, acting on acid anhydrides, in phosphorus-containing anhydrides
csin024022	0	ZFIN_ZDB-GENE-030822-1	tuba1	tubulin, alpha 1	7955	Danio rerio	GO:0043234	protein complex
csin024111	2e-15	UNIPROTKB_P16562	CRISP2	Cysteine-rich secretory protein 2	9606	Homo sapiens	GO:0005615	extracellular space
csin024133	2e-20	RGD_1311698	Hhipl1	HHIP-like 1	10116	Rattus norvegicus	GO:0016901	oxidoreductase activity, acting on the CH-OH group of donors, quinone or similar compound as acceptor
csin024165	9e-08	UNIPROTKB_Q9NZ20	PLA2G3	Group 3 secretory phospholipase A2	9606	Homo sapiens	GO:0016787	hydrolase activity
csin024182	9e-26	UNIPROTKB_Q7QDP9	SOD3	Superoxide dismutase [Cu-Zn]	7165	Anopheles gambiae	GO:0004784	superoxide dismutase activity
csin024201	1e-106	FB_FBgn0037240	Cont	Contactin	7227	Drosophila melanogaster	GO:0007155	cell adhesion
csin024464	1e-20	ZFIN_ZDB-GENE-040704-42	zgc:91835	zgc:91835	7955	Danio rerio	GO:0003779	actin binding
csin024475	4e-20	UNIPROTKB_Q6P259	jup	Junction plakoglobin	8364	Xenopus (Silurana) tropicalis	GO:0015629	actin cytoskeleton
csin024651	3e-28	UNIPROTKB_O00401	WASL	Neural Wiskott-Aldrich syndrome protein	9606	Homo sapiens	GO:0008154	actin polymerization or depolymerization
csin024657	5e-12	UNIPROTKB_A0JNH2	CTNNA3	Catenin (Cadherin-associated protein), alpha 3	9913	Bos taurus	GO:0015629	actin cytoskeleton
csin024674	1e-35	UNIPROTKB_Q6S3A5	Plec	Plectin 1	10116	Rattus norvegicus	GO:0003779	actin binding
csin024702	2e-71	RGD_1309992	Nosip	nitric oxide synthase interacting protein	10116	Rattus norvegicus	GO:0005515	protein binding
csin024957	1e-67	ZFIN_ZDB-GENE-030909-13	tkt	transketolase	7955	Danio rerio	GO:0004802	transketolase activity
csin025001	2e-12	UNIPROTKB_A0JNH2	CTNNA3	Catenin (Cadherin-associated protein), alpha 3	9913	Bos taurus	GO:0015629	actin cytoskeleton
csin025073	9e-31	UNIPROTKB_Q9IA96	SFRP2	Secreted frizzled-related protein 2	9031	Gallus gallus	GO:0042127	regulation of cell proliferation
csin025209	2e-44	FB_FBgn0013726	pnut	peanut	7227	Drosophila melanogaster	GO:0003779	actin binding
csin025310	1e-07	UNIPROTKB_A0JNH2	CTNNA3	Catenin (Cadherin-associated protein), alpha 3	9913	Bos taurus	GO:0015629	actin cytoskeleton
csin025614	7e-61	UNIPROTKB_O95466	FMNL1	Formin-like protein 1	9606	Homo sapiens	GO:0030036	actin cytoskeleton organization
csin025624	1e-06	UNIPROTKB_A0JNH2	CTNNA3	Catenin (Cadherin-associated protein), alpha 3	9913	Bos taurus	GO:0015629	actin cytoskeleton
csin025682	2e-15	UNIPROTKB_A0JNH2	CTNNA3	Catenin (Cadherin-associated protein), alpha 3	9913	Bos taurus	GO:0015629	actin cytoskeleton
csin025702	2e-96	ZFIN_ZDB-GENE-040426-874	sdha	succinate dehydrogenase complex, subunit A, flavoprotein (Fp)	7955	Danio rerio	GO:0016627	oxidoreductase activity, acting on the CH-CH group of donors
csin025760	6e-90	UNIPROTKB_P51913	ENO1	Alpha-enolase	9031	Gallus gallus	GO:0009615	response to virus
csin025807	3e-20	UNIPROTKB_Q6NUQ1	RINT1	RAD50-interacting protein 1	9606	Homo sapiens	GO:0016192	vesicle-mediated transport
csin025930	1e-103	UNIPROTKB_Q9YGL9	ATP2A3	Sarcoplasmic/endoplasmic reticulum calcium ATPase 3	9031	Gallus gallus	GO:0016820	hydrolase activity, acting on acid anhydrides, catalyzing transmembrane movement of substances
csin025942	1e-74	FB_FBgn0031781	Arc-p20	Arc-p20	7227	Drosophila melanogaster	GO:0003779	actin binding
csin025989	9e-84	FB_FBgn0001961	Sop2	Suppressor of profilin 2	7227	Drosophila melanogaster	GO:0030041	actin filament polymerization
csin026015	1e-17	TAIR_locus:2825451	ATTRX5	AT1G45145	3702	Arabidopsis thaliana	GO:0016671	oxidoreductase activity, acting on a sulfur group of donors, disulfide as acceptor
csin026025	8e-16	FB_FBgn0004108	Nrt	Neurotactin	7227	Drosophila melanogaster	GO:0005886	plasma membrane
csin026160	3e-57	UNIPROTKB_Q5XI57	Ttll10	Protein polyglycylase TTLL10	10116	Rattus norvegicus	GO:0004835	tubulin-tyrosine ligase activity
csin026196	0	ZFIN_ZDB-GENE-030822-1	tuba1	tubulin, alpha 1	7955	Danio rerio	GO:0043234	protein complex
csin026356	5e-09	UNIPROTKB_A0JNH2	CTNNA3	Catenin (Cadherin-associated protein), alpha 3	9913	Bos taurus	GO:0015629	actin cytoskeleton
csin026559	1e-101	FB_FBgn0012051	CalpA	Calpain-A	7227	Drosophila melanogaster	GO:0030036	actin cytoskeleton organization
csin026610	8e-30	RGD_71044	Cnn3	calponin 3, acidic	10116	Rattus norvegicus	GO:0003779	actin binding
csin026630	3e-11	UNIPROTKB_Q8WZ42	TTN	Titin	9606	Homo sapiens	GO:0051015	actin filament binding
csin026631	1e-92	UNIPROTKB_O15550	KDM6A	Lysine-specific demethylase 6A	9606	Homo sapiens	GO:0016702	oxidoreductase activity, acting on single donors with incorporation of molecular oxygen, incorporation of two atoms of oxygen
csin026649	9e-40	FB_FBgn0031021	CG12203		7227	Drosophila melanogaster	GO:0008137	NADH dehydrogenase (ubiquinone) activity
csin026714	4e-08	UNIPROTKB_A0JNH2	CTNNA3	Catenin (Cadherin-associated protein), alpha 3	9913	Bos taurus	GO:0015629	actin cytoskeleton
csin026790	9e-65	ZFIN_ZDB-GENE-061103-319	athl1	ATH1, acid trehalase-like 1 (yeast)	7955	Danio rerio	GO:0016798	hydrolase activity, acting on glycosyl bonds
csin026902	4e-08	UNIPROTKB_Q29G73	Arp8	Actin-related protein 8	46245	Drosophila pseudoobscura pseudoobscura	GO:0006338	chromatin remodeling
csin026977	0	RGD_1565719	Tuba3a	tubulin, alpha 3A	10116	Rattus norvegicus	GO:0000166	nucleotide binding
csin026978	0	UNIPROTKB_Q2HJ86	TUBA1D	Tubulin alpha-1D chain	9913	Bos taurus	GO:0051258	protein polymerization
csin026991	0	WB_WBGene00004736	sca-1		6239	Caenorhabditis elegans	GO:0016820	hydrolase activity, acting on acid anhydrides, catalyzing transmembrane movement of substances
csin027053	0	RGD_1590875	Tbcd	tubulin-specific chaperone d	10116	Rattus norvegicus	GO:0005488	binding
csin027086	1e-118	ZFIN_ZDB-GENE-030327-2	txnrd1	thioredoxin reductase 1	7955	Danio rerio	GO:0016668	oxidoreductase activity, acting on a sulfur group of donors, NAD or NADP as acceptor
csin027090	5e-69	RGD_68357	Pdcd6ip	programmed cell death 6 interacting protein	10116	Rattus norvegicus	GO:0005515	protein binding
csin027110	1e-127	UNIPROTKB_O60476	MAN1A2	Mannosyl-oligosaccharide 1,2-alpha-mannosidase IB	9606	Homo sapiens	GO:0016798	hydrolase activity, acting on glycosyl bonds
csin027137	3e-13	FB_FBgn0035533	Cip4	Cip4	7227	Drosophila melanogaster	GO:0030036	actin cytoskeleton organization
csin027146	3e-56	ZFIN_ZDB-GENE-041014-204	si:ch211-256l9.4	si:ch211-256l9.4	7955	Danio rerio	GO:0004835	tubulin-tyrosine ligase activity
csin027160	2e-69	UNIPROTKB_Q9Y2G3	ATP11B	Probable phospholipid-transporting ATPase IF	9606	Homo sapiens	GO:0016820	hydrolase activity, acting on acid anhydrides, catalyzing transmembrane movement of substances
csin027161	2e-53	UNIPROTKB_Q9Y2G3	ATP11B	Probable phospholipid-transporting ATPase IF	9606	Homo sapiens	GO:0016820	hydrolase activity, acting on acid anhydrides, catalyzing transmembrane movement of substances
csin027162	2e-47	UNIPROTKB_D4A3X6	682925	Uncharacterized protein	10116	Rattus norvegicus	GO:0016820	hydrolase activity, acting on acid anhydrides, catalyzing transmembrane movement of substances
csin027214	7e-93	FB_FBgn0015806	S6k	RPS6-p70-protein kinase	7227	Drosophila melanogaster	GO:0007015	actin filament organization
csin027304	0	UNIPROTKB_Q2HJ86	TUBA1D	Tubulin alpha-1D chain	9913	Bos taurus	GO:0051258	protein polymerization
csin027305	1e-06	ZFIN_ZDB-GENE-091214-5	erc1a	ELKS/RAB6-interacting/CAST family member 1a	7955	Danio rerio	GO:0005575	cellular_component
csin027311	2e-59	UNIPROTKB_Q6EMB2	TTLL5	Tubulin polyglutamylase TTLL5	9606	Homo sapiens	GO:0005634	nucleus
csin027371	2e-30	DICTYBASE_DDB_G0272210	idhM	isocitrate dehydrogenase (NADP+), isocitrate dehydrogenase (NADP+), mitochondrial	44689	Dictyostelium discoideum	GO:0016652	oxidoreductase activity, acting on NADH or NADPH, NAD or NADP as acceptor
csin027388	9e-67	UNIPROTKB_O15144	ARPC2	Actin-related protein 2/3 complex subunit 2	9606	Homo sapiens	GO:0015629	actin cytoskeleton
csin027397	5e-11	UNIPROTKB_A0JNH2	CTNNA3	Catenin (Cadherin-associated protein), alpha 3	9913	Bos taurus	GO:0015629	actin cytoskeleton
csin027474	2e-13	UNIPROTKB_A0JNH2	CTNNA3	Catenin (Cadherin-associated protein), alpha 3	9913	Bos taurus	GO:0015629	actin cytoskeleton
csin027516	1e-32	RGD_1310583	Nudt14	nudix (nucleoside diphosphate linked moiety X)-type motif 14	10116	Rattus norvegicus	GO:0016818	hydrolase activity, acting on acid anhydrides, in phosphorus-containing anhydrides
csin027570	5e-27	WB_WBGene00004151	pqn-68		6239	Caenorhabditis elegans	GO:0016788	hydrolase activity, acting on ester bonds
csin027578	1e-171	WB_WBGene00000064	act-2		6239	Caenorhabditis elegans	GO:0030029	actin filament-based process
csin027591	3e-28	FB_FBgn0010341	Cdc42	Cdc42	7227	Drosophila melanogaster	GO:0030041	actin filament polymerization
csin027769	4e-07	UNIPROTKB_A0JNH2	CTNNA3	Catenin (Cadherin-associated protein), alpha 3	9913	Bos taurus	GO:0015629	actin cytoskeleton
csin027772	1e-106	UNIPROTKB_A5PJS3	DBR1	DBR1 protein	9913	Bos taurus	GO:0016788	hydrolase activity, acting on ester bonds
csin027793	1e-48	UNIPROTKB_Q96C24	SYTL4	Synaptotagmin-like protein 4	9606	Homo sapiens	GO:0030141	stored secretory granule
csin027890	3e-10	ZFIN_ZDB-GENE-061103-178	atf7ip	activating transcription factor 7 interacting protein	7955	Danio rerio	GO:0003674	molecular_function
csin027913	1e-107	UNIPROTKB_P29401	TKT	Transketolase	9606	Homo sapiens	GO:0016740	transferase activity
csin027946	4e-27	MGI_MGI:109168	Fat1	FAT tumor suppressor homolog 1 (Drosophila)	10090	Mus musculus	GO:0007015	actin filament organization
csin027955	1e-141	UNIPROTKB_Q98UJ8	Q98UJ8	Branched-chain alpha-keto acid dehydrogenase E1-alpha subunit	9031	Gallus gallus	GO:0016624	oxidoreductase activity, acting on the aldehyde or oxo group of donors, disulfide as acceptor
csin027969	1e-117	RGD_620331	Pafah1b1	platelet-activating factor acetylhydrolase, isoform 1b, subunit 1	10116	Rattus norvegicus	GO:0030036	actin cytoskeleton organization
csin028024	2e-11	UNIPROTKB_Q92949	FOXJ1	Forkhead box protein J1	9606	Homo sapiens	GO:0030036	actin cytoskeleton organization
csin028176	4e-31	UNIPROTKB_Q5ZMW2	RCJMB04_1a13	Putative uncharacterized protein	9031	Gallus gallus	GO:0003785	actin monomer binding
csin028233	5e-20	UNIPROTKB_Q9GLM4	TNS1	Tensin-1	9913	Bos taurus	GO:0003779	actin binding
csin028254	1e-27	MGI_MGI:1918518	Lrrfip2	leucine rich repeat (in FLII) interacting protein 2	10090	Mus musculus	GO:0016055	Wnt receptor signaling pathway
csin028274	8e-07	FB_FBgn0086906	sls	sallimus	7227	Drosophila melanogaster	GO:0003779	actin binding
csin028337	4e-51	FB_FBgn0000499	dsh	dishevelled	7227	Drosophila melanogaster	GO:0032231	regulation of actin filament bundle assembly
csin028379	2e-22	UNIPROTKB_Q7QDP9	SOD3	Superoxide dismutase [Cu-Zn]	7165	Anopheles gambiae	GO:0004784	superoxide dismutase activity
csin028397	3e-35	UNIPROTKB_Q148G7	DCTN6	Dynactin subunit 6	9913	Bos taurus	GO:0016740	transferase activity
csin028405	1e-95	ZFIN_ZDB-GENE-030131-5588	tuba4l	tubulin, alpha 4 like	7955	Danio rerio	GO:0043234	protein complex
csin028419	1e-102	ZFIN_ZDB-GENE-030131-4089	p4ha1	procollagen-proline, 2-oxoglutarate 4-dioxygenase (proline 4-hydroxylase), alpha polypeptide I	7955	Danio rerio	GO:0016702	oxidoreductase activity, acting on single donors with incorporation of molecular oxygen, incorporation of two atoms of oxygen
csin028454	9e-93	UNIPROTKB_P57709	ATP2C1	Calcium-transporting ATPase type 2C member 1	9913	Bos taurus	GO:0016820	hydrolase activity, acting on acid anhydrides, catalyzing transmembrane movement of substances
csin028546	6e-09	UNIPROTKB_P61916	NPC2	Epididymal secretory protein E1	9606	Homo sapiens	GO:0019747	regulation of isoprenoid metabolic process
csin028742	0	RGD_1565719	Tuba3a	tubulin, alpha 3A	10116	Rattus norvegicus	GO:0000166	nucleotide binding
csin028755	1e-100	UNIPROTKB_P14315	CAPZB	F-actin-capping protein subunit beta isoforms 1 and 2	9031	Gallus gallus	GO:0030863	cortical cytoskeleton
csin028864	8e-24	UNIPROTKB_Q90718	SRF	Serum response factor	9031	Gallus gallus	GO:0007015	actin filament organization
csin028946	5e-10	RGD_2807	Foxa1	forkhead box A1	10116	Rattus norvegicus	GO:0060528	secretory columnal luminar epithelial cell differentiation involved in prostate glandular acinus development
csin028962	2e-09	UNIPROTKB_A6QLZ7	CRISPLD2	Cysteine-rich secretory protein LCCL domain-containing 2	9913	Bos taurus	GO:0030133	transport vesicle
csin029107	1e-28	UNIPROTKB_D4A940	Fmnl1	Uncharacterized protein	10116	Rattus norvegicus	GO:0003779	actin binding
csin029339	3e-51	ZFIN_ZDB-GENE-010328-15	hip1	huntingtin interacting protein 1	7955	Danio rerio	GO:0003779	actin binding
csin029342	2e-07	UNIPROTKB_Q5ZJ57	RCJMB04_20j17	NADH-ubiquinone oxidoreductase 75 kDa subunit	9031	Gallus gallus	GO:0016651	oxidoreductase activity, acting on NADH or NADPH
csin029484	0	ZFIN_ZDB-GENE-030131-8625	tubb2c	tubulin, beta 2c	7955	Danio rerio	GO:0043234	protein complex
csin029488	3e-83	UNIPROTKB_Q9Y2G3	ATP11B	Probable phospholipid-transporting ATPase IF	9606	Homo sapiens	GO:0016820	hydrolase activity, acting on acid anhydrides, catalyzing transmembrane movement of substances
csin029530	8e-11	UNIPROTKB_A0JNH2	CTNNA3	Catenin (Cadherin-associated protein), alpha 3	9913	Bos taurus	GO:0015629	actin cytoskeleton
csin029655	1e-09	ZFIN_ZDB-GENE-031006-2	pah	phenylalanine hydroxylase	7955	Danio rerio	GO:0016714	oxidoreductase activity, acting on paired donors, with incorporation or reduction of molecular oxygen, reduced pteridine as one donor, and incorporation of one atom of oxygen
csin029679	1e-11	UNIPROTKB_A0JNH2	CTNNA3	Catenin (Cadherin-associated protein), alpha 3	9913	Bos taurus	GO:0015629	actin cytoskeleton
csin029730	3e-21	FB_FBgn0004647	N	Notch	7227	Drosophila melanogaster	GO:0007015	actin filament organization
csin029746	1e-46	ZFIN_ZDB-GENE-040426-900	ung	uracil-DNA glycosylase	7955	Danio rerio	GO:0016798	hydrolase activity, acting on glycosyl bonds
csin029847	8e-62	RGD_1306927	Atp13a4	ATPase type 13A4	10116	Rattus norvegicus	GO:0016820	hydrolase activity, acting on acid anhydrides, catalyzing transmembrane movement of substances
csin029858	6e-38	FB_FBgn0013733	shot	short stop	7227	Drosophila melanogaster	GO:0003779	actin binding
csin029860	4e-11	UNIPROTKB_A0JNH2	CTNNA3	Catenin (Cadherin-associated protein), alpha 3	9913	Bos taurus	GO:0015629	actin cytoskeleton
csin029902	4e-16	FB_FBgn0004647	N	Notch	7227	Drosophila melanogaster	GO:0007015	actin filament organization
csin029919	1e-141	FB_FBgn0012051	CalpA	Calpain-A	7227	Drosophila melanogaster	GO:0030036	actin cytoskeleton organization
csin029993	5e-09	UNIPROTKB_P61916	NPC2	Epididymal secretory protein E1	9606	Homo sapiens	GO:0019747	regulation of isoprenoid metabolic process
csin030039	0	RGD_1309490	Klhl20	kelch-like 20 (Drosophila)	10116	Rattus norvegicus	GO:0003779	actin binding
csin030040	5e-33	FB_FBgn0019957	ND42	NADH:ubiquinone reductase 42kD subunit precursor	7227	Drosophila melanogaster	GO:0008137	NADH dehydrogenase (ubiquinone) activity
csin030072	1e-07	UNIPROTKB_A0JNH2	CTNNA3	Catenin (Cadherin-associated protein), alpha 3	9913	Bos taurus	GO:0015629	actin cytoskeleton
csin030073	1e-123	UNIPROTKB_Q9Y2G3	ATP11B	Probable phospholipid-transporting ATPase IF	9606	Homo sapiens	GO:0016820	hydrolase activity, acting on acid anhydrides, catalyzing transmembrane movement of substances
csin030084	1e-46	ZFIN_ZDB-GENE-041114-191	zgc:92172	zgc:92172	7955	Danio rerio	GO:0016818	hydrolase activity, acting on acid anhydrides, in phosphorus-containing anhydrides
csin030149	1e-16	UNIPROTKB_Q9HAP2	MLXIP	MLX-interacting protein	9606	Homo sapiens	GO:0003677	DNA binding
csin030202	3e-35	UNIPROTKB_Q6P7K7	vapb	Putative uncharacterized protein MGC76271	8364	Xenopus (Silurana) tropicalis	GO:0048487	beta-tubulin binding
csin030252	4e-80	UNIPROTKB_Q9UH77	KLHL3	Kelch-like protein 3	9606	Homo sapiens	GO:0003779	actin binding
csin030281	6e-11	UNIPROTKB_A0JNH2	CTNNA3	Catenin (Cadherin-associated protein), alpha 3	9913	Bos taurus	GO:0015629	actin cytoskeleton
csin030329	3e-66	ZFIN_ZDB-GENE-991026-5	ldha	lactate dehydrogenase A4	7955	Danio rerio	GO:0016616	oxidoreductase activity, acting on the CH-OH group of donors, NAD or NADP as acceptor
csin030350	7e-08	UNIPROTKB_A0JNH2	CTNNA3	Catenin (Cadherin-associated protein), alpha 3	9913	Bos taurus	GO:0015629	actin cytoskeleton
csin030372	0	FB_FBgn0003884	alphaTub84B	alpha-Tubulin at 84B	7227	Drosophila melanogaster	GO:0045298	tubulin complex
csin030428	3e-11	FB_FBgn0038610	CG7675		7227	Drosophila melanogaster	GO:0016614	oxidoreductase activity, acting on CH-OH group of donors
csin030473	1e-79	UNIPROTKB_D3ZDB2	Smarca1	Uncharacterized protein	10116	Rattus norvegicus	GO:0016818	hydrolase activity, acting on acid anhydrides, in phosphorus-containing anhydrides
csin030490	5e-11	FB_FBgn0041707	7B2	7B2	7227	Drosophila melanogaster	GO:0030141	stored secretory granule
csin030511	6e-92	UNIPROTKB_Q3MHM6	CTNNA1	Catenin alpha-1	9913	Bos taurus	GO:0015629	actin cytoskeleton
csin030610	7e-07	UNIPROTKB_A0JNH2	CTNNA3	Catenin (Cadherin-associated protein), alpha 3	9913	Bos taurus	GO:0015629	actin cytoskeleton
csin030728	1e-50	UNIPROTKB_Q3V6T2	CCDC88A	Girdin	9606	Homo sapiens	GO:0032956	regulation of actin cytoskeleton organization
csin030752	9e-07	UNIPROTKB_A0JNH2	CTNNA3	Catenin (Cadherin-associated protein), alpha 3	9913	Bos taurus	GO:0015629	actin cytoskeleton
csin030877	0	UNIPROTKB_Q17LW0	ck	Myosin-VIIa	7159	Aedes aegypti	GO:0030048	actin filament-based movement
csin030880	1e-17	FB_FBgn0013733	shot	short stop	7227	Drosophila melanogaster	GO:0003779	actin binding
csin031042	3e-17	UNIPROTKB_Q9NY65	TUBA8	Tubulin alpha-8 chain	9606	Homo sapiens	GO:0005525	GTP binding
csin031043	1e-88	RGD_1359623	Tuba4a	tubulin, alpha 4A	10116	Rattus norvegicus	GO:0000166	nucleotide binding
csin031055	1e-32	TAIR_locus:2046168	CSD2	AT2G28190	3702	Arabidopsis thaliana	GO:0004784	superoxide dismutase activity
csin031155	2e-69	UNIPROTKB_Q9Y2G3	ATP11B	Probable phospholipid-transporting ATPase IF	9606	Homo sapiens	GO:0016820	hydrolase activity, acting on acid anhydrides, catalyzing transmembrane movement of substances
csin031160	1e-174	UNIPROTKB_P63259	Actg1	Actin, cytoplasmic 2	10116	Rattus norvegicus	GO:0042802	identical protein binding
csin031161	0	WB_WBGene00000064	act-2		6239	Caenorhabditis elegans	GO:0030029	actin filament-based process
csin031167	0	UNIPROTKB_Q8N3U4	STAG2	Cohesin subunit SA-2	9606	Homo sapiens	GO:0015629	actin cytoskeleton
csin031175	4e-14	UNIPROTKB_A0JNH2	CTNNA3	Catenin (Cadherin-associated protein), alpha 3	9913	Bos taurus	GO:0015629	actin cytoskeleton
csin031219	1e-07	WB_WBGene00022610	ZC416.6		6239	Caenorhabditis elegans	GO:0003779	actin binding
csin031224	1e-44	UNIPROTKB_Q9Y2G3	ATP11B	Probable phospholipid-transporting ATPase IF	9606	Homo sapiens	GO:0016820	hydrolase activity, acting on acid anhydrides, catalyzing transmembrane movement of substances
csin031235	5e-49	UNIPROTKB_Q8NF91	SYNE1	Nesprin-1	9606	Homo sapiens	GO:0003779	actin binding
csin031248	2e-36	UNIPROTKB_Q9UPT6	MAPK8IP3	C-Jun-amino-terminal kinase-interacting protein 3	9606	Homo sapiens	GO:0000139	Golgi membrane
csin031283	7e-20	UNIPROTKB_Q2YDD5	CCNB1IP1	Cyclin B1 interacting protein 1	9913	Bos taurus	GO:0006915	apoptosis
csin031294	9e-73	UNIPROTKB_Q8WZ42	TTN	Titin	9606	Homo sapiens	GO:0051015	actin filament binding
csin031351	2e-34	FB_FBgn0052451	SPoCk	Secretory Pathway Calcium atpase	7227	Drosophila melanogaster	GO:0005388	calcium-transporting ATPase activity
csin031385	4e-81	RGD_620674	Taldo1	transaldolase 1	10116	Rattus norvegicus	GO:0003674	molecular_function
csin031386	3e-88	ZFIN_ZDB-GENE-040426-2143	zgc:64133	zgc:64133	7955	Danio rerio	GO:0016616	oxidoreductase activity, acting on the CH-OH group of donors, NAD or NADP as acceptor
csin031397	1e-19	UNIPROTKB_A0JNH2	CTNNA3	Catenin (Cadherin-associated protein), alpha 3	9913	Bos taurus	GO:0015629	actin cytoskeleton
csin031412	2e-07	UNIPROTKB_A0JNH2	CTNNA3	Catenin (Cadherin-associated protein), alpha 3	9913	Bos taurus	GO:0015629	actin cytoskeleton
csin031418	2e-06	UNIPROTKB_Q6XD99	Sptbn1	Non-erythroid spectrin beta	10116	Rattus norvegicus	GO:0003779	actin binding
csin031497	8e-16	RGD_1562788	Srbd1	S1 RNA binding domain 1	10116	Rattus norvegicus	GO:0016788	hydrolase activity, acting on ester bonds
csin031527	4e-16	UNIPROTKB_A0JNH2	CTNNA3	Catenin (Cadherin-associated protein), alpha 3	9913	Bos taurus	GO:0015629	actin cytoskeleton
csin031532	1e-180	RGD_631339	Plod3	procollagen-lysine, 2-oxoglutarate 5-dioxygenase 3	10116	Rattus norvegicus	GO:0016702	oxidoreductase activity, acting on single donors with incorporation of molecular oxygen, incorporation of two atoms of oxygen
csin031536	5e-75	ZFIN_ZDB-GENE-040426-768	actr10	actin-related protein 10 homolog (S. cerevisiae)	7955	Danio rerio	GO:0005515	protein binding
csin031551	1e-22	MGI_MGI:2138605	Rabif	RAB interacting factor	10090	Mus musculus	GO:0015031	protein transport
csin031562	7e-84	MGI_MGI:2385079	Ndufs8	NADH dehydrogenase (ubiquinone) Fe-S protein 8	10090	Mus musculus	GO:0003674	molecular_function
csin031589	4e-55	RGD_1307022	Poldip2	polymerase (DNA-directed), delta interacting protein 2	10116	Rattus norvegicus	GO:0005739	mitochondrion
csin031594	3e-36	RGD_1582725	Chd5	chromodomain helicase DNA binding protein 5	10116	Rattus norvegicus	GO:0016818	hydrolase activity, acting on acid anhydrides, in phosphorus-containing anhydrides
csin031626	8e-43	UNIPROTKB_Q4GZT3	PKD2	Polycystin-2	9913	Bos taurus	GO:0015629	actin cytoskeleton
csin031630	1e-14	RGD_1310121	Tppp	tubulin polymerization promoting protein	10116	Rattus norvegicus	GO:0001578	microtubule bundle formation
csin031632	4e-31	UNIPROTKB_Q96KN3	PKNOX2	Homeobox protein PKNOX2	9606	Homo sapiens	GO:0015629	actin cytoskeleton
csin031684	5e-48	FB_FBgn0038576	Arp5	Actin-related protein 5	7227	Drosophila melanogaster	GO:0005884	actin filament
csin031723	1e-119	FB_FBgn0030305	CG1749		7227	Drosophila melanogaster	GO:0016616	oxidoreductase activity, acting on the CH-OH group of donors, NAD or NADP as acceptor
csin031770	1e-130	FB_FBgn0004603	Src42A	Src oncogene at 42A	7227	Drosophila melanogaster	GO:0051017	actin filament bundle assembly
csin031788	8e-16	FB_FBgn0036846	MESR6	Misexpression suppressor of ras 6	7227	Drosophila melanogaster	GO:0016813	hydrolase activity, acting on carbon-nitrogen (but not peptide) bonds, in linear amidines
csin031800	2e-23	RGD_1563691	Mapk8ip3	mitogen-activated protein kinase 8 interacting protein 3	10116	Rattus norvegicus	GO:0001701	in utero embryonic development
csin031864	2e-63	WB_WBGene00015326	ivd-1		6239	Caenorhabditis elegans	GO:0016627	oxidoreductase activity, acting on the CH-CH group of donors
csin031876	1e-106	UNIPROTKB_Q6ZT98	TTLL7	Tubulin polyglutamylase TTLL7	9606	Homo sapiens	GO:0016874	ligase activity
csin031892	1e-09	ZFIN_ZDB-GENE-030131-294	maea	macrophage erythroblast attacher	7955	Danio rerio	GO:0003779	actin binding
csin031896	1e-117	FB_FBgn0260049	flr	flare	7227	Drosophila melanogaster	GO:0030042	actin filament depolymerization
csin031924	2e-23	RGD_1309890	Arhgef17	Rho guanine nucleotide exchange factor (GEF) 17	10116	Rattus norvegicus	GO:0030036	actin cytoskeleton organization
csin031931	2e-90	RGD_71023	Dctn4	dynactin 4	10116	Rattus norvegicus	GO:0005515	protein binding
csin031939	3e-35	UNIPROTKB_Q2KI69	KCNIP4	Kv channel-interacting protein 4	9913	Bos taurus	GO:0005886	plasma membrane
csin031998	1e-06	FB_FBgn0013733	shot	short stop	7227	Drosophila melanogaster	GO:0003779	actin binding
csin032037	8e-22	UNIPROTKB_D3ZY23	Ydjc	Uncharacterized protein	10116	Rattus norvegicus	GO:0016810	hydrolase activity, acting on carbon-nitrogen (but not peptide) bonds
csin032067	3e-13	DICTYBASE_DDB_G0286557	pten	protein tyrosine phosphatase, 3-phosphatidylinositol 3-phosphatase	44689	Dictyostelium discoideum	GO:0007015	actin filament organization
csin032109	1e-111	FB_FBgn0003502	Btk29A	Btk family kinase at 29A	7227	Drosophila melanogaster	GO:0030036	actin cytoskeleton organization
csin032116	6e-16	RGD_1310402	Tns4	tensin 4	10116	Rattus norvegicus	GO:0003779	actin binding
csin032129	2e-91	UNIPROTKB_A5D984	PKM2	Pyruvate kinase	9913	Bos taurus	GO:0006096	glycolysis
csin032135	9e-27	RGD_1306675	Ddx11	DEAD/H (Asp-Glu-Ala-Asp/His) box polypeptide 11 (CHL1-like helicase homolog, S. cerevisiae)	10116	Rattus norvegicus	GO:0016818	hydrolase activity, acting on acid anhydrides, in phosphorus-containing anhydrides
csin032138	2e-29	FB_FBgn0004647	N	Notch	7227	Drosophila melanogaster	GO:0007015	actin filament organization
csin032157	9e-09	UNIPROTKB_Q9GKK5	TUBG1	Tubulin gamma-1 chain	9615	Canis lupus familiaris	GO:0005737	cytoplasm
csin032175	0	MGI_MGI:1354757	Atp9b	ATPase, class II, type 9B	10090	Mus musculus	GO:0016820	hydrolase activity, acting on acid anhydrides, catalyzing transmembrane movement of substances
csin032179	0	FB_FBgn0000667	Actn	alpha actinin	7227	Drosophila melanogaster	GO:0007629	flight behavior
csin032214	5e-33	RGD_1309345	Bcl6	B-cell CLL/lymphoma 6	10116	Rattus norvegicus	GO:0030036	actin cytoskeleton organization
csin032219	6e-56	DICTYBASE_DDB_G0289327	sevA	severin	44689	Dictyostelium discoideum	GO:0051014	actin filament severing
csin032256	1e-113	FB_FBgn0000017	Abl	Abl tyrosine kinase	7227	Drosophila melanogaster	GO:0008064	regulation of actin polymerization or depolymerization
csin032265	5e-87	UNIPROTKB_Q14008	CKAP5	Cytoskeleton-associated protein 5	9606	Homo sapiens	GO:0000930	gamma-tubulin complex
csin032283	3e-41	UNIPROTKB_Q5E9K3	PNPO	Pyridoxine-5'-phosphate oxidase	9913	Bos taurus	GO:0016638	oxidoreductase activity, acting on the CH-NH2 group of donors
csin032288	4e-39	UNIPROTKB_O43491	EPB41L2	Band 4.1-like protein 2	9606	Homo sapiens	GO:0003779	actin binding
csin032295	0	UNIPROTKB_A9CB59	FLNA	Filamin A, alpha (Predicted)	9555	Papio anubis	GO:0031532	actin cytoskeleton reorganization
csin032296	4e-64	FB_FBgn0030718	CG9172		7227	Drosophila melanogaster	GO:0008137	NADH dehydrogenase (ubiquinone) activity
csin032327	3e-67	UNIPROTKB_A2VDX0	TWF2	TWF2 protein	9913	Bos taurus	GO:0003779	actin binding
csin032330	7e-14	UNIPROTKB_Q92622	KIAA0226	Run domain Beclin-1 interacting and cystein-rich containing protein	9606	Homo sapiens	GO:0045806	negative regulation of endocytosis
csin032415	2e-63	UNIPROTKB_Q9Y2E4	DIP2C	Disco-interacting protein 2 homolog C	9606	Homo sapiens	GO:0008134	transcription factor binding
csin032445	4e-78	UNIPROTKB_Q32LP2	RDX	Radixin	9913	Bos taurus	GO:0051693	actin filament capping
csin032467	2e-07	UNIPROTKB_P79345	NPC2	Epididymal secretory protein E1	9913	Bos taurus	GO:0005576	extracellular region
csin032512	3e-58	UNIPROTKB_Q9UKN7	MYO15A	Myosin-XV	9606	Homo sapiens	GO:0003779	actin binding
csin032514	3e-64	UNIPROTKB_P21359	NF1	Neurofibromin	9606	Homo sapiens	GO:0030036	actin cytoskeleton organization
csin032590	1e-08	UNIPROTKB_A0JNH2	CTNNA3	Catenin (Cadherin-associated protein), alpha 3	9913	Bos taurus	GO:0015629	actin cytoskeleton
csin032697	4e-10	FB_FBgn0012051	CalpA	Calpain-A	7227	Drosophila melanogaster	GO:0030036	actin cytoskeleton organization
csin032749	2e-54	FB_FBgn0261274	Ero1L	Endoplasmic reticulum oxidoreductin-1-like	7227	Drosophila melanogaster	GO:0016671	oxidoreductase activity, acting on a sulfur group of donors, disulfide as acceptor
csin032780	4e-31	FB_FBgn0002466	sti	sticky	7227	Drosophila melanogaster	GO:0032956	regulation of actin cytoskeleton organization
csin032817	1e-07	UNIPROTKB_A0JNH2	CTNNA3	Catenin (Cadherin-associated protein), alpha 3	9913	Bos taurus	GO:0015629	actin cytoskeleton
csin032830	1e-128	UNIPROTKB_Q3SZH6	TTLL9	Probable tubulin polyglutamylase TTLL9	9913	Bos taurus	GO:0005929	cilium
csin032832	3e-82	MGI_MGI:87860	Abl2	v-abl Abelson murine leukemia viral oncogene homolog 2 (arg, Abelson-related gene)	10090	Mus musculus	GO:0015629	actin cytoskeleton
csin032844	2e-16	UNIPROTKB_Q30A71	Grip1	Glutamate receptor interacting protein isoform d	10116	Rattus norvegicus	GO:0004872	receptor activity
csin032973	3e-67	UNIPROTKB_Q8N6T7	SIRT6	NAD-dependent deacetylase sirtuin-6	9606	Homo sapiens	GO:0016811	hydrolase activity, acting on carbon-nitrogen (but not peptide) bonds, in linear amides
csin032977	7e-77	UNIPROTKB_Q9Y6E7	SIRT4	NAD-dependent ADP-ribosyltransferase sirtuin-4	9606	Homo sapiens	GO:0016811	hydrolase activity, acting on carbon-nitrogen (but not peptide) bonds, in linear amides
csin033067	3e-66	UNIPROTKB_Q8WZ42	TTN	Titin	9606	Homo sapiens	GO:0051015	actin filament binding
csin033089	9e-69	RGD_1307704	RGD1307704	similar to RIKEN cDNA 2410016O06	10116	Rattus norvegicus	GO:0016706	oxidoreductase activity, acting on paired donors, with incorporation or reduction of molecular oxygen, 2-oxoglutarate as one donor, and incorporation of one atom each of oxygen into both donors
csin033114	1e-74	RGD_68371	Mtor	mechanistic target of rapamycin (serine/threonine kinase)	10116	Rattus norvegicus	GO:0030838	positive regulation of actin filament polymerization
csin033148	0	ZFIN_ZDB-GENE-030131-7949	supt6h	suppressor of Ty 6 homolog	7955	Danio rerio	GO:0016788	hydrolase activity, acting on ester bonds
csin033170	3e-07	UNIPROTKB_A0JNH2	CTNNA3	Catenin (Cadherin-associated protein), alpha 3	9913	Bos taurus	GO:0015629	actin cytoskeleton
csin033200	6e-10	UNIPROTKB_O95425	SVIL	Supervillin	9606	Homo sapiens	GO:0015629	actin cytoskeleton
csin033307	9e-07	UNIPROTKB_A0JNH2	CTNNA3	Catenin (Cadherin-associated protein), alpha 3	9913	Bos taurus	GO:0015629	actin cytoskeleton
csin033394	8e-84	UNIPROTKB_Q6AZT2	spast	Spastin	8355	Xenopus laevis	GO:0043014	alpha-tubulin binding
csin033423	1e-27	FB_FBgn0260463	unc-115	unc-115	7227	Drosophila melanogaster	GO:0003779	actin binding
csin033442	5e-49	ZFIN_ZDB-GENE-010130-2	ctbp2	C-terminal binding protein 2	7955	Danio rerio	GO:0016616	oxidoreductase activity, acting on the CH-OH group of donors, NAD or NADP as acceptor
csin033540	1e-124	MGI_MGI:1097667	Ganab	alpha glucosidase 2 alpha neutral subunit	10090	Mus musculus	GO:0016798	hydrolase activity, acting on glycosyl bonds
csin033593	7e-26	UNIPROTKB_Q13976	PRKG1	cGMP-dependent protein kinase 1	9606	Homo sapiens	GO:0030036	actin cytoskeleton organization
csin033595	3e-09	RGD_1359708	Git2	G protein-coupled receptor kinase interacting ArfGAP 2	10116	Rattus norvegicus	GO:0004872	receptor activity
csin033608	4e-25	UNIPROTKB_Q9NYB9	ABI2	Abl interactor 2	9606	Homo sapiens	GO:0008154	actin polymerization or depolymerization
csin033677	1e-77	ZFIN_ZDB-GENE-070112-1762	sirt3	sirtuin (silent mating type information regulation 2 homolog) 3 (S. cerevisiae)	7955	Danio rerio	GO:0016811	hydrolase activity, acting on carbon-nitrogen (but not peptide) bonds, in linear amides
csin033723	6e-14	UNIPROTKB_A0JNH2	CTNNA3	Catenin (Cadherin-associated protein), alpha 3	9913	Bos taurus	GO:0015629	actin cytoskeleton
csin033815	3e-14	UNIPROTKB_A0JNH2	CTNNA3	Catenin (Cadherin-associated protein), alpha 3	9913	Bos taurus	GO:0015629	actin cytoskeleton
csin033839	6e-35	FB_FBgn0013733	shot	short stop	7227	Drosophila melanogaster	GO:0003779	actin binding
csin033849	2e-11	UNIPROTKB_D3ZW96	Atp6v1h	Uncharacterized protein	10116	Rattus norvegicus	GO:0016820	hydrolase activity, acting on acid anhydrides, catalyzing transmembrane movement of substances
csin033858	4e-37	WB_WBGene00007917	C34C6.4		6239	Caenorhabditis elegans	GO:0016614	oxidoreductase activity, acting on CH-OH group of donors
csin033910	1e-63	UNIPROTKB_Q96T58	SPEN	Msx2-interacting protein	9606	Homo sapiens	GO:0005515	protein binding
csin033953	6e-15	UNIPROTKB_A0JNH2	CTNNA3	Catenin (Cadherin-associated protein), alpha 3	9913	Bos taurus	GO:0015629	actin cytoskeleton
csin033964	3e-44	ZFIN_ZDB-GENE-060623-19	zgc:136911	zgc:136911	7955	Danio rerio	GO:0016702	oxidoreductase activity, acting on single donors with incorporation of molecular oxygen, incorporation of two atoms of oxygen
csin034005	4e-26	FB_FBgn0261574	kug	kugelei	7227	Drosophila melanogaster	GO:0030950	establishment or maintenance of actin cytoskeleton polarity
csin034032	7e-30	UNIPROTKB_Q5ZLR5	UQCRFS1	Cytochrome b-c1 complex subunit Rieske, mitochondrial	9031	Gallus gallus	GO:0016679	oxidoreductase activity, acting on diphenols and related substances as donors
csin034132	3e-12	UNIPROTKB_P21359	NF1	Neurofibromin	9606	Homo sapiens	GO:0030036	actin cytoskeleton organization
csin034133	5e-11	UNIPROTKB_A0JNH2	CTNNA3	Catenin (Cadherin-associated protein), alpha 3	9913	Bos taurus	GO:0015629	actin cytoskeleton
csin034141	2e-46	FB_FBgn0039537	CG5590		7227	Drosophila melanogaster	GO:0016616	oxidoreductase activity, acting on the CH-OH group of donors, NAD or NADP as acceptor
csin034155	9e-14	UNIPROTKB_A0JNH2	CTNNA3	Catenin (Cadherin-associated protein), alpha 3	9913	Bos taurus	GO:0015629	actin cytoskeleton
csin034161	3e-07	UNIPROTKB_A0JNH2	CTNNA3	Catenin (Cadherin-associated protein), alpha 3	9913	Bos taurus	GO:0015629	actin cytoskeleton
csin034266	1e-87	FB_FBgn0003178	PyK	Pyruvate kinase	7227	Drosophila melanogaster	GO:0016310	phosphorylation
csin034336	3e-24	UNIPROTKB_A6QLJ0	ERCC2	TFIIH basal transcription factor complex helicase XPD subunit	9913	Bos taurus	GO:0016818	hydrolase activity, acting on acid anhydrides, in phosphorus-containing anhydrides
csin034371	2e-32	WB_WBGene00010778	gpdh-2		6239	Caenorhabditis elegans	GO:0016614	oxidoreductase activity, acting on CH-OH group of donors
csin034373	1e-54	UNIPROTKB_Q8NF91	SYNE1	Nesprin-1	9606	Homo sapiens	GO:0003779	actin binding
csin034510	1e-29	FB_FBgn0034180	CG15609		7227	Drosophila melanogaster	GO:0003779	actin binding
csin034581	7e-84	RGD_69219	Aldh2	aldehyde dehydrogenase 2 family (mitochondrial)	10116	Rattus norvegicus	GO:0001889	liver development
csin034671	1e-128	RGD_1594742	Ttll4	tubulin tyrosine ligase-like family, member 4	10116	Rattus norvegicus	GO:0003824	catalytic activity
csin034729	7e-19	UNIPROTKB_Q3ZC34	RBMS2	RNA-binding motif, single-stranded-interacting protein 2	9913	Bos taurus	GO:0005634	nucleus
csin034755	7e-33	UNIPROTKB_Q5M868	Gba2	Non-lysosomal glucosylceramidase	10116	Rattus norvegicus	GO:0016798	hydrolase activity, acting on glycosyl bonds
csin034825	1e-107	RGD_68371	Mtor	mechanistic target of rapamycin (serine/threonine kinase)	10116	Rattus norvegicus	GO:0030838	positive regulation of actin filament polymerization
csin034870	7e-61	FB_FBgn0051536	Cdep	Cdep	7227	Drosophila melanogaster	GO:0003779	actin binding
csin034897	5e-45	ZFIN_ZDB-GENE-990621-5	th	tyrosine hydroxylase	7955	Danio rerio	GO:0016714	oxidoreductase activity, acting on paired donors, with incorporation or reduction of molecular oxygen, reduced pteridine as one donor, and incorporation of one atom of oxygen
csin034901	1e-135	FB_FBgn0038475	Keap1	Keap1	7227	Drosophila melanogaster	GO:0003779	actin binding
csin034941	2e-12	FB_FBgn0260463	unc-115	unc-115	7227	Drosophila melanogaster	GO:0003779	actin binding
csin034991	3e-07	ZFIN_ZDB-GENE-040401-2	hmgcra	3-hydroxy-3-methylglutaryl-Coenzyme A reductase a	7955	Danio rerio	GO:0016616	oxidoreductase activity, acting on the CH-OH group of donors, NAD or NADP as acceptor
csin034999	2e-07	FB_FBgn0032926	CG9243		7227	Drosophila melanogaster	GO:0008137	NADH dehydrogenase (ubiquinone) activity
csin035035	9e-96	UNIPROTKB_Q15645	TRIP13	Thyroid receptor-interacting protein 13	9606	Homo sapiens	GO:0017111	nucleoside-triphosphatase activity
csin035173	1e-09	RGD_1311462	Ndufa12	NADH dehydrogenase (ubiquinone) 1 alpha subcomplex, 12	10116	Rattus norvegicus	GO:0005739	mitochondrion
csin035177	1e-127	ZFIN_ZDB-GENE-040718-96	pdha1b	pyruvate dehydrogenase (lipoamide) alpha 1b	7955	Danio rerio	GO:0016624	oxidoreductase activity, acting on the aldehyde or oxo group of donors, disulfide as acceptor
csin035512	2e-25	UNIPROTKB_P19404	NDUFV2	NADH dehydrogenase [ubiquinone] flavoprotein 2, mitochondrial	9606	Homo sapiens	GO:0005747	mitochondrial respiratory chain complex I
csin035541	3e-07	UNIPROTKB_Q86UR5	RIMS1	Regulating synaptic membrane exocytosis protein 1	9606	Homo sapiens	GO:0045055	regulated secretory pathway
csin035696	8e-52	UNIPROTKB_Q3ZCJ7	TUBA1C	Tubulin alpha-1C chain	9913	Bos taurus	GO:0005198	structural molecule activity
csin035729	2e-15	RGD_1305909	Ndufb5	NADH dehydrogenase (ubiquinone) 1 beta subcomplex, 5	10116	Rattus norvegicus	GO:0003674	molecular_function
csin035747	2e-06	UNIPROTKB_A0JNH2	CTNNA3	Catenin (Cadherin-associated protein), alpha 3	9913	Bos taurus	GO:0015629	actin cytoskeleton
csin035779	1e-11	UNIPROTKB_A0JNH2	CTNNA3	Catenin (Cadherin-associated protein), alpha 3	9913	Bos taurus	GO:0015629	actin cytoskeleton
csin035881	1e-94	FB_FBgn0000723	Fps85D	Fps oncogene analog	7227	Drosophila melanogaster	GO:0051017	actin filament bundle assembly
csin035885	1e-28	UNIPROTKB_Q92485	SMPDL3B	Acid sphingomyelinase-like phosphodiesterase 3b	9606	Homo sapiens	GO:0016798	hydrolase activity, acting on glycosyl bonds
csin035944	1e-57	FB_FBgn0086736	GckIII	Germinal centre kinase III	7227	Drosophila melanogaster	GO:0007015	actin filament organization
csin035960	1e-41	RGD_727866	Iah1	isoamyl acetate-hydrolyzing esterase 1 homolog (S. cerevisiae)	10116	Rattus norvegicus	GO:0016788	hydrolase activity, acting on ester bonds
csin035990	0	UNIPROTKB_P25708	NDUFV1	NADH dehydrogenase [ubiquinone] flavoprotein 1, mitochondrial	9913	Bos taurus	GO:0046872	metal ion binding
csin036010	5e-18	FB_FBgn0001122	G-oalpha47A	G protein oalpha 47A	7227	Drosophila melanogaster	GO:0030866	cortical actin cytoskeleton organization
csin036022	5e-10	RGD_1359472	Rdx	radixin	10116	Rattus norvegicus	GO:0003779	actin binding
csin036049	3e-73	UNIPROTKB_Q4R333	ACTL6A	Actin-like protein 6A	9541	Macaca fascicularis	GO:0035267	NuA4 histone acetyltransferase complex
csin036079	3e-47	FB_FBgn0032859	Arc-p34	Arc-p34	7227	Drosophila melanogaster	GO:0003779	actin binding
csin036151	2e-20	MGI_MGI:1921269	Traf3ip1	TRAF3 interacting protein 1	10090	Mus musculus	GO:0005102	receptor binding
csin036178	2e-21	ZFIN_ZDB-GENE-040801-166	nkiras2	NFKB inhibitor interacting Ras-like 2	7955	Danio rerio	GO:0005525	GTP binding
csin036287	4e-06	FB_FBgn0261574	kug	kugelei	7227	Drosophila melanogaster	GO:0030950	establishment or maintenance of actin cytoskeleton polarity
csin036359	1e-09	UNIPROTKB_A0JNH2	CTNNA3	Catenin (Cadherin-associated protein), alpha 3	9913	Bos taurus	GO:0015629	actin cytoskeleton
csin036395	1e-180	FB_FBgn0003884	alphaTub84B	alpha-Tubulin at 84B	7227	Drosophila melanogaster	GO:0045298	tubulin complex
csin036408	8e-23	ZFIN_ZDB-GENE-030131-6432	scamp2l	secretory carrier membrane protein 2, like	7955	Danio rerio	GO:0015031	protein transport
csin036413	1e-08	UNIPROTKB_A0JNH2	CTNNA3	Catenin (Cadherin-associated protein), alpha 3	9913	Bos taurus	GO:0015629	actin cytoskeleton
csin036423	1e-20	MGI_MGI:2183752	Tubgcp3	tubulin, gamma complex associated protein 3	10090	Mus musculus	GO:0005737	cytoplasm
csin036461	1e-12	RGD_1311149	Coq6	coenzyme Q6 homolog (S. cerevisiae)	10116	Rattus norvegicus	GO:0016709	oxidoreductase activity, acting on paired donors, with incorporation or reduction of molecular oxygen, NADH or NADPH as one donor, and incorporation of one atom of oxygen
csin036598	1e-54	FB_FBgn0261574	kug	kugelei	7227	Drosophila melanogaster	GO:0030950	establishment or maintenance of actin cytoskeleton polarity
csin036747	3e-29	RGD_1306931	Slc30a5	solute carrier family 30 (zinc transporter), member 5	10116	Rattus norvegicus	GO:0030141	stored secretory granule
csin036752	2e-44	WB_WBGene00004063	pmr-1		6239	Caenorhabditis elegans	GO:0016820	hydrolase activity, acting on acid anhydrides, catalyzing transmembrane movement of substances
csin036776	1e-09	UNIPROTKB_Q14192	FHL2	Four and a half LIM domains protein 2	9606	Homo sapiens	GO:0015629	actin cytoskeleton
csin036781	0	UNIPROTKB_P15690	NDUFS1	NADH-ubiquinone oxidoreductase 75 kDa subunit, mitochondrial	9913	Bos taurus	GO:0008137	NADH dehydrogenase (ubiquinone) activity
csin036789	7e-08	UNIPROTKB_O00560	SDCBP	Syntenin-1	9606	Homo sapiens	GO:0030036	actin cytoskeleton organization
csin036826	1e-102	RGD_1359623	Tuba4a	tubulin, alpha 4A	10116	Rattus norvegicus	GO:0000166	nucleotide binding
csin036887	2e-26	UNIPROTKB_Q86YB8	ERO1LB	ERO1-like protein beta	9606	Homo sapiens	GO:0016671	oxidoreductase activity, acting on a sulfur group of donors, disulfide as acceptor
csin036957	1e-163	UNIPROTKB_Q0VC71	TTLL1	Probable tubulin polyglutamylase TTLL1	9913	Bos taurus	GO:0005874	microtubule
csin037027	9e-21	RGD_1304609	Actr6	ARP6 actin-related protein 6 homolog (yeast)	10116	Rattus norvegicus	GO:0005515	protein binding
csin037043	3e-34	FB_FBgn0051536	Cdep	Cdep	7227	Drosophila melanogaster	GO:0003779	actin binding
csin037077	2e-23	SGD_S000000980	PDA1	E1 alpha subunit of the pyruvate dehydrogenase (PDH) complex, catalyzes the direct oxidative decarboxylation of pyruvate to acetyl-CoA	4932	Saccharomyces cerevisiae	GO:0016624	oxidoreductase activity, acting on the aldehyde or oxo group of donors, disulfide as acceptor
csin037082	1e-172	UNIPROTKB_P54132	BLM	Bloom syndrome protein	9606	Homo sapiens	GO:0016818	hydrolase activity, acting on acid anhydrides, in phosphorus-containing anhydrides
