# Supplementary material for: The draft genome of the carcinogenic human liver fluke Clonorchis sinensis
Source: Genome Biol. 2011 Oct 24;12(10):R107. doi: 10.1186/gb-2011-12-10-r107 (PMC3333777; doi:10.1186/gb-2011-12-10-r107)
Supplement: Additional file 6 — Key molecules of C. sinenisis. Table S12: glycolysis molecules of C. sinensis. Table S13: protease molecules of C. sinensis. Table S14: kinase molecules of C. sinensis. Table S15: phosphatase molecules of C. sinensis. Table S16: tegument molecules of C. sinensis. Table S17: ES molecules of C. sinensis. Table S18: host binding molecules of C. sinensis. Table S19: sex determination molecules of C. sinensis. Table S20: CCA-related molecules of C. sinensis. [file gb-2011-12-10-r107-S6.ZIP › Additional file 3/Table S18.xls]

## Sheet: host binding molecules
Table S18. Host binding molecules of C. sinensis
gene_id	e_value	subgene_id	subgene_name	subgene_anno	species_id	species_name	go_id	go_des
csin000161	8e-82	UNIPROTKB_P22303	ACHE	Acetylcholinesterase	9606	Homo sapiens	GO:0007155	cell adhesion
csin000253	1e-46	RGD_3350	Pld2	phospholipase D2	10116	Rattus norvegicus	GO:0045785	positive regulation of cell adhesion
csin000348	6e-31	WB_WBGene00000518	ckk-1		6239	Caenorhabditis elegans	GO:0004683	calmodulin-dependent protein kinase activity
csin000354	2e-11	FB_FBgn0004647	N	Notch	7227	Drosophila melanogaster	GO:0007155	cell adhesion
csin000457	9e-34	UNIPROTKB_O18965	KCNH1	Potassium voltage-gated channel subfamily H member 1	9913	Bos taurus	GO:0005516	calmodulin binding
csin000464	5e-09	FB_FBgn0024189	sns	sticks and stones	7227	Drosophila melanogaster	GO:0007155	cell adhesion
csin000534	1e-104	UNIPROTKB_Q5T4S7	UBR4	E3 ubiquitin-protein ligase UBR4	9606	Homo sapiens	GO:0005516	calmodulin binding
csin000552	6e-16	UNIPROTKB_A0JNH2	CTNNA3	Catenin (Cadherin-associated protein), alpha 3	9913	Bos taurus	GO:0016337	cell-cell adhesion
csin000561	4e-22	UNIPROTKB_Q6B858	FANK1	Fibronectin type 3 and ankyrin repeat domains protein 1	9913	Bos taurus	GO:0005737	cytoplasm
csin000742	4e-10	UNIPROTKB_A0JNH2	CTNNA3	Catenin (Cadherin-associated protein), alpha 3	9913	Bos taurus	GO:0016337	cell-cell adhesion
csin000769	2e-06	UNIPROTKB_A0JNH2	CTNNA3	Catenin (Cadherin-associated protein), alpha 3	9913	Bos taurus	GO:0016337	cell-cell adhesion
csin000789	4e-70	ZFIN_ZDB-GENE-020419-29	scarb2	scavenger receptor class B, member 2	7955	Danio rerio	GO:0007155	cell adhesion
csin000819	4e-26	FB_FBgn0016700	Rab1	Rab-protein 1	7227	Drosophila melanogaster	GO:0007155	cell adhesion
csin000941	3e-16	UNIPROTKB_O42224	SMO	Smoothened homolog	9031	Gallus gallus	GO:0050679	positive regulation of epithelial cell proliferation
csin000961	7e-60	UNIPROTKB_Q5ZKP6	ADA	Adenosine deaminase	9031	Gallus gallus	GO:0033632	regulation of cell-cell adhesion mediated by integrin
csin000973	2e-34	ZFIN_ZDB-GENE-991207-22	jup	junction plakoglobin	7955	Danio rerio	GO:0007155	cell adhesion
csin001086	4e-24	FB_FBgn0024189	sns	sticks and stones	7227	Drosophila melanogaster	GO:0007155	cell adhesion
csin001095	3e-17	UNIPROTKB_A0JNH2	CTNNA3	Catenin (Cadherin-associated protein), alpha 3	9913	Bos taurus	GO:0016337	cell-cell adhesion
csin001100	7e-16	UNIPROTKB_Q8TEW0	PARD3	Partitioning defective 3 homolog	9606	Homo sapiens	GO:0090162	establishment of epithelial cell polarity
csin001114	5e-06	UNIPROTKB_Q80ZF0	Col27a1	Collagen alpha-1(XXVII) chain	10116	Rattus norvegicus	GO:0007155	cell adhesion
csin001126	3e-17	UNIPROTKB_O42390	O42390	RGD-CAP	9031	Gallus gallus	GO:0007155	cell adhesion
csin001286	8e-37	CGD_CAL0005657	TDH3		5476	Candida albicans	GO:0001968	fibronectin binding
csin001462	2e-55	FB_FBgn0000253	Cam	Calmodulin	7227	Drosophila melanogaster	GO:0016028	rhabdomere
csin001464	5e-11	UNIPROTKB_O16305	cmd-1	Calmodulin	6239	Caenorhabditis elegans	GO:0005515	protein binding
csin001497	1e-28	TAIR_locus:2101049	CAM7	CALMODULIN 7	3702	Arabidopsis thaliana	GO:0005509	calcium ion binding
csin001519	8e-19	ZFIN_ZDB-GENE-030721-4	pcdh10b	protocadherin 10b	7955	Danio rerio	GO:0007156	homophilic cell adhesion
csin001553	4e-15	UNIPROTKB_A0JNH2	CTNNA3	Catenin (Cadherin-associated protein), alpha 3	9913	Bos taurus	GO:0016337	cell-cell adhesion
csin001560	1e-07	FB_FBgn0010415	Sdc	Syndecan	7227	Drosophila melanogaster	GO:0005925	focal adhesion
csin001569	3e-12	UNIPROTKB_P23352	KAL1	Anosmin-1	9606	Homo sapiens	GO:0007155	cell adhesion
csin001675	5e-29	UNIPROTKB_Q9UNN5	FAF1	FAS-associated factor 1	9606	Homo sapiens	GO:0030155	regulation of cell adhesion
csin001747	1e-07	FB_FBgn0031879	uif	uninflatable	7227	Drosophila melanogaster	GO:0007155	cell adhesion
csin001840	3e-10	UNIPROTKB_A0JNH2	CTNNA3	Catenin (Cadherin-associated protein), alpha 3	9913	Bos taurus	GO:0016337	cell-cell adhesion
csin001890	6e-09	FB_FBgn0010435	emp	epithelial membrane protein	7227	Drosophila melanogaster	GO:0007155	cell adhesion
csin001953	1e-93	UNIPROTKB_Q9Y490	TLN1	Talin-1	9606	Homo sapiens	GO:0005925	focal adhesion
csin002026	5e-16	UNIPROTKB_A0JNH2	CTNNA3	Catenin (Cadherin-associated protein), alpha 3	9913	Bos taurus	GO:0016337	cell-cell adhesion
csin002149	3e-26	UNIPROTKB_Q8AV57	SDK2	Protein sidekick-2	9031	Gallus gallus	GO:0007155	cell adhesion
csin002154	3e-17	UNIPROTKB_P35442	THBS2	Thrombospondin-2	9606	Homo sapiens	GO:0007155	cell adhesion
csin002316	3e-06	RGD_1561988	Mcc	mutated in colorectal cancers	10116	Rattus norvegicus	GO:0010633	negative regulation of epithelial cell migration
csin002340	3e-06	ZFIN_ZDB-GENE-030925-47	pard3	par-3 partitioning defective 3 homolog (C. elegans)	7955	Danio rerio	GO:0045197	establishment or maintenance of epithelial cell apical/basal polarity
csin002384	2e-26	UNIPROTKB_Q9Y6Y1	CAMTA1	Calmodulin-binding transcription activator 1	9606	Homo sapiens	GO:0005516	calmodulin binding
csin002415	2e-08	FB_FBgn0028369	kirre	kin of irre	7227	Drosophila melanogaster	GO:0007157	heterophilic cell-cell adhesion
csin002534	3e-10	MGI_MGI:2136760	Pcdhb22	protocadherin beta 22	10090	Mus musculus	GO:0007155	cell adhesion
csin002535	6e-19	UNIPROTKB_Q9BZA7	PCDH11X	Protocadherin-11 X-linked	9606	Homo sapiens	GO:0007156	homophilic cell adhesion
csin002564	7e-21	FB_FBgn0051999	CG31999		7227	Drosophila melanogaster	GO:0007155	cell adhesion
csin002576	3e-69	FB_FBgn0014001	Pak	PAK-kinase	7227	Drosophila melanogaster	GO:0005925	focal adhesion
csin002639	9e-55	ZFIN_ZDB-GENE-040426-2313	sp9	sp9 transcription factor	7955	Danio rerio	GO:0045743	positive regulation of fibroblast growth factor receptor signaling pathway
csin002679	7e-71	UNIPROTKB_Q86SC3	Ci-CaM-K	Calmodulin-dependent protein kinase homologue	7719	Ciona intestinalis	GO:0005954	calcium- and calmodulin-dependent protein kinase complex
csin002701	1e-58	UNIPROTKB_Q9NL44	Cibeta-catenin	Beta-catenin	7719	Ciona intestinalis	GO:0016337	cell-cell adhesion
csin002712	5e-68	FB_FBgn0016126	CaMKI	Calcium/calmodulin-dependent protein kinase I	7227	Drosophila melanogaster	GO:0005829	cytosol
csin002779	4e-18	MGI_MGI:1344403	Cfdp1	craniofacial development protein 1	10090	Mus musculus	GO:0007155	cell adhesion
csin002830	8e-19	RGD_62080	Cd63	Cd63 molecule	10116	Rattus norvegicus	GO:0010633	negative regulation of epithelial cell migration
csin002838	8e-07	DICTYBASE_DDB_G0279407	calA	calmodulin	44689	Dictyostelium discoideum	GO:0000331	contractile vacuole
csin002950	3e-33	UNIPROTKB_D4A6C7	Mfge8	Uncharacterized protein	10116	Rattus norvegicus	GO:0007155	cell adhesion
csin002989	3e-09	UNIPROTKB_A0JNH2	CTNNA3	Catenin (Cadherin-associated protein), alpha 3	9913	Bos taurus	GO:0016337	cell-cell adhesion
csin003342	5e-28	ZFIN_ZDB-GENE-060623-16	zgc:136330	zgc:136330	7955	Danio rerio	GO:0007155	cell adhesion
csin003359	9e-59	FB_FBgn0028427	Ilk	Integrin linked kinase	7227	Drosophila melanogaster	GO:0005925	focal adhesion
csin003445	4e-15	MGI_MGI:2684924	Pcdh17	protocadherin 17	10090	Mus musculus	GO:0007155	cell adhesion
csin003564	5e-62	UNIPROTKB_Q6P775	Fibp	Fibp protein	10116	Rattus norvegicus	GO:0017134	fibroblast growth factor binding
csin003691	2e-22	UNIPROTKB_Q9H3D4	TP63	Tumor protein 63	9606	Homo sapiens	GO:0002064	epithelial cell development
csin003697	6e-50	UNIPROTKB_Q6DKR3	Q6DKR3	Protocadherin	9031	Gallus gallus	GO:0007155	cell adhesion
csin003790	3e-09	RGD_1311209	Emilin1	elastin microfibril interfacer 1	10116	Rattus norvegicus	GO:0010811	positive regulation of cell-substrate adhesion
csin003807	1e-08	UNIPROTKB_B0WXP3	CpipJ_CPIJ012054	LIM domain-binding protein	7176	Culex quinquefasciatus	GO:0001952	regulation of cell-matrix adhesion
csin003812	1e-27	SGD_S000005853	MYO2	One of two type V myosin motors (along with MYO4) involved in actin-based transport of cargos	4932	Saccharomyces cerevisiae	GO:0005516	calmodulin binding
csin003850	0	FB_FBgn0250788	beta-Spec	beta Spectrin	7227	Drosophila melanogaster	GO:0005516	calmodulin binding
csin003878	1e-132	ZFIN_ZDB-GENE-031002-48	tln1	talin 1	7955	Danio rerio	GO:0005925	focal adhesion
csin003879	3e-16	FB_FBgn0260442	rhea	rhea	7227	Drosophila melanogaster	GO:0005925	focal adhesion
csin003883	1e-135	RGD_1565416	Tln2	talin 2	10116	Rattus norvegicus	GO:0005925	focal adhesion
csin003886	4e-68	MGI_MGI:98354	Sos1	son of sevenless homolog 1 (Drosophila)	10090	Mus musculus	GO:0008543	fibroblast growth factor receptor signaling pathway
csin003911	1e-152	RGD_3274	Furin	furin (paired basic amino acid cleaving enzyme)	10116	Rattus norvegicus	GO:0032911	negative regulation of transforming growth factor-beta1 production
csin003943	2e-06	UNIPROTKB_A0JNH2	CTNNA3	Catenin (Cadherin-associated protein), alpha 3	9913	Bos taurus	GO:0016337	cell-cell adhesion
csin003949	3e-10	UNIPROTKB_A0JNH2	CTNNA3	Catenin (Cadherin-associated protein), alpha 3	9913	Bos taurus	GO:0016337	cell-cell adhesion
csin003995	3e-08	UNIPROTKB_P98160	HSPG2	Basement membrane-specific heparan sulfate proteoglycan core protein	9606	Homo sapiens	GO:0007155	cell adhesion
csin004074	2e-12	UNIPROTKB_P55196	MLLT4	Afadin	9606	Homo sapiens	GO:0007155	cell adhesion
csin004076	1e-08	UNIPROTKB_P55196	MLLT4	Afadin	9606	Homo sapiens	GO:0007155	cell adhesion
csin004093	1e-24	FB_FBgn0027363	Stam	Signal transducing adaptor molecule	7227	Drosophila melanogaster	GO:0007427	epithelial cell migration, open tracheal system
csin004102	2e-51	FB_FBgn0034660	lox2	lysyl oxidase-like 2	7227	Drosophila melanogaster	GO:0007155	cell adhesion
csin004304	6e-06	MGI_MGI:104627	Dst	dystonin	10090	Mus musculus	GO:0007155	cell adhesion
csin004413	4e-26	UNIPROTKB_P55196	MLLT4	Afadin	9606	Homo sapiens	GO:0007155	cell adhesion
csin004420	2e-41	UNIPROTKB_Q6V0I7	FAT4	Protocadherin Fat 4	9606	Homo sapiens	GO:0007156	homophilic cell adhesion
csin004430	1e-101	FB_FBgn0003731	Egfr	Epidermal growth factor receptor	7227	Drosophila melanogaster	GO:0046845	branched duct epithelial cell fate determination, open tracheal system
csin004467	9e-15	UNIPROTKB_A0JNH2	CTNNA3	Catenin (Cadherin-associated protein), alpha 3	9913	Bos taurus	GO:0016337	cell-cell adhesion
csin004481	3e-63	FB_FBgn0000711	flw	flapwing	7227	Drosophila melanogaster	GO:0007155	cell adhesion
csin004491	4e-39	ZFIN_ZDB-GENE-040831-2	ect2	epithelial cell transforming sequence 2 oncogene	7955	Danio rerio	GO:0005089	Rho guanyl-nucleotide exchange factor activity
csin004525	1e-31	FB_FBgn0261263	scrib	scribbled	7227	Drosophila melanogaster	GO:0045197	establishment or maintenance of epithelial cell apical/basal polarity
csin004527	8e-78	FB_FBgn0261263	scrib	scribbled	7227	Drosophila melanogaster	GO:0045197	establishment or maintenance of epithelial cell apical/basal polarity
csin004530	3e-84	UNIPROTKB_Q14160	SCRIB	Protein scribble homolog	9606	Homo sapiens	GO:0016337	cell-cell adhesion
csin004558	6e-33	UNIPROTKB_P46939	UTRN	Utrophin	9606	Homo sapiens	GO:0001954	positive regulation of cell-matrix adhesion
csin004579	5e-13	UNIPROTKB_A0JNH2	CTNNA3	Catenin (Cadherin-associated protein), alpha 3	9913	Bos taurus	GO:0016337	cell-cell adhesion
csin004628	1e-34	UNIPROTKB_O00418	EEF2K	Eukaryotic elongation factor 2 kinase	9606	Homo sapiens	GO:0005516	calmodulin binding
csin004633	3e-51	FB_FBgn0086783	Mhc	Myosin heavy chain	7227	Drosophila melanogaster	GO:0007427	epithelial cell migration, open tracheal system
csin004684	6e-63	UNIPROTKB_Q90771	cdk6	Cyclin-dependent kinase	9031	Gallus gallus	GO:0050680	negative regulation of epithelial cell proliferation
csin004755	1e-10	UNIPROTKB_A0JNH2	CTNNA3	Catenin (Cadherin-associated protein), alpha 3	9913	Bos taurus	GO:0016337	cell-cell adhesion
csin004765	1e-85	UNIPROTKB_Q14289	PTK2B	Protein-tyrosine kinase 2-beta	9606	Homo sapiens	GO:0007155	cell adhesion
csin004790	7e-14	UNIPROTKB_A0JNH2	CTNNA3	Catenin (Cadherin-associated protein), alpha 3	9913	Bos taurus	GO:0016337	cell-cell adhesion
csin004843	1e-69	RGD_1309772	Api5	apoptosis inhibitor 5	10116	Rattus norvegicus	GO:0017134	fibroblast growth factor binding
csin004854	2e-06	FB_FBgn0000163	baz	bazooka	7227	Drosophila melanogaster	GO:0045197	establishment or maintenance of epithelial cell apical/basal polarity
csin004953	2e-25	UNIPROTKB_Q96QZ7	MAGI1	Membrane-associated guanylate kinase, WW and PDZ domain-containing protein 1	9606	Homo sapiens	GO:0007155	cell adhesion
csin005008	1e-81	FB_FBgn0041789	Pax	Paxillin	7227	Drosophila melanogaster	GO:0005925	focal adhesion
csin005076	2e-06	WB_WBGene00018546	F47C12.1		6239	Caenorhabditis elegans	GO:0007155	cell adhesion
csin005093	7e-17	WB_WBGene00012796	Y43F4A.1		6239	Caenorhabditis elegans	GO:0007155	cell adhesion
csin005095	3e-22	RGD_1311465	Lmln	leishmanolysin-like (metallopeptidase M8 family)	10116	Rattus norvegicus	GO:0007155	cell adhesion
csin005166	4e-19	UNIPROTKB_Q53EP0	FNDC3B	Fibronectin type III domain-containing protein 3B	9606	Homo sapiens	GO:0045600	positive regulation of fat cell differentiation
csin005272	2e-14	UNIPROTKB_Q90YB5	Q90YB5	AvEna neural variant	9031	Gallus gallus	GO:0005925	focal adhesion
csin005344	1e-104	ZFIN_ZDB-GENE-021226-3	lamc1	laminin, gamma 1	7955	Danio rerio	GO:0007155	cell adhesion
csin005393	1e-137	UNIPROTKB_P52848	NDST1	Bifunctional heparan sulfate N-deacetylase/N-sulfotransferase 1	9606	Homo sapiens	GO:0008543	fibroblast growth factor receptor signaling pathway
csin005418	2e-19	UNIPROTKB_Q90689	Q90689	Type V collagen	9031	Gallus gallus	GO:0007155	cell adhesion
csin005481	5e-96	UNIPROTKB_P53712	ITGB1	Integrin beta-1	9913	Bos taurus	GO:0007155	cell adhesion
csin005558	1e-24	RGD_69313	Ache	acetylcholinesterase	10116	Rattus norvegicus	GO:0007155	cell adhesion
csin005583	6e-67	UNIPROTKB_Q8NCM2	KCNH5	Potassium voltage-gated channel subfamily H member 5	9606	Homo sapiens	GO:0005516	calmodulin binding
csin005632	2e-32	UNIPROTKB_Q9NZI6	TFCP2L1	Transcription factor CP2-like protein 1	9606	Homo sapiens	GO:0002070	epithelial cell maturation
csin005754	2e-35	WB_WBGene00003738	nid-1		6239	Caenorhabditis elegans	GO:0007160	cell-matrix adhesion
csin005774	3e-14	UNIPROTKB_A0JNH2	CTNNA3	Catenin (Cadherin-associated protein), alpha 3	9913	Bos taurus	GO:0016337	cell-cell adhesion
csin005795	3e-24	ZFIN_ZDB-GENE-070705-301	camsap1b	calmodulin regulated spectrin-associated protein 1b	7955	Danio rerio	GO:0005874	microtubule
csin005821	2e-37	RGD_71044	Cnn3	calponin 3, acidic	10116	Rattus norvegicus	GO:0005516	calmodulin binding
csin005841	1e-134	RGD_68332	Pde1c	phosphodiesterase 1C	10116	Rattus norvegicus	GO:0004117	calmodulin-dependent cyclic-nucleotide phosphodiesterase activity
csin005890	2e-23	RGD_2505	Dlg1	discs, large homolog 1 (Drosophila)	10116	Rattus norvegicus	GO:0007155	cell adhesion
csin005893	1e-51	UNIPROTKB_Q92797	SYMPK	Symplekin	9606	Homo sapiens	GO:0007155	cell adhesion
csin005894	3e-19	UNIPROTKB_Q92797	SYMPK	Symplekin	9606	Homo sapiens	GO:0007155	cell adhesion
csin006043	6e-17	UNIPROTKB_B4QC63	otk	Tyrosine-protein kinase-like otk	7240	Drosophila simulans	GO:0007155	cell adhesion
csin006058	2e-38	UNIPROTKB_Q08174	PCDH1	Protocadherin-1	9606	Homo sapiens	GO:0007155	cell adhesion
csin006128	5e-46	FB_FBgn0005631	robo	roundabout	7227	Drosophila melanogaster	GO:0007427	epithelial cell migration, open tracheal system
csin006166	1e-165	FB_FBgn0004397	Vinc	Vinculin	7227	Drosophila melanogaster	GO:0007155	cell adhesion
csin006175	3e-10	UNIPROTKB_A0JNH2	CTNNA3	Catenin (Cadherin-associated protein), alpha 3	9913	Bos taurus	GO:0016337	cell-cell adhesion
csin006294	5e-69	ZFIN_ZDB-GENE-990415-9	acvr1l	activin A receptor, type I like	7955	Danio rerio	GO:0046588	negative regulation of calcium-dependent cell-cell adhesion
csin006365	2e-08	ZFIN_ZDB-GENE-060421-2654	tnfaip6	tumor necrosis factor, alpha-induced protein 6	7955	Danio rerio	GO:0007155	cell adhesion
csin006373	2e-40	FB_FBgn0260799	p120ctn	Adherens junction protein p120	7227	Drosophila melanogaster	GO:0007155	cell adhesion
csin006443	1e-75	UNIPROTKB_Q28824	MYLK	Myosin light chain kinase, smooth muscle	9913	Bos taurus	GO:0005516	calmodulin binding
csin006737	2e-19	UNIPROTKB_O16305	cmd-1	Calmodulin	6239	Caenorhabditis elegans	GO:0005515	protein binding
csin006890	3e-63	FB_FBgn0014020	Rho1	Rho1	7227	Drosophila melanogaster	GO:0045199	maintenance of epithelial cell apical/basal polarity
csin006939	2e-69	UNIPROTKB_O43815	STRN	Striatin	9606	Homo sapiens	GO:0005516	calmodulin binding
csin006954	1e-114	MGI_MGI:104627	Dst	dystonin	10090	Mus musculus	GO:0007155	cell adhesion
csin007117	1e-137	FB_FBgn0261797	Dhc64C	Dynein heavy chain 64C	7227	Drosophila melanogaster	GO:0045198	establishment of epithelial cell apical/basal polarity
csin007122	1e-140	UNIPROTKB_Q8WZ42	TTN	Titin	9606	Homo sapiens	GO:0005516	calmodulin binding
csin007389	1e-102	FB_FBgn0014001	Pak	PAK-kinase	7227	Drosophila melanogaster	GO:0005925	focal adhesion
csin007466	3e-93	RGD_70495	Map2k1	mitogen activated protein kinase kinase 1	10116	Rattus norvegicus	GO:0034111	negative regulation of homotypic cell-cell adhesion
csin007628	1e-06	UNIPROTKB_A0JNH2	CTNNA3	Catenin (Cadherin-associated protein), alpha 3	9913	Bos taurus	GO:0016337	cell-cell adhesion
csin007634	3e-17	UNIPROTKB_Q05586	GRIN1	Glutamate [NMDA] receptor subunit zeta-1	9606	Homo sapiens	GO:0005516	calmodulin binding
csin007660	5e-07	UNIPROTKB_A0JNH2	CTNNA3	Catenin (Cadherin-associated protein), alpha 3	9913	Bos taurus	GO:0016337	cell-cell adhesion
csin007670	3e-33	UNIPROTKB_A5H447	zyx	Zyxin	8355	Xenopus laevis	GO:0005925	focal adhesion
csin007895	6e-30	WB_WBGene00012796	Y43F4A.1		6239	Caenorhabditis elegans	GO:0007155	cell adhesion
csin007917	1e-13	UNIPROTKB_A0JNH2	CTNNA3	Catenin (Cadherin-associated protein), alpha 3	9913	Bos taurus	GO:0016337	cell-cell adhesion
csin007962	2e-49	UNIPROTKB_P21359	NF1	Neurofibromin	9606	Homo sapiens	GO:0001952	regulation of cell-matrix adhesion
csin008014	7e-31	UNIPROTKB_Q9BZE4	GTPBP4	Nucleolar GTP-binding protein 1	9606	Homo sapiens	GO:0022408	negative regulation of cell-cell adhesion
csin008318	8e-09	FB_FBgn0014001	Pak	PAK-kinase	7227	Drosophila melanogaster	GO:0005925	focal adhesion
csin008362	1e-12	UNIPROTKB_P16157	ANK1	Ankyrin-1	9606	Homo sapiens	GO:0045199	maintenance of epithelial cell apical/basal polarity
csin008364	2e-11	FB_FBgn0025864	Crag	Calmodulin-binding protein related to a Rab3 GDP/GTP exchange protein	7227	Drosophila melanogaster	GO:0005516	calmodulin binding
csin008381	2e-10	UNIPROTKB_A0JNH2	CTNNA3	Catenin (Cadherin-associated protein), alpha 3	9913	Bos taurus	GO:0016337	cell-cell adhesion
csin008413	3e-07	UNIPROTKB_A0JNH2	CTNNA3	Catenin (Cadherin-associated protein), alpha 3	9913	Bos taurus	GO:0016337	cell-cell adhesion
csin008570	6e-15	ZFIN_ZDB-GENE-050411-55	itga3b	integrin, alpha 3b	7955	Danio rerio	GO:0007155	cell adhesion
csin008659	2e-12	UNIPROTKB_P02597	CCM1	Calmodulin, striated muscle	9031	Gallus gallus	GO:0005509	calcium ion binding
csin008698	4e-11	UNIPROTKB_A0JNH2	CTNNA3	Catenin (Cadherin-associated protein), alpha 3	9913	Bos taurus	GO:0016337	cell-cell adhesion
csin008765	3e-46	UNIPROTKB_Q08174	PCDH1	Protocadherin-1	9606	Homo sapiens	GO:0007155	cell adhesion
csin009139	5e-44	FB_FBgn0015295	shark	SH2 ankyrin repeat kinase	7227	Drosophila melanogaster	GO:0045199	maintenance of epithelial cell apical/basal polarity
csin009175	7e-13	UNIPROTKB_A0JNH2	CTNNA3	Catenin (Cadherin-associated protein), alpha 3	9913	Bos taurus	GO:0016337	cell-cell adhesion
csin009201	9e-24	FB_FBgn0011230	poe	purity of essence	7227	Drosophila melanogaster	GO:0005516	calmodulin binding
csin009209	1e-06	UNIPROTKB_A0JNH2	CTNNA3	Catenin (Cadherin-associated protein), alpha 3	9913	Bos taurus	GO:0016337	cell-cell adhesion
csin009338	2e-55	ZFIN_ZDB-GENE-060503-530	si:dkey-21k10.1	si:dkey-21k10.1	7955	Danio rerio	GO:0007155	cell adhesion
csin009534	9e-17	UNIPROTKB_P55196	MLLT4	Afadin	9606	Homo sapiens	GO:0007155	cell adhesion
csin009626	8e-34	UNIPROTKB_Q9BZA7	PCDH11X	Protocadherin-11 X-linked	9606	Homo sapiens	GO:0007156	homophilic cell adhesion
csin009667	3e-46	FB_FBgn0019947	Psn	Presenilin	7227	Drosophila melanogaster	GO:0016337	cell-cell adhesion
csin009807	6e-10	ZFIN_ZDB-GENE-070912-689	col15a1b	collagen, type XV, alpha 1b	7955	Danio rerio	GO:0007155	cell adhesion
csin009895	4e-33	ZFIN_ZDB-GENE-030131-1411	plg	plasminogen	7955	Danio rerio	GO:0004252	serine-type endopeptidase activity
csin010003	5e-27	FB_FBgn0000464	Lar	Leukocyte-antigen-related-like	7227	Drosophila melanogaster	GO:0007155	cell adhesion
csin010069	9e-08	UNIPROTKB_O16305	cmd-1	Calmodulin	6239	Caenorhabditis elegans	GO:0005515	protein binding
csin010362	3e-06	UNIPROTKB_Q13153	PAK1	Serine/threonine-protein kinase PAK 1	9606	Homo sapiens	GO:0005925	focal adhesion
csin010570	3e-32	TAIR_locus:2014804	DRL1	AT1G13870	3702	Arabidopsis thaliana	GO:0005516	calmodulin binding
csin010585	8e-48	UNIPROTKB_Q8TDW7	FAT3	Protocadherin Fat 3	9606	Homo sapiens	GO:0007156	homophilic cell adhesion
csin010610	1e-14	UNIPROTKB_A0JNH2	CTNNA3	Catenin (Cadherin-associated protein), alpha 3	9913	Bos taurus	GO:0016337	cell-cell adhesion
csin010730	5e-24	UNIPROTKB_Q96JQ0	DCHS1	Protocadherin-16	9606	Homo sapiens	GO:0016339	calcium-dependent cell-cell adhesion
csin010734	7e-20	UNIPROTKB_Q9HC56	PCDH9	Protocadherin-9	9606	Homo sapiens	GO:0007156	homophilic cell adhesion
csin010796	2e-89	FB_FBgn0014020	Rho1	Rho1	7227	Drosophila melanogaster	GO:0045199	maintenance of epithelial cell apical/basal polarity
csin010833	2e-24	FB_FBgn0005592	btl	breathless	7227	Drosophila melanogaster	GO:0005007	fibroblast growth factor receptor activity
csin010932	7e-10	UNIPROTKB_A0JNH2	CTNNA3	Catenin (Cadherin-associated protein), alpha 3	9913	Bos taurus	GO:0016337	cell-cell adhesion
csin010949	3e-11	UNIPROTKB_Q12879	GRIN2A	Glutamate [NMDA] receptor subunit epsilon-1	9606	Homo sapiens	GO:0050839	cell adhesion molecule binding
csin011174	1e-37	UNIPROTKB_Q90ZT4	Q90ZT4	OL-protocadherin isoform	9031	Gallus gallus	GO:0007155	cell adhesion
csin011180	2e-75	UNIPROTKB_P49337	WNT4	Protein Wnt-4	9031	Gallus gallus	GO:0040037	negative regulation of fibroblast growth factor receptor signaling pathway
csin011211	0	FB_FBgn0250789	alpha-Spec	alpha Spectrin	7227	Drosophila melanogaster	GO:0005516	calmodulin binding
csin011381	8e-39	UNIPROTKB_Q9Y5I4	PCDHAC2	Protocadherin alpha-C2	9606	Homo sapiens	GO:0007156	homophilic cell adhesion
csin011413	7e-55	FB_FBgn0005631	robo	roundabout	7227	Drosophila melanogaster	GO:0007427	epithelial cell migration, open tracheal system
csin011425	5e-06	UNIPROTKB_A0JNH2	CTNNA3	Catenin (Cadherin-associated protein), alpha 3	9913	Bos taurus	GO:0016337	cell-cell adhesion
csin011442	1e-39	UNIPROTKB_P20111	ACTN2	Alpha-actinin-2	9031	Gallus gallus	GO:0048041	focal adhesion assembly
csin011443	7e-70	UNIPROTKB_Q14108	SCARB2	Lysosome membrane protein 2	9606	Homo sapiens	GO:0007155	cell adhesion
csin011508	2e-37	UNIPROTKB_Q9BZA8	PCDH11Y	Protocadherin-11 Y-linked	9606	Homo sapiens	GO:0007156	homophilic cell adhesion
csin011563	1e-55	FB_FBgn0034660	lox2	lysyl oxidase-like 2	7227	Drosophila melanogaster	GO:0007155	cell adhesion
csin012011	2e-63	FB_FBgn0261445	sgl	sugarless	7227	Drosophila melanogaster	GO:0007427	epithelial cell migration, open tracheal system
csin012135	2e-07	UNIPROTKB_A0JNH2	CTNNA3	Catenin (Cadherin-associated protein), alpha 3	9913	Bos taurus	GO:0016337	cell-cell adhesion
csin012143	0	FB_FBgn0261797	Dhc64C	Dynein heavy chain 64C	7227	Drosophila melanogaster	GO:0045198	establishment of epithelial cell apical/basal polarity
csin012215	1e-08	UNIPROTKB_A0JNH2	CTNNA3	Catenin (Cadherin-associated protein), alpha 3	9913	Bos taurus	GO:0016337	cell-cell adhesion
csin012277	2e-06	FB_FBgn0030087	CG7766		7227	Drosophila melanogaster	GO:0005516	calmodulin binding
csin012325	9e-48	UNIPROTKB_A4IFK1	PCDH1	PCDH1 protein	9913	Bos taurus	GO:0007155	cell adhesion
csin012420	3e-22	UNIPROTKB_P23352	KAL1	Anosmin-1	9606	Homo sapiens	GO:0007155	cell adhesion
csin012520	3e-23	UNIPROTKB_Q9BZA7	PCDH11X	Protocadherin-11 X-linked	9606	Homo sapiens	GO:0007156	homophilic cell adhesion
csin012552	1e-15	UNIPROTKB_A0JNH2	CTNNA3	Catenin (Cadherin-associated protein), alpha 3	9913	Bos taurus	GO:0016337	cell-cell adhesion
csin012630	1e-06	UNIPROTKB_A0JNH2	CTNNA3	Catenin (Cadherin-associated protein), alpha 3	9913	Bos taurus	GO:0016337	cell-cell adhesion
csin012657	9e-52	FB_FBgn0002789	Mp20	Muscle protein 20	7227	Drosophila melanogaster	GO:0007155	cell adhesion
csin012749	1e-24	DICTYBASE_DDB_G0287459	secG	ankyrin repeat-containing protein, Arf guanyl-nucleotide exchange factor, SEC7-like domain-containing protein, pleckstrin homology (PH) domain-containing protein	44689	Dictyostelium discoideum	GO:0031589	cell-substrate adhesion
csin012781	4e-41	UNIPROTKB_P53355	DAPK1	Death-associated protein kinase 1	9606	Homo sapiens	GO:0005516	calmodulin binding
csin012812	4e-17	UNIPROTKB_A0JNH2	CTNNA3	Catenin (Cadherin-associated protein), alpha 3	9913	Bos taurus	GO:0016337	cell-cell adhesion
csin012823	1e-10	UNIPROTKB_A0JNH2	CTNNA3	Catenin (Cadherin-associated protein), alpha 3	9913	Bos taurus	GO:0016337	cell-cell adhesion
csin012891	3e-12	UNIPROTKB_Q9PTS9	SK2	Small-conductance calcium-activated potassium channel	9031	Gallus gallus	GO:0005516	calmodulin binding
csin012953	2e-06	UNIPROTKB_A0JNH2	CTNNA3	Catenin (Cadherin-associated protein), alpha 3	9913	Bos taurus	GO:0016337	cell-cell adhesion
csin012988	1e-143	FB_FBgn0023169	SNF1A	SNF1A/AMP-activated protein kinase	7227	Drosophila melanogaster	GO:0045197	establishment or maintenance of epithelial cell apical/basal polarity
csin013237	6e-13	UNIPROTKB_O95613	PCNT	Pericentrin	9606	Homo sapiens	GO:0005516	calmodulin binding
csin013266	1e-166	UNIPROTKB_Q13332	PTPRS	Receptor-type tyrosine-protein phosphatase S	9606	Homo sapiens	GO:0007155	cell adhesion
csin013387	5e-33	FB_FBgn0000635	Fas2	Fasciclin 2	7227	Drosophila melanogaster	GO:0007156	homophilic cell adhesion
csin013469	2e-09	UNIPROTKB_A0JNH2	CTNNA3	Catenin (Cadherin-associated protein), alpha 3	9913	Bos taurus	GO:0016337	cell-cell adhesion
csin013631	2e-21	FB_FBgn0003301	rut	rutabaga	7227	Drosophila melanogaster	GO:0008294	calcium- and calmodulin-responsive adenylate cyclase activity
csin013634	3e-19	UNIPROTKB_O96014	WNT11	Protein Wnt-11	9606	Homo sapiens	GO:0032915	positive regulation of transforming growth factor-beta2 production
csin013774	0	FB_FBgn0250788	beta-Spec	beta Spectrin	7227	Drosophila melanogaster	GO:0005516	calmodulin binding
csin013877	0	FB_FBgn0250789	alpha-Spec	alpha Spectrin	7227	Drosophila melanogaster	GO:0005516	calmodulin binding
csin014006	4e-15	UNIPROTKB_Q9ULB1	NRXN1	Neurexin-1-alpha	9606	Homo sapiens	GO:0007155	cell adhesion
csin014363	7e-83	FB_FBgn0004859	ci	cubitus interruptus	7227	Drosophila melanogaster	GO:0030858	positive regulation of epithelial cell differentiation
csin014527	4e-77	RGD_61916	Fzd1	frizzled homolog 1 (Drosophila)	10116	Rattus norvegicus	GO:0030855	epithelial cell differentiation
csin014543	5e-18	UNIPROTKB_Q8TC29	ENKUR	Enkurin	9606	Homo sapiens	GO:0005516	calmodulin binding
csin014569	6e-41	MGI_MGI:2136745	Pcdhb10	protocadherin beta 10	10090	Mus musculus	GO:0007155	cell adhesion
csin014641	8e-09	FB_FBgn0023095	caps	capricious	7227	Drosophila melanogaster	GO:0007155	cell adhesion
csin014662	3e-09	UNIPROTKB_A0JNH2	CTNNA3	Catenin (Cadherin-associated protein), alpha 3	9913	Bos taurus	GO:0016337	cell-cell adhesion
csin014710	2e-07	UNIPROTKB_Q96JQ0	DCHS1	Protocadherin-16	9606	Homo sapiens	GO:0016339	calcium-dependent cell-cell adhesion
csin014797	2e-17	UNIPROTKB_A7MBJ4	PTPRF	Receptor-type tyrosine-protein phosphatase F	9913	Bos taurus	GO:0007155	cell adhesion
csin014831	3e-24	UNIPROTKB_P48430	SOX2	Transcription factor SOX-2	9031	Gallus gallus	GO:0050680	negative regulation of epithelial cell proliferation
csin014855	1e-75	UNIPROTKB_Q9HC56	PCDH9	Protocadherin-9	9606	Homo sapiens	GO:0007156	homophilic cell adhesion
csin014879	3e-13	UNIPROTKB_A0JNH2	CTNNA3	Catenin (Cadherin-associated protein), alpha 3	9913	Bos taurus	GO:0016337	cell-cell adhesion
csin014940	3e-14	UNIPROTKB_A0JNH2	CTNNA3	Catenin (Cadherin-associated protein), alpha 3	9913	Bos taurus	GO:0016337	cell-cell adhesion
csin015014	2e-06	UNIPROTKB_Q9UKX2	MYH2	Myosin-2	9606	Homo sapiens	GO:0005516	calmodulin binding
csin015026	2e-32	RGD_71021	Parva	parvin, alpha	10116	Rattus norvegicus	GO:0005925	focal adhesion
csin015357	2e-09	RGD_3452	Ptprs	protein tyrosine phosphatase, receptor type, S	10116	Rattus norvegicus	GO:0007155	cell adhesion
csin015502	0	FB_FBgn0025726	unc-13	unc-13	7227	Drosophila melanogaster	GO:0005516	calmodulin binding
csin015552	1e-73	FB_FBgn0086680	vvl	ventral veins lacking	7227	Drosophila melanogaster	GO:0007425	epithelial cell fate determination, open tracheal system
csin015580	6e-21	FB_FBgn0000464	Lar	Leukocyte-antigen-related-like	7227	Drosophila melanogaster	GO:0007155	cell adhesion
csin015581	1e-33	ZFIN_ZDB-GENE-060503-530	si:dkey-21k10.1	si:dkey-21k10.1	7955	Danio rerio	GO:0007155	cell adhesion
csin015769	1e-55	FB_FBgn0005631	robo	roundabout	7227	Drosophila melanogaster	GO:0007427	epithelial cell migration, open tracheal system
csin015788	4e-62	RGD_1307207	Lama1	laminin, alpha 1	10116	Rattus norvegicus	GO:0030155	regulation of cell adhesion
csin015818	2e-10	FB_FBgn0261648	salm	spalt major	7227	Drosophila melanogaster	GO:0046845	branched duct epithelial cell fate determination, open tracheal system
csin015875	7e-37	MGI_MGI:1935219	Pcdhga7	protocadherin gamma subfamily A, 7	10090	Mus musculus	GO:0007155	cell adhesion
csin015995	8e-57	UNIPROTKB_Q53GQ0	HSD17B12	Estradiol 17-beta-dehydrogenase 12	9606	Homo sapiens	GO:0010811	positive regulation of cell-substrate adhesion
csin016160	4e-06	FB_FBgn0260817	gkt	glaikit	7227	Drosophila melanogaster	GO:0045197	establishment or maintenance of epithelial cell apical/basal polarity
csin016188	5e-21	ZFIN_ZDB-GENE-041118-15	pcdh2aa15	protocadherin 2 alpha a 15	7955	Danio rerio	GO:0007155	cell adhesion
csin016259	1e-07	UNIPROTKB_A6NDV4	TMEM8B	Transmembrane protein 8B	9606	Homo sapiens	GO:0007155	cell adhesion
csin016359	5e-65	ZFIN_ZDB-GENE-041124-3	ext2	exostoses (multiple) 2	7955	Danio rerio	GO:0045743	positive regulation of fibroblast growth factor receptor signaling pathway
csin016380	2e-51	RGD_2219	Brca2	breast cancer 2	10116	Rattus norvegicus	GO:0033600	negative regulation of mammary gland epithelial cell proliferation
csin016556	1e-06	UNIPROTKB_A0JNH2	CTNNA3	Catenin (Cadherin-associated protein), alpha 3	9913	Bos taurus	GO:0016337	cell-cell adhesion
csin016597	8e-07	UNIPROTKB_Q99715	COL12A1	Collagen alpha-1(XII) chain	9606	Homo sapiens	GO:0007155	cell adhesion
csin016629	1e-110	UNIPROTKB_Q9Y297	BTRC	F-box/WD repeat-containing protein 1A	9606	Homo sapiens	GO:0033598	mammary gland epithelial cell proliferation
csin016709	8e-25	UNIPROTKB_Q08174	PCDH1	Protocadherin-1	9606	Homo sapiens	GO:0007155	cell adhesion
csin016778	4e-06	UNIPROTKB_A0JNH2	CTNNA3	Catenin (Cadherin-associated protein), alpha 3	9913	Bos taurus	GO:0016337	cell-cell adhesion
csin016843	2e-40	FB_FBgn0261574	kug	kugelei	7227	Drosophila melanogaster	GO:0016339	calcium-dependent cell-cell adhesion
csin016865	1e-43	RGD_61983	Grn	granulin	10116	Rattus norvegicus	GO:0050679	positive regulation of epithelial cell proliferation
csin016873	5e-10	UNIPROTKB_A0JNH2	CTNNA3	Catenin (Cadherin-associated protein), alpha 3	9913	Bos taurus	GO:0016337	cell-cell adhesion
csin016900	5e-16	UNIPROTKB_A0JNH2	CTNNA3	Catenin (Cadherin-associated protein), alpha 3	9913	Bos taurus	GO:0016337	cell-cell adhesion
csin016954	1e-28	RGD_70993	Flot2	flotillin 2	10116	Rattus norvegicus	GO:0007155	cell adhesion
csin016975	7e-30	UNIPROTKB_P35331	P35331	Neuronal cell adhesion molecule	9031	Gallus gallus	GO:0007156	homophilic cell adhesion
csin017048	1e-66	UNIPROTKB_P61586	RHOA	Transforming protein RhoA	9606	Homo sapiens	GO:0045785	positive regulation of cell adhesion
csin017226	1e-12	UNIPROTKB_A0JNH2	CTNNA3	Catenin (Cadherin-associated protein), alpha 3	9913	Bos taurus	GO:0016337	cell-cell adhesion
csin017234	5e-15	WB_WBGene00012796	Y43F4A.1		6239	Caenorhabditis elegans	GO:0007155	cell adhesion
csin017541	1e-09	UNIPROTKB_A0JNH2	CTNNA3	Catenin (Cadherin-associated protein), alpha 3	9913	Bos taurus	GO:0016337	cell-cell adhesion
csin017901	4e-18	UNIPROTKB_Q6Q0N0	Clstn1	Calsyntenin-1	10116	Rattus norvegicus	GO:0007156	homophilic cell adhesion
csin018120	5e-33	WB_WBGene00001627	gly-2		6239	Caenorhabditis elegans	GO:0005516	calmodulin binding
csin018134	2e-09	UNIPROTKB_A0JNH2	CTNNA3	Catenin (Cadherin-associated protein), alpha 3	9913	Bos taurus	GO:0016337	cell-cell adhesion
csin018363	1e-11	UNIPROTKB_Q32PJ7	TNS4	Tensin-4	9913	Bos taurus	GO:0005925	focal adhesion
csin018424	6e-08	UNIPROTKB_A0JNH2	CTNNA3	Catenin (Cadherin-associated protein), alpha 3	9913	Bos taurus	GO:0016337	cell-cell adhesion
csin018435	2e-09	UNIPROTKB_A0JNH2	CTNNA3	Catenin (Cadherin-associated protein), alpha 3	9913	Bos taurus	GO:0016337	cell-cell adhesion
csin018621	7e-07	UNIPROTKB_Q9NYQ8	FAT2	Protocadherin Fat 2	9606	Homo sapiens	GO:0007155	cell adhesion
csin018625	2e-31	FB_FBgn0250788	beta-Spec	beta Spectrin	7227	Drosophila melanogaster	GO:0005516	calmodulin binding
csin018660	1e-09	UNIPROTKB_A0JNH2	CTNNA3	Catenin (Cadherin-associated protein), alpha 3	9913	Bos taurus	GO:0016337	cell-cell adhesion
csin018766	3e-37	RGD_1562864	Pcdh11x	protocadherin 11 X-linked	10116	Rattus norvegicus	GO:0007155	cell adhesion
csin018977	2e-11	UNIPROTKB_O60330	PCDHGA12	Protocadherin gamma-A12	9606	Homo sapiens	GO:0007156	homophilic cell adhesion
csin019054	2e-08	FB_FBgn0029761	SK	small conductance calcium-activated potassium channel	7227	Drosophila melanogaster	GO:0005516	calmodulin binding
csin019207	2e-08	UNIPROTKB_P08962	CD63	CD63 antigen	9606	Homo sapiens	GO:0030855	epithelial cell differentiation
csin019243	1e-06	UNIPROTKB_A0JNH2	CTNNA3	Catenin (Cadherin-associated protein), alpha 3	9913	Bos taurus	GO:0016337	cell-cell adhesion
csin019336	8e-21	UNIPROTKB_B0Z662	B0Z662	Protocadherin delta 1	9031	Gallus gallus	GO:0007155	cell adhesion
csin019380	1e-14	UNIPROTKB_Q9ULB1	NRXN1	Neurexin-1-alpha	9606	Homo sapiens	GO:0007155	cell adhesion
csin019501	2e-49	UNIPROTKB_Q767H7	Pcdhac2	Cadherin-related neuronal receptor c2	10116	Rattus norvegicus	GO:0007155	cell adhesion
csin019524	2e-44	MGI_MGI:2136739	Pcdhb5	protocadherin beta 5	10090	Mus musculus	GO:0007155	cell adhesion
csin019613	7e-38	UNIPROTKB_A7E300	DLC1	Rho GTPase-activating protein 7	9913	Bos taurus	GO:0005925	focal adhesion
csin019628	0	FB_FBgn0000667	Actn	alpha actinin	7227	Drosophila melanogaster	GO:0005925	focal adhesion
csin019813	7e-15	UNIPROTKB_Q6IMX5	Cd36	CD36 molecule (Thrombospondin receptor)	10116	Rattus norvegicus	GO:0007155	cell adhesion
csin020051	2e-15	FB_FBgn0015589	Apc	APC-like	7227	Drosophila melanogaster	GO:0016337	cell-cell adhesion
csin020204	1e-179	FB_FBgn0013759	CASK	CASK ortholog	7227	Drosophila melanogaster	GO:0005954	calcium- and calmodulin-dependent protein kinase complex
csin020287	8e-10	UNIPROTKB_P08962	CD63	CD63 antigen	9606	Homo sapiens	GO:0030855	epithelial cell differentiation
csin020330	6e-09	UNIPROTKB_A0JNH2	CTNNA3	Catenin (Cadherin-associated protein), alpha 3	9913	Bos taurus	GO:0016337	cell-cell adhesion
csin020468	7e-16	RGD_69431	Wisp1	WNT1 inducible signaling pathway protein 1	10116	Rattus norvegicus	GO:0007155	cell adhesion
csin020522	3e-08	UNIPROTKB_A0JNH2	CTNNA3	Catenin (Cadherin-associated protein), alpha 3	9913	Bos taurus	GO:0016337	cell-cell adhesion
csin020608	9e-85	FB_FBgn0025726	unc-13	unc-13	7227	Drosophila melanogaster	GO:0005516	calmodulin binding
csin020644	5e-15	UNIPROTKB_A0JNH2	CTNNA3	Catenin (Cadherin-associated protein), alpha 3	9913	Bos taurus	GO:0016337	cell-cell adhesion
csin020657	7e-40	RGD_1565588	RGD1565588	similar to calcium binding protein P22	10116	Rattus norvegicus	GO:0005509	calcium ion binding
csin020669	4e-84	FB_FBgn0250789	alpha-Spec	alpha Spectrin	7227	Drosophila melanogaster	GO:0005516	calmodulin binding
csin020818	7e-15	UNIPROTKB_Q8TD43	TRPM4	Transient receptor potential cation channel subfamily M member 4	9606	Homo sapiens	GO:0005516	calmodulin binding
csin021175	3e-61	UNIPROTKB_Q9BZA8	PCDH11Y	Protocadherin-11 Y-linked	9606	Homo sapiens	GO:0007156	homophilic cell adhesion
csin021232	3e-07	UNIPROTKB_A0JNH2	CTNNA3	Catenin (Cadherin-associated protein), alpha 3	9913	Bos taurus	GO:0016337	cell-cell adhesion
csin021548	8e-08	UNIPROTKB_A0JNH2	CTNNA3	Catenin (Cadherin-associated protein), alpha 3	9913	Bos taurus	GO:0016337	cell-cell adhesion
csin021588	4e-54	ZFIN_ZDB-GENE-090608-3	pcdh17	protocadherin 17	7955	Danio rerio	GO:0007156	homophilic cell adhesion
csin021593	1e-35	FB_FBgn0019949	Cdk9	Cyclin-dependent kinase 9	7227	Drosophila melanogaster	GO:0007155	cell adhesion
csin021935	1e-07	UNIPROTKB_A0JNH2	CTNNA3	Catenin (Cadherin-associated protein), alpha 3	9913	Bos taurus	GO:0016337	cell-cell adhesion
csin021938	4e-07	UNIPROTKB_A0JNH2	CTNNA3	Catenin (Cadherin-associated protein), alpha 3	9913	Bos taurus	GO:0016337	cell-cell adhesion
csin021961	3e-31	UNIPROTKB_P31976	EZR	Ezrin	9913	Bos taurus	GO:0007159	leukocyte cell-cell adhesion
csin021973	5e-14	UNIPROTKB_A0JNH2	CTNNA3	Catenin (Cadherin-associated protein), alpha 3	9913	Bos taurus	GO:0016337	cell-cell adhesion
csin022001	1e-14	UNIPROTKB_A0JNH2	CTNNA3	Catenin (Cadherin-associated protein), alpha 3	9913	Bos taurus	GO:0016337	cell-cell adhesion
csin022114	2e-78	UNIPROTKB_Q9Y490	TLN1	Talin-1	9606	Homo sapiens	GO:0005925	focal adhesion
csin022115	2e-55	UNIPROTKB_Q9NVD7	PARVA	Alpha-parvin	9606	Homo sapiens	GO:0007155	cell adhesion
csin022259	5e-24	FB_FBgn0003499	sr	stripe	7227	Drosophila melanogaster	GO:0007427	epithelial cell migration, open tracheal system
csin022276	1e-10	FB_FBgn0029761	SK	small conductance calcium-activated potassium channel	7227	Drosophila melanogaster	GO:0005516	calmodulin binding
csin022745	2e-10	WB_WBGene00000518	ckk-1		6239	Caenorhabditis elegans	GO:0004683	calmodulin-dependent protein kinase activity
csin023078	6e-07	UNIPROTKB_A0JNH2	CTNNA3	Catenin (Cadherin-associated protein), alpha 3	9913	Bos taurus	GO:0016337	cell-cell adhesion
csin023202	4e-10	UNIPROTKB_A0JNH2	CTNNA3	Catenin (Cadherin-associated protein), alpha 3	9913	Bos taurus	GO:0016337	cell-cell adhesion
csin023285	4e-09	UNIPROTKB_A0JNH2	CTNNA3	Catenin (Cadherin-associated protein), alpha 3	9913	Bos taurus	GO:0016337	cell-cell adhesion
csin023305	1e-32	UNIPROTKB_Q6DKR3	Q6DKR3	Protocadherin	9031	Gallus gallus	GO:0007155	cell adhesion
csin023476	1e-07	UNIPROTKB_Q8WZ42	TTN	Titin	9606	Homo sapiens	GO:0005516	calmodulin binding
csin023590	2e-77	RGD_1562864	Pcdh11x	protocadherin 11 X-linked	10116	Rattus norvegicus	GO:0007155	cell adhesion
csin023756	3e-06	UNIPROTKB_A0JNH2	CTNNA3	Catenin (Cadherin-associated protein), alpha 3	9913	Bos taurus	GO:0016337	cell-cell adhesion
csin023773	1e-23	FB_FBgn0026192	par-6	par-6	7227	Drosophila melanogaster	GO:0045197	establishment or maintenance of epithelial cell apical/basal polarity
csin023838	1e-59	UNIPROTKB_P46019	PHKA2	Phosphorylase b kinase regulatory subunit alpha, liver isoform	9606	Homo sapiens	GO:0005516	calmodulin binding
csin023949	5e-18	UNIPROTKB_P16157	ANK1	Ankyrin-1	9606	Homo sapiens	GO:0045199	maintenance of epithelial cell apical/basal polarity
csin024020	0	UNIPROTKB_Q13332	PTPRS	Receptor-type tyrosine-protein phosphatase S	9606	Homo sapiens	GO:0007155	cell adhesion
csin024121	3e-13	UNIPROTKB_Q9BZA7	PCDH11X	Protocadherin-11 X-linked	9606	Homo sapiens	GO:0007156	homophilic cell adhesion
csin024137	2e-37	UNIPROTKB_Q98TT7	Q98TT7	Integrin alpha 3A subunit cytoplasmic domain variant	9031	Gallus gallus	GO:0007155	cell adhesion
csin024201	1e-106	FB_FBgn0037240	Cont	Contactin	7227	Drosophila melanogaster	GO:0007155	cell adhesion
csin024345	1e-25	UNIPROTKB_Q96L03	SPATA17	Spermatogenesis-associated protein 17	9606	Homo sapiens	GO:0005516	calmodulin binding
csin024433	6e-54	UNIPROTKB_P22303	ACHE	Acetylcholinesterase	9606	Homo sapiens	GO:0007155	cell adhesion
csin024475	4e-20	UNIPROTKB_Q6P259	jup	Junction plakoglobin	8364	Xenopus (Silurana) tropicalis	GO:0016337	cell-cell adhesion
csin024481	2e-11	FB_FBgn0017590	klg	klingon	7227	Drosophila melanogaster	GO:0007156	homophilic cell adhesion
csin024657	5e-12	UNIPROTKB_A0JNH2	CTNNA3	Catenin (Cadherin-associated protein), alpha 3	9913	Bos taurus	GO:0016337	cell-cell adhesion
csin024698	3e-30	UNIPROTKB_Q5ZK96	RCJMB04_12d16	Putative uncharacterized protein	9031	Gallus gallus	GO:0007155	cell adhesion
csin025001	2e-12	UNIPROTKB_A0JNH2	CTNNA3	Catenin (Cadherin-associated protein), alpha 3	9913	Bos taurus	GO:0016337	cell-cell adhesion
csin025305	1e-14	TAIR_locus:2177023	CPK17	CALCIUM-DEPENDENT PROTEIN KINASE 17	3702	Arabidopsis thaliana	GO:0004683	calmodulin-dependent protein kinase activity
csin025310	1e-07	UNIPROTKB_A0JNH2	CTNNA3	Catenin (Cadherin-associated protein), alpha 3	9913	Bos taurus	GO:0016337	cell-cell adhesion
csin025553	7e-15	UNIPROTKB_Q8TC84	FANK1	Fibronectin type 3 and ankyrin repeat domains protein 1	9606	Homo sapiens	GO:0005737	cytoplasm
csin025606	3e-77	FB_FBgn0025726	unc-13	unc-13	7227	Drosophila melanogaster	GO:0005516	calmodulin binding
csin025624	1e-06	UNIPROTKB_A0JNH2	CTNNA3	Catenin (Cadherin-associated protein), alpha 3	9913	Bos taurus	GO:0016337	cell-cell adhesion
csin025681	0	FB_FBgn0086783	Mhc	Myosin heavy chain	7227	Drosophila melanogaster	GO:0007427	epithelial cell migration, open tracheal system
csin025682	2e-15	UNIPROTKB_A0JNH2	CTNNA3	Catenin (Cadherin-associated protein), alpha 3	9913	Bos taurus	GO:0016337	cell-cell adhesion
csin025727	6e-16	UNIPROTKB_A7MBJ4	PTPRF	Receptor-type tyrosine-protein phosphatase F	9913	Bos taurus	GO:0007155	cell adhesion
csin026024	4e-39	UNIPROTKB_Q9HC56	PCDH9	Protocadherin-9	9606	Homo sapiens	GO:0007156	homophilic cell adhesion
csin026059	2e-08	RGD_1305499	Calml3	calmodulin-like 3	10116	Rattus norvegicus	GO:0005509	calcium ion binding
csin026076	2e-06	TAIR_locus:2201542	CML23	CALMODULIN LIKE 23	3702	Arabidopsis thaliana	GO:0005509	calcium ion binding
csin026149	1e-39	UNIPROTKB_Q9Y5I3	PCDHA1	Protocadherin alpha-1	9606	Homo sapiens	GO:0007155	cell adhesion
csin026356	5e-09	UNIPROTKB_A0JNH2	CTNNA3	Catenin (Cadherin-associated protein), alpha 3	9913	Bos taurus	GO:0016337	cell-cell adhesion
csin026490	5e-20	FB_FBgn0034660	lox2	lysyl oxidase-like 2	7227	Drosophila melanogaster	GO:0007155	cell adhesion
csin026501	5e-16	UNIPROTKB_Q6AX64	camk2b	LOC397789 protein	8355	Xenopus laevis	GO:0005954	calcium- and calmodulin-dependent protein kinase complex
csin026601	1e-59	UNIPROTKB_Q6DKR3	Q6DKR3	Protocadherin	9031	Gallus gallus	GO:0007155	cell adhesion
csin026610	8e-30	RGD_71044	Cnn3	calponin 3, acidic	10116	Rattus norvegicus	GO:0005516	calmodulin binding
csin026630	3e-11	UNIPROTKB_Q8WZ42	TTN	Titin	9606	Homo sapiens	GO:0005516	calmodulin binding
csin026714	4e-08	UNIPROTKB_A0JNH2	CTNNA3	Catenin (Cadherin-associated protein), alpha 3	9913	Bos taurus	GO:0016337	cell-cell adhesion
csin026737	3e-71	UNIPROTKB_Q9BZA7	PCDH11X	Protocadherin-11 X-linked	9606	Homo sapiens	GO:0007156	homophilic cell adhesion
csin026880	8e-31	UNIPROTKB_Q9GLX9	SPON1	Spondin-1	9913	Bos taurus	GO:0007155	cell adhesion
csin026925	2e-44	UNIPROTKB_P22607	FGFR3	Fibroblast growth factor receptor 3	9606	Homo sapiens	GO:0017134	fibroblast growth factor binding
csin026926	4e-16	UNIPROTKB_A4IFL5	FGFR1	FGFR1 protein	9913	Bos taurus	GO:0090080	positive regulation of MAPKKK cascade by fibroblast growth factor receptor signaling pathway
csin027060	2e-09	UNIPROTKB_P49961	ENTPD1	Ectonucleoside triphosphate diphosphohydrolase 1	9606	Homo sapiens	GO:0007155	cell adhesion
csin027227	6e-44	UNIPROTKB_Q63HQ2	EGFLAM	Pikachurin	9606	Homo sapiens	GO:0010811	positive regulation of cell-substrate adhesion
csin027286	1e-103	RGD_620307	Pdpk1	3-phosphoinositide dependent protein kinase-1	10116	Rattus norvegicus	GO:0048041	focal adhesion assembly
csin027309	5e-54	UNIPROTKB_Q9HC56	PCDH9	Protocadherin-9	9606	Homo sapiens	GO:0007156	homophilic cell adhesion
csin027362	4e-13	UNIPROTKB_Q0VC16	MIA3	Melanoma inhibitory activity protein 3	9913	Bos taurus	GO:0007162	negative regulation of cell adhesion
csin027388	9e-67	UNIPROTKB_O15144	ARPC2	Actin-related protein 2/3 complex subunit 2	9606	Homo sapiens	GO:0005925	focal adhesion
csin027397	5e-11	UNIPROTKB_A0JNH2	CTNNA3	Catenin (Cadherin-associated protein), alpha 3	9913	Bos taurus	GO:0016337	cell-cell adhesion
csin027405	2e-10	UNIPROTKB_P49798	RGS4	Regulator of G-protein signaling 4	9606	Homo sapiens	GO:0005516	calmodulin binding
csin027474	2e-13	UNIPROTKB_A0JNH2	CTNNA3	Catenin (Cadherin-associated protein), alpha 3	9913	Bos taurus	GO:0016337	cell-cell adhesion
csin027621	6e-17	FB_FBgn0029761	SK	small conductance calcium-activated potassium channel	7227	Drosophila melanogaster	GO:0005516	calmodulin binding
csin027769	4e-07	UNIPROTKB_A0JNH2	CTNNA3	Catenin (Cadherin-associated protein), alpha 3	9913	Bos taurus	GO:0016337	cell-cell adhesion
csin027934	5e-57	UNIPROTKB_Q08174	PCDH1	Protocadherin-1	9606	Homo sapiens	GO:0007155	cell adhesion
csin027946	4e-27	MGI_MGI:109168	Fat1	FAT tumor suppressor homolog 1 (Drosophila)	10090	Mus musculus	GO:0007155	cell adhesion
csin027947	1e-15	UNIPROTKB_Q6R0I0	CNRv12	Cadherin-related neuronal receptor 12	9031	Gallus gallus	GO:0007156	homophilic cell adhesion
csin028024	2e-11	UNIPROTKB_Q92949	FOXJ1	Forkhead box protein J1	9606	Homo sapiens	GO:0030855	epithelial cell differentiation
csin028030	2e-14	UNIPROTKB_Q9NYQ6	CELSR1	Cadherin EGF LAG seven-pass G-type receptor 1	9606	Homo sapiens	GO:0007155	cell adhesion
csin028133	3e-34	RGD_621827	Strn3	striatin, calmodulin binding protein 3	10116	Rattus norvegicus	GO:0000122	negative regulation of transcription from RNA polymerase II promoter
csin028175	4e-38	UNIPROTKB_Q5ZJP5	FNDC3A	Fibronectin type-III domain-containing protein 3a	9031	Gallus gallus	GO:0001669	acrosomal vesicle
csin028233	5e-20	UNIPROTKB_Q9GLM4	TNS1	Tensin-1	9913	Bos taurus	GO:0005925	focal adhesion
csin028248	2e-65	ZFIN_ZDB-GENE-020430-3	flot2a	flotillin 2a	7955	Danio rerio	GO:0007155	cell adhesion
csin028337	4e-51	FB_FBgn0000499	dsh	dishevelled	7227	Drosophila melanogaster	GO:0045198	establishment of epithelial cell apical/basal polarity
csin028389	4e-15	UNIPROTKB_Q8NFZ3	NLGN4Y	Neuroligin-4, Y-linked	9606	Homo sapiens	GO:0007155	cell adhesion
csin028398	3e-19	FB_FBgn0026192	par-6	par-6	7227	Drosophila melanogaster	GO:0045197	establishment or maintenance of epithelial cell apical/basal polarity
csin028441	6e-13	UNIPROTKB_Q6R0H9	CNRc01	Cadherin-related neuronal receptor c01	9031	Gallus gallus	GO:0007156	homophilic cell adhesion
csin028454	9e-93	UNIPROTKB_P57709	ATP2C1	Calcium-transporting ATPase type 2C member 1	9913	Bos taurus	GO:0016339	calcium-dependent cell-cell adhesion
csin028502	8e-28	FB_FBgn0001075	ft	fat	7227	Drosophila melanogaster	GO:0016339	calcium-dependent cell-cell adhesion
csin028650	9e-06	UNIPROTKB_B8Y9S9	B8Y9S9	Embryo-specific fibronectin 1 transcript variant	9913	Bos taurus	GO:0005576	extracellular region
csin028711	7e-16	RGD_1565539	Col24a1	collagen, type XXIV, alpha 1	10116	Rattus norvegicus	GO:0007155	cell adhesion
csin028712	1e-17	UNIPROTKB_P02453	COL1A1	Collagen alpha-1(I) chain	9913	Bos taurus	GO:0010812	negative regulation of cell-substrate adhesion
csin028770	5e-26	UNIPROTKB_P43268	ETV4	ETS translocation variant 4	9606	Homo sapiens	GO:0033600	negative regulation of mammary gland epithelial cell proliferation
csin028864	8e-24	UNIPROTKB_Q90718	SRF	Serum response factor	9031	Gallus gallus	GO:0030155	regulation of cell adhesion
csin028946	5e-10	RGD_2807	Foxa1	forkhead box A1	10116	Rattus norvegicus	GO:0060487	lung epithelial cell differentiation
csin029027	6e-58	MGI_MGI:1860487	Pcdh7	protocadherin 7	10090	Mus musculus	GO:0007155	cell adhesion
csin029077	3e-31	FB_FBgn0025726	unc-13	unc-13	7227	Drosophila melanogaster	GO:0005516	calmodulin binding
csin029199	3e-12	UNIPROTKB_Q96RT1	ERBB2IP	Protein LAP2	9606	Homo sapiens	GO:0007155	cell adhesion
csin029208	9e-08	UNIPROTKB_P08962	CD63	CD63 antigen	9606	Homo sapiens	GO:0030855	epithelial cell differentiation
csin029283	5e-18	UNIPROTKB_P18519	NGFR	Tumor necrosis factor receptor superfamily member 16	9031	Gallus gallus	GO:0040037	negative regulation of fibroblast growth factor receptor signaling pathway
csin029314	2e-06	UNIPROTKB_D3Z9F8	Col12a1	Uncharacterized protein	10116	Rattus norvegicus	GO:0007155	cell adhesion
csin029317	2e-49	UNIPROTKB_Q9BZA8	PCDH11Y	Protocadherin-11 Y-linked	9606	Homo sapiens	GO:0007156	homophilic cell adhesion
csin029423	9e-10	FB_FBgn0019947	Psn	Presenilin	7227	Drosophila melanogaster	GO:0016337	cell-cell adhesion
csin029467	2e-13	UNIPROTKB_P13868	PCM1	Calmodulin-1	4113	Solanum tuberosum	GO:0005515	protein binding
csin029469	9e-38	DICTYBASE_DDB_G0276967	racF2	Rho GTPase	44689	Dictyostelium discoideum	GO:0016337	cell-cell adhesion
csin029530	8e-11	UNIPROTKB_A0JNH2	CTNNA3	Catenin (Cadherin-associated protein), alpha 3	9913	Bos taurus	GO:0016337	cell-cell adhesion
csin029591	5e-72	UNIPROTKB_Q6DKR3	Q6DKR3	Protocadherin	9031	Gallus gallus	GO:0007155	cell adhesion
csin029679	1e-11	UNIPROTKB_A0JNH2	CTNNA3	Catenin (Cadherin-associated protein), alpha 3	9913	Bos taurus	GO:0016337	cell-cell adhesion
csin029730	3e-21	FB_FBgn0004647	N	Notch	7227	Drosophila melanogaster	GO:0007155	cell adhesion
csin029777	5e-19	ZFIN_ZDB-GENE-011101-2	dcc	deleted in colorectal carcinoma	7955	Danio rerio	GO:0007155	cell adhesion
csin029797	4e-25	UNIPROTKB_P11362	FGFR1	Basic fibroblast growth factor receptor 1	9606	Homo sapiens	GO:0005624	membrane fraction
csin029800	5e-24	UNIPROTKB_Q6V0I7	FAT4	Protocadherin Fat 4	9606	Homo sapiens	GO:0007156	homophilic cell adhesion
csin029860	4e-11	UNIPROTKB_A0JNH2	CTNNA3	Catenin (Cadherin-associated protein), alpha 3	9913	Bos taurus	GO:0016337	cell-cell adhesion
csin029902	4e-16	FB_FBgn0004647	N	Notch	7227	Drosophila melanogaster	GO:0007155	cell adhesion
csin029918	9e-55	UNIPROTKB_P25391	LAMA1	Laminin subunit alpha-1	9606	Homo sapiens	GO:0045198	establishment of epithelial cell apical/basal polarity
csin030072	1e-07	UNIPROTKB_A0JNH2	CTNNA3	Catenin (Cadherin-associated protein), alpha 3	9913	Bos taurus	GO:0016337	cell-cell adhesion
csin030211	1e-123	FB_FBgn0014001	Pak	PAK-kinase	7227	Drosophila melanogaster	GO:0005925	focal adhesion
csin030281	6e-11	UNIPROTKB_A0JNH2	CTNNA3	Catenin (Cadherin-associated protein), alpha 3	9913	Bos taurus	GO:0016337	cell-cell adhesion
csin030350	7e-08	UNIPROTKB_A0JNH2	CTNNA3	Catenin (Cadherin-associated protein), alpha 3	9913	Bos taurus	GO:0016337	cell-cell adhesion
csin030511	6e-92	UNIPROTKB_Q3MHM6	CTNNA1	Catenin alpha-1	9913	Bos taurus	GO:0007155	cell adhesion
csin030610	7e-07	UNIPROTKB_A0JNH2	CTNNA3	Catenin (Cadherin-associated protein), alpha 3	9913	Bos taurus	GO:0016337	cell-cell adhesion
csin030752	9e-07	UNIPROTKB_A0JNH2	CTNNA3	Catenin (Cadherin-associated protein), alpha 3	9913	Bos taurus	GO:0016337	cell-cell adhesion
csin030801	4e-56	FB_FBgn0025726	unc-13	unc-13	7227	Drosophila melanogaster	GO:0005516	calmodulin binding
csin030869	2e-44	UNIPROTKB_P00747	PLG	Plasminogen	9606	Homo sapiens	GO:0005515	protein binding
csin030938	2e-06	UNIPROTKB_P79795	NRP1	Neuropilin-1	9031	Gallus gallus	GO:0007155	cell adhesion
csin031062	2e-11	FB_FBgn0260004	Snmp	Sensory neuron membrane protein	7227	Drosophila melanogaster	GO:0007155	cell adhesion
csin031113	1e-21	UNIPROTKB_Q5ZK96	RCJMB04_12d16	Putative uncharacterized protein	9031	Gallus gallus	GO:0007155	cell adhesion
csin031175	4e-14	UNIPROTKB_A0JNH2	CTNNA3	Catenin (Cadherin-associated protein), alpha 3	9913	Bos taurus	GO:0016337	cell-cell adhesion
csin031294	9e-73	UNIPROTKB_Q8WZ42	TTN	Titin	9606	Homo sapiens	GO:0005516	calmodulin binding
csin031340	1e-119	UNIPROTKB_Q9UGI6	KCNN3	Small conductance calcium-activated potassium channel protein 3	9606	Homo sapiens	GO:0005516	calmodulin binding
csin031383	1e-27	UNIPROTKB_O95259	KCNH1	Potassium voltage-gated channel subfamily H member 1	9606	Homo sapiens	GO:0005516	calmodulin binding
csin031397	1e-19	UNIPROTKB_A0JNH2	CTNNA3	Catenin (Cadherin-associated protein), alpha 3	9913	Bos taurus	GO:0016337	cell-cell adhesion
csin031412	2e-07	UNIPROTKB_A0JNH2	CTNNA3	Catenin (Cadherin-associated protein), alpha 3	9913	Bos taurus	GO:0016337	cell-cell adhesion
csin031439	2e-10	GENEDB_PFALCIPARUM_PF14_0323	PF14_0323	calmodulin	5833	Plasmodium falciparum	GO:0005575	cellular_component
csin031527	4e-16	UNIPROTKB_A0JNH2	CTNNA3	Catenin (Cadherin-associated protein), alpha 3	9913	Bos taurus	GO:0016337	cell-cell adhesion
csin031538	3e-22	FB_FBgn0010238	Lac	Lachesin	7227	Drosophila melanogaster	GO:0007156	homophilic cell adhesion
csin031593	1e-109	RGD_3921	Tyms	thymidylate synthetase	10116	Rattus norvegicus	GO:0060574	intestinal epithelial cell maturation
csin031606	2e-88	UNIPROTKB_D3ZU17	Eef2k	Uncharacterized protein	10116	Rattus norvegicus	GO:0005516	calmodulin binding
csin031685	2e-15	FB_FBgn0001323	knrl	knirps-like	7227	Drosophila melanogaster	GO:0007427	epithelial cell migration, open tracheal system
csin031745	1e-110	MGI_MGI:1098270	Jag2	jagged 2	10090	Mus musculus	GO:0030155	regulation of cell adhesion
csin031761	8e-29	ZFIN_ZDB-GENE-080807-4	hspg2	heparan sulfate proteoglycan 2	7955	Danio rerio	GO:0007155	cell adhesion
csin031783	3e-23	UNIPROTKB_Q92797	SYMPK	Symplekin	9606	Homo sapiens	GO:0007155	cell adhesion
csin031851	2e-36	UNIPROTKB_Q9Y5G0	PCDHGB5	Protocadherin gamma-B5	9606	Homo sapiens	GO:0007155	cell adhesion
csin031854	2e-10	ZFIN_ZDB-GENE-000511-1	hand2	heart and neural crest derivatives expressed transcript 2	7955	Danio rerio	GO:0030859	polarized epithelial cell differentiation
csin031871	3e-75	FB_FBgn0015014	tgo	tango	7227	Drosophila melanogaster	GO:0007425	epithelial cell fate determination, open tracheal system
csin031988	2e-47	UNIPROTKB_Q9HC56	PCDH9	Protocadherin-9	9606	Homo sapiens	GO:0007156	homophilic cell adhesion
csin032018	3e-12	UNIPROTKB_A7MBJ4	PTPRF	Receptor-type tyrosine-protein phosphatase F	9913	Bos taurus	GO:0007155	cell adhesion
csin032039	1e-25	UNIPROTKB_Q5F3X2	RCJMB04_4p22	Putative uncharacterized protein	9031	Gallus gallus	GO:0007155	cell adhesion
csin032057	8e-10	UNIPROTKB_Q5ZHZ4	CBLL1	E3 ubiquitin-protein ligase Hakai	9031	Gallus gallus	GO:0007162	negative regulation of cell adhesion
csin032086	3e-71	WB_WBGene00002248	lam-3		6239	Caenorhabditis elegans	GO:0007155	cell adhesion
csin032116	6e-16	RGD_1310402	Tns4	tensin 4	10116	Rattus norvegicus	GO:0005925	focal adhesion
csin032138	2e-29	FB_FBgn0004647	N	Notch	7227	Drosophila melanogaster	GO:0007155	cell adhesion
csin032164	0	FB_FBgn0013997	Nrx-IV	Neurexin IV	7227	Drosophila melanogaster	GO:0007155	cell adhesion
csin032179	0	FB_FBgn0000667	Actn	alpha actinin	7227	Drosophila melanogaster	GO:0005925	focal adhesion
csin032189	2e-19	WB_WBGene00002037	hum-4		6239	Caenorhabditis elegans	GO:0005516	calmodulin binding
csin032214	5e-33	RGD_1309345	Bcl6	B-cell CLL/lymphoma 6	10116	Rattus norvegicus	GO:0001953	negative regulation of cell-matrix adhesion
csin032253	1e-161	FB_FBgn0004624	CaMKII	Calcium/calmodulin-dependent protein kinase II	7227	Drosophila melanogaster	GO:0004683	calmodulin-dependent protein kinase activity
csin032307	1e-50	ZFIN_ZDB-GENE-050417-76	camk4	calcium/calmodulin-dependent protein kinase IV	7955	Danio rerio	GO:0004672	protein kinase activity
csin032343	0	UNIPROTKB_P07942	LAMB1	Laminin subunit beta-1	9606	Homo sapiens	GO:0034446	substrate adhesion-dependent cell spreading
csin032352	4e-70	UNIPROTKB_Q16816	PHKG1	Phosphorylase b kinase gamma catalytic chain, skeletal muscle isoform	9606	Homo sapiens	GO:0005516	calmodulin binding
csin032373	1e-14	UNIPROTKB_Q4G0U5	PCDP1	Primary ciliary dyskinesia protein 1	9606	Homo sapiens	GO:0005516	calmodulin binding
csin032420	2e-23	ZFIN_ZDB-GENE-030925-47	pard3	par-3 partitioning defective 3 homolog (C. elegans)	7955	Danio rerio	GO:0045197	establishment or maintenance of epithelial cell apical/basal polarity
csin032512	3e-58	UNIPROTKB_Q9UKN7	MYO15A	Myosin-XV	9606	Homo sapiens	GO:0005516	calmodulin binding
csin032514	3e-64	UNIPROTKB_P21359	NF1	Neurofibromin	9606	Homo sapiens	GO:0001952	regulation of cell-matrix adhesion
csin032574	2e-43	UNIPROTKB_O95206	PCDH8	Protocadherin-8	9606	Homo sapiens	GO:0007156	homophilic cell adhesion
csin032590	1e-08	UNIPROTKB_A0JNH2	CTNNA3	Catenin (Cadherin-associated protein), alpha 3	9913	Bos taurus	GO:0016337	cell-cell adhesion
csin032708	7e-29	RGD_70993	Flot2	flotillin 2	10116	Rattus norvegicus	GO:0007155	cell adhesion
csin032817	1e-07	UNIPROTKB_A0JNH2	CTNNA3	Catenin (Cadherin-associated protein), alpha 3	9913	Bos taurus	GO:0016337	cell-cell adhesion
csin032832	3e-82	MGI_MGI:87860	Abl2	v-abl Abelson murine leukemia viral oncogene homolog 2 (arg, Abelson-related gene)	10090	Mus musculus	GO:0007155	cell adhesion
csin032885	4e-12	GENEDB_SPOMBE_SPAC3A12.14	cam1	calmodulin Cam1	4896	Schizosaccharomyces pombe	GO:0005509	calcium ion binding
csin032985	4e-38	UNIPROTKB_Q8TC29	ENKUR	Enkurin	9606	Homo sapiens	GO:0005516	calmodulin binding
csin033067	3e-66	UNIPROTKB_Q8WZ42	TTN	Titin	9606	Homo sapiens	GO:0005516	calmodulin binding
csin033170	3e-07	UNIPROTKB_A0JNH2	CTNNA3	Catenin (Cadherin-associated protein), alpha 3	9913	Bos taurus	GO:0016337	cell-cell adhesion
csin033307	9e-07	UNIPROTKB_A0JNH2	CTNNA3	Catenin (Cadherin-associated protein), alpha 3	9913	Bos taurus	GO:0016337	cell-cell adhesion
csin033365	3e-09	UNIPROTKB_A7MB11	TGFBRAP1	Transforming growth factor-beta receptor-associated protein 1	9913	Bos taurus	GO:0007165	signal transduction
csin033366	2e-68	ZFIN_ZDB-GENE-030131-9877	llgl2	lethal giant larvae homolog 2 (Drosophila)	7955	Danio rerio	GO:0050680	negative regulation of epithelial cell proliferation
csin033561	3e-15	FB_FBgn0085409	CG34380		7227	Drosophila melanogaster	GO:0007155	cell adhesion
csin033723	6e-14	UNIPROTKB_A0JNH2	CTNNA3	Catenin (Cadherin-associated protein), alpha 3	9913	Bos taurus	GO:0016337	cell-cell adhesion
csin033815	3e-14	UNIPROTKB_A0JNH2	CTNNA3	Catenin (Cadherin-associated protein), alpha 3	9913	Bos taurus	GO:0016337	cell-cell adhesion
csin033869	1e-139	FB_FBgn0027587	CG7028		7227	Drosophila melanogaster	GO:0007155	cell adhesion
csin033875	9e-42	UNIPROTKB_P22607	FGFR3	Fibroblast growth factor receptor 3	9606	Homo sapiens	GO:0017134	fibroblast growth factor binding
csin033929	3e-26	FB_FBgn0029761	SK	small conductance calcium-activated potassium channel	7227	Drosophila melanogaster	GO:0005516	calmodulin binding
csin033953	6e-15	UNIPROTKB_A0JNH2	CTNNA3	Catenin (Cadherin-associated protein), alpha 3	9913	Bos taurus	GO:0016337	cell-cell adhesion
csin034005	4e-26	FB_FBgn0261574	kug	kugelei	7227	Drosophila melanogaster	GO:0016339	calcium-dependent cell-cell adhesion
csin034007	1e-31	ZFIN_ZDB-GENE-040426-1064	clstn1	calsyntenin 1	7955	Danio rerio	GO:0007156	homophilic cell adhesion
csin034132	3e-12	UNIPROTKB_P21359	NF1	Neurofibromin	9606	Homo sapiens	GO:0001952	regulation of cell-matrix adhesion
csin034133	5e-11	UNIPROTKB_A0JNH2	CTNNA3	Catenin (Cadherin-associated protein), alpha 3	9913	Bos taurus	GO:0016337	cell-cell adhesion
csin034155	9e-14	UNIPROTKB_A0JNH2	CTNNA3	Catenin (Cadherin-associated protein), alpha 3	9913	Bos taurus	GO:0016337	cell-cell adhesion
csin034161	3e-07	UNIPROTKB_A0JNH2	CTNNA3	Catenin (Cadherin-associated protein), alpha 3	9913	Bos taurus	GO:0016337	cell-cell adhesion
csin034316	6e-17	UNIPROTKB_Q15063	POSTN	Periostin	9606	Homo sapiens	GO:0007155	cell adhesion
csin034453	2e-14	UNIPROTKB_Q7M2X8	Q7M2X8	Proline/arginine-rich protein	9913	Bos taurus	GO:0007155	cell adhesion
csin034468	7e-13	FB_FBgn0027587	CG7028		7227	Drosophila melanogaster	GO:0007155	cell adhesion
csin034579	8e-39	FB_FBgn0015295	shark	SH2 ankyrin repeat kinase	7227	Drosophila melanogaster	GO:0045199	maintenance of epithelial cell apical/basal polarity
csin034583	2e-30	FB_FBgn0261563	wb	wing blister	7227	Drosophila melanogaster	GO:0030155	regulation of cell adhesion
csin034588	2e-89	FB_FBgn0002968	Nrg	Neuroglian	7227	Drosophila melanogaster	GO:0007158	neuron cell-cell adhesion
csin034645	6e-55	FB_FBgn0031995	CG8475		7227	Drosophila melanogaster	GO:0005516	calmodulin binding
csin034706	1e-10	RGD_3333	Pkd1	polycystic kidney disease 1 homolog (human)	10116	Rattus norvegicus	GO:0016337	cell-cell adhesion
csin034771	5e-14	FB_FBgn0085409	CG34380		7227	Drosophila melanogaster	GO:0007155	cell adhesion
csin034811	8e-07	ZFIN_ZDB-GENE-050201-3	fgfrl1b	fibroblast growth factor receptor-like 1b	7955	Danio rerio	GO:0005515	protein binding
csin034838	2e-18	FB_FBgn0015295	shark	SH2 ankyrin repeat kinase	7227	Drosophila melanogaster	GO:0045199	maintenance of epithelial cell apical/basal polarity
csin034887	5e-16	FB_FBgn0015609	CadN	Cadherin-N	7227	Drosophila melanogaster	GO:0007156	homophilic cell adhesion
csin034921	1e-55	ZFIN_ZDB-GENE-020731-1	pcdh10a	protocadherin 10a	7955	Danio rerio	GO:0007155	cell adhesion
csin034997	3e-51	UNIPROTKB_A4IFK1	PCDH1	PCDH1 protein	9913	Bos taurus	GO:0007155	cell adhesion
csin035123	6e-06	UNIPROTKB_Q02297	NRG1	Pro-neuregulin-1, membrane-bound isoform	9606	Homo sapiens	GO:0045785	positive regulation of cell adhesion
csin035162	5e-24	UNIPROTKB_Q96Q07	BTBD9	BTB/POZ domain-containing protein 9	9606	Homo sapiens	GO:0007155	cell adhesion
csin035175	2e-07	ZFIN_ZDB-GENE-060503-530	si:dkey-21k10.1	si:dkey-21k10.1	7955	Danio rerio	GO:0007155	cell adhesion
csin035447	6e-79	FB_FBgn0014001	Pak	PAK-kinase	7227	Drosophila melanogaster	GO:0005925	focal adhesion
csin035517	6e-12	RGD_1588987	Svep1	sushi, von Willebrand factor type A, EGF and pentraxin domain containing 1	10116	Rattus norvegicus	GO:0007155	cell adhesion
csin035716	8e-06	ZFIN_ZDB-GENE-060503-530	si:dkey-21k10.1	si:dkey-21k10.1	7955	Danio rerio	GO:0007155	cell adhesion
csin035747	2e-06	UNIPROTKB_A0JNH2	CTNNA3	Catenin (Cadherin-associated protein), alpha 3	9913	Bos taurus	GO:0016337	cell-cell adhesion
csin035779	1e-11	UNIPROTKB_A0JNH2	CTNNA3	Catenin (Cadherin-associated protein), alpha 3	9913	Bos taurus	GO:0016337	cell-cell adhesion
csin035928	7e-08	UNIPROTKB_O88277	Fat2	Protocadherin Fat 2	10116	Rattus norvegicus	GO:0007156	homophilic cell adhesion
csin036107	1e-13	GENEDB_SPOMBE_SPAC3A12.14	cam1	calmodulin Cam1	4896	Schizosaccharomyces pombe	GO:0005509	calcium ion binding
csin036258	5e-27	RGD_3782	Strn	striatin, calmodulin binding protein	10116	Rattus norvegicus	GO:0000159	protein phosphatase type 2A complex
csin036260	4e-09	FB_FBgn0002968	Nrg	Neuroglian	7227	Drosophila melanogaster	GO:0007158	neuron cell-cell adhesion
csin036287	4e-06	FB_FBgn0261574	kug	kugelei	7227	Drosophila melanogaster	GO:0016339	calcium-dependent cell-cell adhesion
csin036339	7e-42	UNIPROTKB_Q6KDZ1	HSPG	Basement membrane-specific heparan sulfate proteoglycan core protein	9031	Gallus gallus	GO:0007155	cell adhesion
csin036358	3e-82	UNIPROTKB_Q5RKH5	Phkb	Phosphorylase kinase, beta	10116	Rattus norvegicus	GO:0005516	calmodulin binding
csin036359	1e-09	UNIPROTKB_A0JNH2	CTNNA3	Catenin (Cadherin-associated protein), alpha 3	9913	Bos taurus	GO:0016337	cell-cell adhesion
csin036413	1e-08	UNIPROTKB_A0JNH2	CTNNA3	Catenin (Cadherin-associated protein), alpha 3	9913	Bos taurus	GO:0016337	cell-cell adhesion
csin036465	6e-80	MGI_MGI:1918711	Ptk7	PTK7 protein tyrosine kinase 7	10090	Mus musculus	GO:0007155	cell adhesion
csin036557	6e-30	FB_FBgn0031995	CG8475		7227	Drosophila melanogaster	GO:0005516	calmodulin binding
csin036583	7e-14	ZFIN_ZDB-GENE-031126-1	scarb1	scavenger receptor class B, member 1	7955	Danio rerio	GO:0007155	cell adhesion
csin036598	1e-54	FB_FBgn0261574	kug	kugelei	7227	Drosophila melanogaster	GO:0016339	calcium-dependent cell-cell adhesion
csin036776	1e-09	UNIPROTKB_Q14192	FHL2	Four and a half LIM domains protein 2	9606	Homo sapiens	GO:0005925	focal adhesion
csin036789	7e-08	UNIPROTKB_O00560	SDCBP	Syntenin-1	9606	Homo sapiens	GO:0005925	focal adhesion
csin036805	3e-16	UNIPROTKB_Q4R8T0	VAMP3	Vesicle-associated membrane protein 3	9541	Macaca fascicularis	GO:0034446	substrate adhesion-dependent cell spreading
csin036975	5e-29	FB_FBgn0029761	SK	small conductance calcium-activated potassium channel	7227	Drosophila melanogaster	GO:0005516	calmodulin binding
