# Supplementary material for: The draft genome of the carcinogenic human liver fluke Clonorchis sinensis
Source: Genome Biol. 2011 Oct 24;12(10):R107. doi: 10.1186/gb-2011-12-10-r107 (PMC3333777; doi:10.1186/gb-2011-12-10-r107)
Supplement: Additional file 6 — Key molecules of C. sinenisis. Table S12: glycolysis molecules of C. sinensis. Table S13: protease molecules of C. sinensis. Table S14: kinase molecules of C. sinensis. Table S15: phosphatase molecules of C. sinensis. Table S16: tegument molecules of C. sinensis. Table S17: ES molecules of C. sinensis. Table S18: host binding molecules of C. sinensis. Table S19: sex determination molecules of C. sinensis. Table S20: CCA-related molecules of C. sinensis. [file gb-2011-12-10-r107-S6.ZIP › Additional file 3/Table S19.xls]

## Sheet: sex_determination molecules
Table S19. Sex determination molecules of C. sinensis
gene_id	e_value	subgene_id	subgene_name	subgene_anno	species_id	species_name	go_id	go_des
csin000021	9e-48	RGD_2917	Insr	insulin receptor	10116	Rattus norvegicus	GO:0030238	male sex determination
csin000163	3e-17	WB_WBGene00008688	F11A10.7		6239	Caenorhabditis elegans	GO:0040035	hermaphrodite genitalia development
csin000266	2e-49	FB_FBgn0001139	gro	groucho	7227	Drosophila melanogaster	GO:0007541	sex determination, primary response to X:A ratio
csin000310	1e-37	WB_WBGene00010627	K07C5.4		6239	Caenorhabditis elegans	GO:0040035	hermaphrodite genitalia development
csin000898	9e-72	MGI_MGI:96074	Hexb	hexosaminidase B	10090	Mus musculus	GO:0019953	sexual reproduction
csin001730	4e-37	FB_FBgn0043070	MESK2	Misexpression suppressor of KSR 2	7227	Drosophila melanogaster	GO:0003674	molecular_function
csin002111	1e-39	WB_WBGene00021843	Y54E10BR.4		6239	Caenorhabditis elegans	GO:0040035	hermaphrodite genitalia development
csin002116	1e-146	WB_WBGene00012126	T28D6.6		6239	Caenorhabditis elegans	GO:0040035	hermaphrodite genitalia development
csin002351	0	WB_WBGene00001167	eef-2		6239	Caenorhabditis elegans	GO:0040035	hermaphrodite genitalia development
csin003163	1e-122	UNIPROTKB_Q5ZI46	RCJMB04_30g17	Putative uncharacterized protein	9031	Gallus gallus	GO:0019953	sexual reproduction
csin003420	5e-10	WB_WBGene00004778	ser-3		6239	Caenorhabditis elegans	GO:0040035	hermaphrodite genitalia development
csin003812	1e-27	SGD_S000005853	MYO2	One of two type V myosin motors (along with MYO4) involved in actin-based transport of cargos	4932	Saccharomyces cerevisiae	GO:0019953	sexual reproduction
csin004195	3e-23	ZFIN_ZDB-GENE-021220-3	dmrt3a	doublesex and mab-3 related transcription factor 3a	7955	Danio rerio	GO:0003677	DNA binding
csin004201	2e-52	WB_WBGene00001187	egl-19		6239	Caenorhabditis elegans	GO:0040035	hermaphrodite genitalia development
csin004333	1e-96	WB_WBGene00012059	T26G10.1		6239	Caenorhabditis elegans	GO:0040035	hermaphrodite genitalia development
csin005783	8e-62	UNIPROTKB_A6QLQ0	RNF2	RNF2 protein	9913	Bos taurus	GO:0001739	sex chromatin
csin005859	5e-48	UNIPROTKB_Q05688	IGF1R	Insulin-like growth factor 1 receptor	9913	Bos taurus	GO:0030238	male sex determination
csin005901	7e-12	FB_FBgn0029768	SPR	Sex peptide receptor	7227	Drosophila melanogaster	GO:0007186	G-protein coupled receptor protein signaling pathway
csin006118	7e-37	WB_WBGene00001187	egl-19		6239	Caenorhabditis elegans	GO:0040035	hermaphrodite genitalia development
csin006150	1e-81	WB_WBGene00012059	T26G10.1		6239	Caenorhabditis elegans	GO:0040035	hermaphrodite genitalia development
csin006297	2e-30	UNIPROTKB_P06213	INSR	Insulin receptor	9606	Homo sapiens	GO:0030238	male sex determination
csin006527	1e-147	WB_WBGene00000066	act-4		6239	Caenorhabditis elegans	GO:0040035	hermaphrodite genitalia development
csin007098	3e-35	WB_WBGene00000066	act-4		6239	Caenorhabditis elegans	GO:0040035	hermaphrodite genitalia development
csin008576	9e-43	FB_FBgn0015381	dsf	dissatisfaction	7227	Drosophila melanogaster	GO:0018993	somatic sex determination
csin009876	1e-38	WB_WBGene00004949	sox-2		6239	Caenorhabditis elegans	GO:0040035	hermaphrodite genitalia development
csin010025	7e-19	WB_WBGene00009993	F53F4.11		6239	Caenorhabditis elegans	GO:0040035	hermaphrodite genitalia development
csin011180	2e-75	UNIPROTKB_P49337	WNT4	Protein Wnt-4	9031	Gallus gallus	GO:0007548	sex differentiation
csin011785	2e-08	WB_WBGene00003829	nud-1		6239	Caenorhabditis elegans	GO:0040035	hermaphrodite genitalia development
csin012489	5e-08	WB_WBGene00007929	C34D1.1		6239	Caenorhabditis elegans	GO:0007548	sex differentiation
csin013812	6e-15	UNIPROTKB_Q291E4	vir	Protein virilizer	46245	Drosophila pseudoobscura pseudoobscura	GO:0007539	primary sex determination, soma
csin014277	4e-57	WB_WBGene00000248	ben-1		6239	Caenorhabditis elegans	GO:0040035	hermaphrodite genitalia development
csin014916	9e-08	UNIPROTKB_C0LZJ1	DMRT1	Doublesex and mab-3 related transcription factor 1	9913	Bos taurus	GO:0003677	DNA binding
csin015608	4e-68	UNIPROTKB_Q5ZKH3	EED	Polycomb protein EED	9031	Gallus gallus	GO:0001739	sex chromatin
csin016877	9e-07	WB_WBGene00004320	rbx-1		6239	Caenorhabditis elegans	GO:0040035	hermaphrodite genitalia development
csin018669	3e-74	WB_WBGene00000067	act-5		6239	Caenorhabditis elegans	GO:0040035	hermaphrodite genitalia development
csin019764	3e-09	FB_FBgn0010109	dpn	deadpan	7227	Drosophila melanogaster	GO:0007540	sex determination, establishment of X:A ratio
csin019823	3e-12	FB_FBgn0000015	Abd-B	Abdominal B	7227	Drosophila melanogaster	GO:0048071	sex-specific pigmentation
csin021247	1e-08	UNIPROTKB_Q09624	lov-1	Location of vulva defective 1	6239	Caenorhabditis elegans	GO:0034606	response to hermaphrodite contact
csin021933	1e-143	WB_WBGene00000066	act-4		6239	Caenorhabditis elegans	GO:0040035	hermaphrodite genitalia development
csin022030	7e-23	WB_WBGene00004788	sft-4		6239	Caenorhabditis elegans	GO:0040035	hermaphrodite genitalia development
csin022548	7e-27	SGD_S000005738	STE4	G protein beta subunit, forms a dimer with Ste18p to activate the mating signaling pathway, forms a heterotrimer with Gpa1p and Ste18p to dampen signaling	4932	Saccharomyces cerevisiae	GO:0019953	sexual reproduction
csin023420	4e-14	RGD_1309000	Sox6	SRY (sex determining region Y)-box 6	10116	Rattus norvegicus	GO:0000122	negative regulation of transcription from RNA polymerase II promoter
csin026530	8e-08	FB_FBgn0003339	Scr	Sex combs reduced	7227	Drosophila melanogaster	GO:0003704	specific RNA polymerase II transcription factor activity
csin027578	1e-171	WB_WBGene00000064	act-2		6239	Caenorhabditis elegans	GO:0040035	hermaphrodite genitalia development
csin028053	0	FB_FBgn0261403	sxc	super sex combs	7227	Drosophila melanogaster	GO:0016757	transferase activity, transferring glycosyl groups
csin029469	9e-38	DICTYBASE_DDB_G0276967	racF2	Rho GTPase	44689	Dictyostelium discoideum	GO:0019953	sexual reproduction
csin031104	5e-16	RGD_1307607	Hexb	hexosaminidase B	10116	Rattus norvegicus	GO:0019953	sexual reproduction
csin031161	0	WB_WBGene00000064	act-2		6239	Caenorhabditis elegans	GO:0040035	hermaphrodite genitalia development
csin031765	9e-18	WB_WBGene00013737	tpst-1		6239	Caenorhabditis elegans	GO:0040035	hermaphrodite genitalia development
csin031788	8e-16	FB_FBgn0036846	MESR6	Misexpression suppressor of ras 6	7227	Drosophila melanogaster	GO:0005575	cellular_component
csin032405	3e-32	UNIPROTKB_P14616	INSRR	Insulin receptor-related protein	9606	Homo sapiens	GO:0030238	male sex determination
csin032970	1e-14	UNIPROTKB_P14735	IDE	Insulin-degrading enzyme	9606	Homo sapiens	GO:0007548	sex differentiation
csin032978	2e-20	WB_WBGene00001187	egl-19		6239	Caenorhabditis elegans	GO:0040035	hermaphrodite genitalia development
csin034274	6e-15	WB_WBGene00013737	tpst-1		6239	Caenorhabditis elegans	GO:0040035	hermaphrodite genitalia development
csin034705	1e-20	ZFIN_ZDB-GENE-990621-7	dmrt2a	doublesex and mab-3 related transcription factor 2a	7955	Danio rerio	GO:0007368	determination of left/right symmetry
