# Supplementary material for: The draft genome of the carcinogenic human liver fluke Clonorchis sinensis
Source: Genome Biol. 2011 Oct 24;12(10):R107. doi: 10.1186/gb-2011-12-10-r107 (PMC3333777; doi:10.1186/gb-2011-12-10-r107)
Supplement: Additional file 6 — Key molecules of C. sinenisis. Table S12: glycolysis molecules of C. sinensis. Table S13: protease molecules of C. sinensis. Table S14: kinase molecules of C. sinensis. Table S15: phosphatase molecules of C. sinensis. Table S16: tegument molecules of C. sinensis. Table S17: ES molecules of C. sinensis. Table S18: host binding molecules of C. sinensis. Table S19: sex determination molecules of C. sinensis. Table S20: CCA-related molecules of C. sinensis. [file gb-2011-12-10-r107-S6.ZIP › Additional file 3/Table S20.xls]

## Sheet: cholangiocarcinoma-related
Table S20. Cholangiocarcinoma-related molecules of C. sinensis
gene_id	e_value	subgene_id	subgene_name	subgene_anno	species_id	species_name	go_id	go_des
csin004834	2e-71	FB_FBgn0040309	Jafrac1	thioredoxin peroxidase 1	7227	Drosophila melanogaster	GO:0008379	thioredoxin peroxidase activity
csin005618	2e-55	UNIPROTKB_Q8NCC3	PLA2G15	Group XV phospholipase A2	9606	Homo sapiens	GO:0009062	fatty acid catabolic process
csin009315	1e-14	UNIPROTKB_Q9NZ20	PLA2G3	Group 3 secretory phospholipase A2	9606	Homo sapiens	GO:0016787	hydrolase activity
csin013721	6e-14	FB_FBgn0030013	GIIIspla2		7227	Drosophila melanogaster	GO:0004623	phospholipase A2 activity
csin015362	6e-09	FB_FBgn0036053	iPLA2-VIA	calcium-independent phospholipase A2 VIA	7227	Drosophila melanogaster	GO:0005829	cytosol
csin016865	1e-43	RGD_61983	Grn	granulin	10116	Rattus norvegicus	GO:0001835	blastocyst hatching
csin024165	9e-08	UNIPROTKB_Q9NZ20	PLA2G3	Group 3 secretory phospholipase A2	9606	Homo sapiens	GO:0016787	hydrolase activity
csin024768	2e-52	UNIPROTKB_Q8NCC3	PLA2G15	Group XV phospholipase A2	9606	Homo sapiens	GO:0009062	fatty acid catabolic process
csin025290	7e-08	ZFIN_ZDB-GENE-040614-4	fabp7b	fatty acid binding protein 7, brain, b	7955	Danio rerio	GO:0005215	transporter activity
csin026063	1e-45	UNIPROTKB_Q5ZJT3	RCJMB04_15o4	Putative uncharacterized protein	9031	Gallus gallus	GO:0032429	regulation of phospholipase A2 activity
csin027272	3e-88	UNIPROTKB_A7Z055	PLAA	PLAA protein	9913	Bos taurus	GO:0016005	phospholipase A2 activator activity
csin028941	1e-09	UNIPROTKB_O60733	PLA2G6	85 kDa calcium-independent phospholipase A2	9606	Homo sapiens	GO:0016020	membrane
csin030185	1e-51	FB_FBgn0036053	iPLA2-VIA	calcium-independent phospholipase A2 VIA	7227	Drosophila melanogaster	GO:0005829	cytosol
csin036483	2e-54	UNIPROTKB_Q5E947	PRDX1	Peroxiredoxin-1	9913	Bos taurus	GO:0008379	thioredoxin peroxidase activity
csin036744	2e-13	ZFIN_ZDB-GENE-000627-1	fabp7a	fatty acid binding protein 7, brain, a	7955	Danio rerio	GO:0005488	binding
